# Supplementary material for: Investigating the influence of astringent compounds on oral lubrication and the protective role of proline-rich proteins
Source: Sci Rep. 2025 Dec 14;16:292. doi: 10.1038/s41598-025-29493-2 (PMC12770515; doi:10.1038/s41598-025-29493-2)
Supplement: Supplementary file 49 — Supplementary Material 49 [file 41598_2025_29493_MOESM49_ESM.txt]

C:\Users\Indentation\Desktop\Ianis\Mesures experimentales\Tribologie\Cellules\Native\21.04.2023\Native-0mM-1.txt

## Fr�quence d'�chantillonage (Hz):1000
## Seuil de d�tection contact (mN) :0.05
## Retraint (�m):0
## Effort impos� (mN):0.5
## Vitesse d'enfoncement (�m/s):1
## Nombre de cycle de frottement:10
## Temps de frottement (s):33.36
## Course de frottement (�m):500
## Indice � xmN:19469
## Nombre de vitesse:1

Effort normal (mN) : 	D�placement normal (�m) :	Effort tangentiel (mN) : 	D�placement tangentiel (�m) :	Temps (s)	Vitesses (mm/s)	Indice j�me vitesse :	

-0.0130	0.2828	-0.1654	5.3427	0.0000	300.0000	33360.0000	
-0.0130	0.2828	-0.1654	5.3427	0.0010	0.0000	0.0000	
-0.0089	0.2828	-0.1978	5.3427	0.0020	0.0000	0.0000	
-0.0049	0.2828	-0.1816	5.2941	0.0030	0.0000	0.0000	
0.0032	0.2828	-0.1654	5.3914	0.0040	0.0000	0.0000	
-0.0089	0.2341	-0.1005	5.3427	0.0050	0.0000	0.0000	
-0.0089	0.2828	-0.1978	5.3427	0.0060	0.0000	0.0000	
-0.0089	0.2828	-0.1654	5.2454	0.0070	0.0000	0.0000	
-0.0008	0.2828	-0.1654	5.3427	0.0080	0.0000	0.0000	
-0.0008	0.2828	-0.1654	5.2454	0.0090	0.0000	0.0000	
-0.0211	0.2828	-0.1654	5.2941	0.0100	0.0000	0.0000	
-0.0089	0.2828	-0.1816	5.2941	0.0110	0.0000	0.0000	
-0.0049	0.1855	-0.1330	5.3427	0.0120	0.0000	0.0000	
-0.0049	0.2828	-0.1654	5.2941	0.0130	0.0000	0.0000	
-0.0008	0.2828	-0.1654	5.2941	0.0140	0.0000	0.0000	
0.0032	0.3314	-0.1816	5.2941	0.0150	0.0000	0.0000	
-0.0089	0.2828	-0.1654	5.3427	0.0160	0.0000	0.0000	
-0.0008	0.3314	-0.1816	5.3427	0.0170	0.0000	0.0000	
-0.0049	0.3314	-0.1816	5.3427	0.0180	0.0000	0.0000	
-0.0130	0.3314	-0.1978	5.2941	0.0190	0.0000	0.0000	
-0.0049	0.3314	-0.1654	5.3427	0.0200	0.0000	0.0000	
-0.0089	0.3314	-0.1816	5.2454	0.0210	0.0000	0.0000	
-0.0049	0.2828	-0.1654	5.3427	0.0220	0.0000	0.0000	
-0.0089	0.2828	-0.1492	5.2941	0.0230	0.0000	0.0000	
-0.0008	0.2341	-0.1654	5.3427	0.0240	0.0000	0.0000	
-0.0049	0.2828	-0.1816	5.3914	0.0250	0.0000	0.0000	
-0.0008	0.3314	-0.1654	5.3427	0.0260	0.0000	0.0000	
-0.0089	0.2828	-0.1654	5.2941	0.0270	0.0000	0.0000	
-0.0089	0.2828	-0.1654	5.3914	0.0280	0.0000	0.0000	
-0.0130	0.2828	-0.1654	5.3427	0.0290	0.0000	0.0000	
-0.0049	0.2828	-0.1816	5.3427	0.0300	0.0000	0.0000	
-0.0049	0.2828	-0.1654	5.2454	0.0310	0.0000	0.0000	
-0.0049	0.2828	-0.1654	5.3427	0.0320	0.0000	0.0000	
-0.0089	0.3314	-0.1167	5.3427	0.0330	0.0000	0.0000	
-0.0008	0.2341	-0.1654	5.2941	0.0340	0.0000	0.0000	
-0.0049	0.2341	-0.1654	5.3914	0.0350	0.0000	0.0000	
-0.0008	0.3314	-0.1654	5.3914	0.0360	0.0000	0.0000	
-0.0089	0.2828	-0.1654	5.3427	0.0370	0.0000	0.0000	
-0.0008	0.3801	-0.1654	5.3427	0.0380	0.0000	0.0000	
-0.0049	0.2828	-0.1816	5.2941	0.0390	0.0000	0.0000	
-0.0211	0.2828	-0.1816	5.2941	0.0400	0.0000	0.0000	
-0.0089	0.2828	-0.1816	5.2941	0.0410	0.0000	0.0000	
-0.0049	0.2828	-0.1654	5.2941	0.0420	0.0000	0.0000	
-0.0089	0.3314	-0.1492	5.2454	0.0430	0.0000	0.0000	
0.0032	0.2828	-0.1654	5.3427	0.0440	0.0000	0.0000	
0.0032	0.2828	-0.1654	5.3427	0.0450	0.0000	0.0000	
-0.0089	0.2828	-0.1816	5.3914	0.0460	0.0000	0.0000	
-0.0049	0.2828	-0.1816	5.2941	0.0470	0.0000	0.0000	
0.0032	0.2828	-0.1816	5.2941	0.0480	0.0000	0.0000	
-0.0089	0.2828	-0.1816	5.2941	0.0490	0.0000	0.0000	
-0.0170	0.2341	-0.1654	5.2941	0.0500	0.0000	0.0000	
-0.0089	0.2828	-0.1330	5.2941	0.0510	0.0000	0.0000	
-0.0130	0.3314	-0.1654	5.3427	0.0520	0.0000	0.0000	
-0.0008	0.3314	-0.1167	5.2941	0.0530	0.0000	0.0000	
0.0073	0.2828	-0.1492	5.3427	0.0540	0.0000	0.0000	
-0.0049	0.3314	-0.1816	5.3914	0.0550	0.0000	0.0000	
0.0032	0.2828	-0.1816	5.2941	0.0560	0.0000	0.0000	
-0.0089	0.2828	-0.1654	5.2941	0.0570	0.0000	0.0000	
-0.0089	0.3314	-0.1654	5.3427	0.0580	0.0000	0.0000	
-0.0130	0.2828	-0.1816	5.3427	0.0590	0.0000	0.0000	
0.0032	0.2828	-0.1654	5.3427	0.0600	0.0000	0.0000	
-0.0049	0.2828	-0.1654	5.2941	0.0610	0.0000	0.0000	
-0.0049	0.3314	-0.1654	5.3427	0.0620	0.0000	0.0000	
-0.0089	0.3314	-0.1816	5.3427	0.0630	0.0000	0.0000	
-0.0130	0.2828	-0.1654	5.2941	0.0640	0.0000	0.0000	
-0.0130	0.2341	-0.1816	5.2454	0.0650	0.0000	0.0000	
-0.0089	0.2828	-0.1330	5.3427	0.0660	0.0000	0.0000	
-0.0089	0.3314	-0.1816	5.2941	0.0670	0.0000	0.0000	
-0.0089	0.2828	-0.1654	5.2941	0.0680	0.0000	0.0000	
-0.0089	0.3801	-0.1816	5.4400	0.0690	0.0000	0.0000	
-0.0049	0.2828	-0.1654	5.3427	0.0700	0.0000	0.0000	
-0.0089	0.2828	-0.1816	5.2941	0.0710	0.0000	0.0000	
-0.0089	0.3314	-0.1816	5.2941	0.0720	0.0000	0.0000	
-0.0130	0.2828	-0.1167	5.2454	0.0730	0.0000	0.0000	
-0.0049	0.3314	-0.1492	5.3427	0.0740	0.0000	0.0000	
-0.0089	0.3314	-0.1816	5.2941	0.0750	0.0000	0.0000	
-0.0089	0.3801	-0.1816	5.2941	0.0760	0.0000	0.0000	
0.0032	0.3314	-0.1492	5.3427	0.0770	0.0000	0.0000	
-0.0049	0.3314	-0.1816	5.2454	0.0780	0.0000	0.0000	
0.0032	0.3314	-0.1654	5.2941	0.0790	0.0000	0.0000	
-0.0049	0.3314	-0.1492	5.3427	0.0800	0.0000	0.0000	
-0.0089	0.3314	-0.1654	5.2941	0.0810	0.0000	0.0000	
-0.0008	0.3314	-0.1816	5.2941	0.0820	0.0000	0.0000	
-0.0049	0.3314	-0.1816	5.2941	0.0830	0.0000	0.0000	
-0.0089	0.3314	-0.1816	5.2941	0.0840	0.0000	0.0000	
-0.0049	0.3314	-0.1492	5.3427	0.0850	0.0000	0.0000	
-0.0089	0.3314	-0.1492	5.2941	0.0860	0.0000	0.0000	
-0.0008	0.3314	-0.1492	5.3427	0.0870	0.0000	0.0000	
-0.0049	0.3314	-0.1654	5.3427	0.0880	0.0000	0.0000	
-0.0049	0.3801	-0.1654	5.3914	0.0890	0.0000	0.0000	
-0.0008	0.3314	-0.1654	5.2941	0.0900	0.0000	0.0000	
-0.0049	0.3314	-0.1816	5.3427	0.0910	0.0000	0.0000	
-0.0049	0.3314	-0.1978	5.3427	0.0920	0.0000	0.0000	
0.0032	0.3314	-0.1816	5.2941	0.0930	0.0000	0.0000	
-0.0008	0.2828	-0.1816	5.3427	0.0940	0.0000	0.0000	
-0.0008	0.2828	-0.1654	5.3427	0.0950	0.0000	0.0000	
-0.0008	0.3314	-0.1816	5.3427	0.0960	0.0000	0.0000	
-0.0008	0.2828	-0.1654	5.2941	0.0970	0.0000	0.0000	
-0.0049	0.3314	-0.1492	5.3914	0.0980	0.0000	0.0000	
-0.0049	0.3314	-0.1978	5.2941	0.0990	0.0000	0.0000	
-0.0170	0.3801	-0.1816	5.3914	0.1000	0.0000	0.0000	
-0.0089	0.3801	-0.1654	5.3427	0.1010	0.0000	0.0000	
-0.0089	0.3801	-0.1978	5.3427	0.1020	0.0000	0.0000	
-0.0089	0.3314	-0.1654	5.3427	0.1030	0.0000	0.0000	
-0.0049	0.3314	-0.1654	5.3427	0.1040	0.0000	0.0000	
-0.0049	0.3314	-0.1816	5.2941	0.1050	0.0000	0.0000	
-0.0049	0.3314	-0.1492	5.2941	0.1060	0.0000	0.0000	
-0.0130	0.3314	-0.1654	5.2941	0.1070	0.0000	0.0000	
-0.0008	0.3801	-0.1654	5.3427	0.1080	0.0000	0.0000	
-0.0008	0.3801	-0.1492	5.3427	0.1090	0.0000	0.0000	
-0.0089	0.3314	-0.1654	5.2941	0.1100	0.0000	0.0000	
0.0032	0.3801	-0.1816	5.3427	0.1110	0.0000	0.0000	
-0.0089	0.3801	-0.1654	5.2941	0.1120	0.0000	0.0000	
-0.0049	0.3314	-0.1816	5.3427	0.1130	0.0000	0.0000	
-0.0008	0.3801	-0.1816	5.2941	0.1140	0.0000	0.0000	
-0.0008	0.3801	-0.1816	5.3427	0.1150	0.0000	0.0000	
-0.0008	0.3801	-0.1816	5.3427	0.1160	0.0000	0.0000	
-0.0008	0.4287	-0.1654	5.3427	0.1170	0.0000	0.0000	
-0.0008	0.3801	-0.1654	5.3427	0.1180	0.0000	0.0000	
-0.0008	0.3801	-0.1654	5.2941	0.1190	0.0000	0.0000	
0.0113	0.3801	-0.1816	5.3427	0.1200	0.0000	0.0000	
-0.0008	0.3801	-0.1978	5.3427	0.1210	0.0000	0.0000	
-0.0089	0.4287	-0.1978	5.2941	0.1220	0.0000	0.0000	
-0.0008	0.3801	-0.1654	5.2941	0.1230	0.0000	0.0000	
-0.0089	0.3801	-0.1816	5.3427	0.1240	0.0000	0.0000	
-0.0049	0.3314	-0.1167	5.3427	0.1250	0.0000	0.0000	
-0.0089	0.3801	-0.1654	5.3427	0.1260	0.0000	0.0000	
-0.0008	0.3314	-0.1816	5.2941	0.1270	0.0000	0.0000	
-0.0008	0.3314	-0.1816	5.2941	0.1280	0.0000	0.0000	
0.0032	0.3801	-0.1654	5.2941	0.1290	0.0000	0.0000	
-0.0049	0.3801	-0.1654	5.3427	0.1300	0.0000	0.0000	
-0.0008	0.3801	-0.1816	5.2941	0.1310	0.0000	0.0000	
-0.0089	0.3801	-0.1492	5.3427	0.1320	0.0000	0.0000	
-0.0049	0.4287	-0.1978	5.2941	0.1330	0.0000	0.0000	
-0.0049	0.4287	-0.1492	5.2941	0.1340	0.0000	0.0000	
-0.0049	0.3801	-0.1654	5.3427	0.1350	0.0000	0.0000	
-0.0008	0.3801	-0.1654	5.3427	0.1360	0.0000	0.0000	
-0.0049	0.3801	-0.1978	5.2941	0.1370	0.0000	0.0000	
-0.0089	0.4287	-0.1816	5.2941	0.1380	0.0000	0.0000	
-0.0008	0.3801	-0.1654	5.3914	0.1390	0.0000	0.0000	
0.0032	0.3801	-0.1816	5.2454	0.1400	0.0000	0.0000	
-0.0008	0.3314	-0.1654	5.2941	0.1410	0.0000	0.0000	
0.0032	0.3801	-0.1978	5.2941	0.1420	0.0000	0.0000	
0.0073	0.3801	-0.1654	5.3427	0.1430	0.0000	0.0000	
0.0073	0.3314	-0.1492	5.3427	0.1440	0.0000	0.0000	
-0.0089	0.3801	-0.1654	5.2941	0.1450	0.0000	0.0000	
-0.0049	0.4287	-0.1816	5.2941	0.1460	0.0000	0.0000	
0.0032	0.4287	-0.1492	5.2454	0.1470	0.0000	0.0000	
-0.0008	0.3801	-0.1816	5.3427	0.1480	0.0000	0.0000	
0.0073	0.4287	-0.1492	5.3427	0.1490	0.0000	0.0000	
0.0032	0.4287	-0.1654	5.2941	0.1500	0.0000	0.0000	
0.0032	0.3801	-0.1816	5.3914	0.1510	0.0000	0.0000	
-0.0049	0.4287	-0.1654	5.3427	0.1520	0.0000	0.0000	
-0.0049	0.3801	-0.1654	5.3427	0.1530	0.0000	0.0000	
0.0032	0.4287	-0.1816	5.2941	0.1540	0.0000	0.0000	
0.0032	0.3801	-0.1654	5.3427	0.1550	0.0000	0.0000	
-0.0008	0.4287	-0.1654	5.2941	0.1560	0.0000	0.0000	
-0.0008	0.4287	-0.1816	5.2941	0.1570	0.0000	0.0000	
0.0032	0.3801	-0.1654	5.3427	0.1580	0.0000	0.0000	
-0.0049	0.3801	-0.1654	5.2941	0.1590	0.0000	0.0000	
-0.0008	0.4287	-0.1978	5.2941	0.1600	0.0000	0.0000	
-0.0049	0.4774	-0.1492	5.3427	0.1610	0.0000	0.0000	
-0.0130	0.3801	-0.1816	5.2941	0.1620	0.0000	0.0000	
-0.0089	0.4287	-0.1654	5.2941	0.1630	0.0000	0.0000	
-0.0049	0.4287	-0.1654	5.3427	0.1640	0.0000	0.0000	
-0.0008	0.3801	-0.1654	5.3427	0.1650	0.0000	0.0000	
-0.0008	0.4287	-0.1816	5.3427	0.1660	0.0000	0.0000	
0.0032	0.4287	-0.1654	5.2941	0.1670	0.0000	0.0000	
-0.0008	0.4287	-0.1654	5.2941	0.1680	0.0000	0.0000	
0.0032	0.3801	-0.1816	5.3427	0.1690	0.0000	0.0000	
-0.0008	0.4287	-0.1816	5.3427	0.1700	0.0000	0.0000	
0.0032	0.4774	-0.1654	5.2941	0.1710	0.0000	0.0000	
0.0032	0.4287	-0.1816	5.2941	0.1720	0.0000	0.0000	
-0.0049	0.4774	-0.1654	5.2941	0.1730	0.0000	0.0000	
0.0032	0.4287	-0.1654	5.3427	0.1740	0.0000	0.0000	
0.0032	0.4287	-0.1654	5.3914	0.1750	0.0000	0.0000	
-0.0089	0.4774	-0.1330	5.3427	0.1760	0.0000	0.0000	
-0.0049	0.4287	-0.1654	5.3427	0.1770	0.0000	0.0000	
0.0032	0.4287	-0.1978	5.2941	0.1780	0.0000	0.0000	
-0.0008	0.5261	-0.1816	5.2941	0.1790	0.0000	0.0000	
0.0032	0.4774	-0.1654	5.3427	0.1800	0.0000	0.0000	
-0.0008	0.4287	-0.1654	5.3427	0.1810	0.0000	0.0000	
-0.0008	0.4774	-0.1654	5.3427	0.1820	0.0000	0.0000	
-0.0008	0.4287	-0.1654	5.2941	0.1830	0.0000	0.0000	
0.0073	0.4287	-0.1167	5.2941	0.1840	0.0000	0.0000	
-0.0008	0.4774	-0.1654	5.2941	0.1850	0.0000	0.0000	
-0.0008	0.4287	-0.1816	5.2454	0.1860	0.0000	0.0000	
0.0073	0.3801	-0.1492	5.3427	0.1870	0.0000	0.0000	
-0.0008	0.4774	-0.1167	5.2941	0.1880	0.0000	0.0000	
-0.0049	0.4774	-0.1492	5.2941	0.1890	0.0000	0.0000	
-0.0008	0.4774	-0.1654	5.3427	0.1900	0.0000	0.0000	
-0.0049	0.4287	-0.1816	5.2454	0.1910	0.0000	0.0000	
0.0032	0.3801	-0.1654	5.3427	0.1920	0.0000	0.0000	
-0.0089	0.4287	-0.1816	5.3427	0.1930	0.0000	0.0000	
-0.0008	0.4287	-0.1654	5.2941	0.1940	0.0000	0.0000	
-0.0008	0.4287	-0.1816	5.2941	0.1950	0.0000	0.0000	
-0.0049	0.4774	-0.1654	5.2941	0.1960	0.0000	0.0000	
-0.0049	0.4287	-0.1654	5.3427	0.1970	0.0000	0.0000	
-0.0049	0.4774	-0.1816	5.2941	0.1980	0.0000	0.0000	
-0.0049	0.3801	-0.1654	5.2941	0.1990	0.0000	0.0000	
-0.0049	0.4774	-0.1816	5.3914	0.2000	0.0000	0.0000	
-0.0008	0.5261	-0.1654	5.3427	0.2010	0.0000	0.0000	
-0.0008	0.4774	-0.1654	5.3427	0.2020	0.0000	0.0000	
-0.0089	0.4287	-0.1654	5.2941	0.2030	0.0000	0.0000	
0.0032	0.4287	-0.1005	5.3427	0.2040	0.0000	0.0000	
-0.0049	0.4774	-0.1654	5.3427	0.2050	0.0000	0.0000	
0.0032	0.4287	-0.1492	5.2454	0.2060	0.0000	0.0000	
-0.0008	0.4287	-0.1005	5.3427	0.2070	0.0000	0.0000	
-0.0008	0.3314	-0.1005	5.3427	0.2080	0.0000	0.0000	
-0.0049	0.4774	-0.0843	5.2941	0.2090	0.0000	0.0000	
0.0073	0.3801	-0.1167	5.3427	0.2100	0.0000	0.0000	
-0.0049	0.5261	-0.1005	5.2941	0.2110	0.0000	0.0000	
0.0032	0.4774	-0.1654	5.3427	0.2120	0.0000	0.0000	
-0.0008	0.3801	-0.1816	5.3427	0.2130	0.0000	0.0000	
-0.0008	0.5261	-0.1492	5.3427	0.2140	0.0000	0.0000	
0.0032	0.5261	-0.1654	5.2941	0.2150	0.0000	0.0000	
-0.0049	0.4774	-0.1492	5.2941	0.2160	0.0000	0.0000	
0.0032	0.4287	-0.1654	5.3427	0.2170	0.0000	0.0000	
0.0032	0.4774	-0.1816	5.3914	0.2180	0.0000	0.0000	
0.0032	0.4774	-0.1654	5.3427	0.2190	0.0000	0.0000	
-0.0008	0.4774	-0.1492	5.3427	0.2200	0.0000	0.0000	
-0.0049	0.4774	-0.1816	5.2941	0.2210	0.0000	0.0000	
-0.0089	0.5261	-0.1492	5.2941	0.2220	0.0000	0.0000	
-0.0049	0.4774	-0.1816	5.3427	0.2230	0.0000	0.0000	
0.0032	0.4774	-0.1816	5.3427	0.2240	0.0000	0.0000	
-0.0008	0.5261	-0.1492	5.2941	0.2250	0.0000	0.0000	
-0.0049	0.4774	-0.1167	5.3914	0.2260	0.0000	0.0000	
-0.0008	0.4287	-0.1005	5.3427	0.2270	0.0000	0.0000	
-0.0008	0.4774	-0.1005	5.2941	0.2280	0.0000	0.0000	
-0.0008	0.4774	-0.0843	5.2941	0.2290	0.0000	0.0000	
-0.0089	0.5261	-0.1167	5.3427	0.2300	0.0000	0.0000	
-0.0049	0.4774	-0.1492	5.3427	0.2310	0.0000	0.0000	
-0.0008	0.4774	-0.1816	5.3427	0.2320	0.0000	0.0000	
-0.0008	0.4774	-0.1654	5.3427	0.2330	0.0000	0.0000	
-0.0008	0.4774	-0.1978	5.2941	0.2340	0.0000	0.0000	
-0.0008	0.5261	-0.1654	5.3427	0.2350	0.0000	0.0000	
-0.0089	0.4774	-0.1654	5.3427	0.2360	0.0000	0.0000	
-0.0049	0.3801	-0.1816	5.3427	0.2370	0.0000	0.0000	
0.0032	0.4774	-0.1492	5.3427	0.2380	0.0000	0.0000	
-0.0049	0.4287	-0.1492	5.2941	0.2390	0.0000	0.0000	
-0.0008	0.5261	-0.1978	5.3427	0.2400	0.0000	0.0000	
-0.0049	0.4774	-0.1816	5.2454	0.2410	0.0000	0.0000	
-0.0008	0.4774	-0.1816	5.2941	0.2420	0.0000	0.0000	
-0.0008	0.4774	-0.1167	5.3914	0.2430	0.0000	0.0000	
0.0073	0.4774	-0.1816	5.3427	0.2440	0.0000	0.0000	
0.0032	0.5261	-0.1816	5.2941	0.2450	0.0000	0.0000	
-0.0008	0.5261	-0.1167	5.3427	0.2460	0.0000	0.0000	
0.0032	0.5261	-0.0843	5.3427	0.2470	0.0000	0.0000	
0.0032	0.5747	-0.1167	5.3427	0.2480	0.0000	0.0000	
0.0113	0.4774	-0.1167	5.2941	0.2490	0.0000	0.0000	
0.0073	0.5747	-0.1167	5.2941	0.2500	0.0000	0.0000	
0.0073	0.4774	-0.1816	5.2454	0.2510	0.0000	0.0000	
0.0032	0.5261	-0.1167	5.2941	0.2520	0.0000	0.0000	
-0.0008	0.5261	-0.1654	5.2941	0.2530	0.0000	0.0000	
0.0113	0.5261	-0.1654	5.2941	0.2540	0.0000	0.0000	
-0.0008	0.4774	-0.1492	5.2941	0.2550	0.0000	0.0000	
-0.0008	0.4774	-0.1816	5.2941	0.2560	0.0000	0.0000	
-0.0049	0.5261	-0.1816	5.3427	0.2570	0.0000	0.0000	
-0.0008	0.4774	-0.1978	5.3914	0.2580	0.0000	0.0000	
-0.0049	0.4774	-0.1654	5.2941	0.2590	0.0000	0.0000	
-0.0008	0.5747	-0.1978	5.2941	0.2600	0.0000	0.0000	
0.0032	0.5261	-0.1654	5.2941	0.2610	0.0000	0.0000	
0.0032	0.5747	-0.1492	5.3427	0.2620	0.0000	0.0000	
-0.0049	0.5261	-0.1654	5.3427	0.2630	0.0000	0.0000	
0.0032	0.5261	-0.1654	5.2941	0.2640	0.0000	0.0000	
0.0032	0.5261	-0.1654	5.2941	0.2650	0.0000	0.0000	
-0.0049	0.5261	-0.1492	5.3427	0.2660	0.0000	0.0000	
0.0032	0.5747	-0.1167	5.3427	0.2670	0.0000	0.0000	
-0.0008	0.4774	-0.1167	5.3427	0.2680	0.0000	0.0000	
0.0032	0.4774	-0.1005	5.3427	0.2690	0.0000	0.0000	
0.0073	0.5261	-0.1167	5.3427	0.2700	0.0000	0.0000	
0.0073	0.5261	-0.1654	5.3427	0.2710	0.0000	0.0000	
-0.0008	0.5261	-0.1816	5.3914	0.2720	0.0000	0.0000	
0.0032	0.5261	-0.1492	5.3427	0.2730	0.0000	0.0000	
0.0113	0.4774	-0.1816	5.2941	0.2740	0.0000	0.0000	
-0.0049	0.5261	-0.1816	5.2941	0.2750	0.0000	0.0000	
0.0032	0.5261	-0.1654	5.3427	0.2760	0.0000	0.0000	
0.0032	0.5261	-0.1816	5.3427	0.2770	0.0000	0.0000	
-0.0008	0.4774	-0.1654	5.3914	0.2780	0.0000	0.0000	
0.0032	0.5261	-0.1654	5.2941	0.2790	0.0000	0.0000	
0.0073	0.5261	-0.1816	5.2941	0.2800	0.0000	0.0000	
-0.0049	0.5747	-0.1654	5.2941	0.2810	0.0000	0.0000	
-0.0049	0.5261	-0.1654	5.3914	0.2820	0.0000	0.0000	
-0.0049	0.5261	-0.1978	5.3427	0.2830	0.0000	0.0000	
-0.0008	0.4774	-0.1816	5.2941	0.2840	0.0000	0.0000	
-0.0008	0.5747	-0.1654	5.2454	0.2850	0.0000	0.0000	
-0.0049	0.5261	-0.1654	5.2941	0.2860	0.0000	0.0000	
0.0032	0.5747	-0.1167	5.2941	0.2870	0.0000	0.0000	
0.0073	0.4774	-0.1330	5.3427	0.2880	0.0000	0.0000	
-0.0130	0.5747	-0.1330	5.2454	0.2890	0.0000	0.0000	
-0.0089	0.5261	-0.1978	5.2941	0.2900	0.0000	0.0000	
0.0032	0.5747	-0.1978	5.2941	0.2910	0.0000	0.0000	
-0.0008	0.5261	-0.1330	5.3427	0.2920	0.0000	0.0000	
0.0032	0.5261	-0.1654	5.2941	0.2930	0.0000	0.0000	
-0.0008	0.5261	-0.1492	5.2941	0.2940	0.0000	0.0000	
-0.0089	0.5747	-0.1816	5.2454	0.2950	0.0000	0.0000	
0.0032	0.5261	-0.1978	5.2941	0.2960	0.0000	0.0000	
-0.0008	0.5747	-0.1654	5.3427	0.2970	0.0000	0.0000	
0.0032	0.5261	-0.1654	5.3427	0.2980	0.0000	0.0000	
-0.0008	0.6234	-0.1654	5.3427	0.2990	0.0000	0.0000	
-0.0008	0.5747	-0.1816	5.2941	0.3000	0.0000	0.0000	
-0.0008	0.5261	-0.1816	5.2454	0.3010	0.0000	0.0000	
-0.0049	0.5261	-0.1654	5.2941	0.3020	0.0000	0.0000	
-0.0049	0.5747	-0.1654	5.2941	0.3030	0.0000	0.0000	
0.0032	0.5747	-0.1330	5.3914	0.3040	0.0000	0.0000	
0.0073	0.5261	-0.1816	5.2941	0.3050	0.0000	0.0000	
-0.0049	0.5747	-0.1654	5.3914	0.3060	0.0000	0.0000	
0.0032	0.5747	-0.1492	5.2941	0.3070	0.0000	0.0000	
0.0073	0.6234	-0.1654	5.2941	0.3080	0.0000	0.0000	
-0.0008	0.5747	-0.1816	5.3427	0.3090	0.0000	0.0000	
0.0073	0.5261	-0.1816	5.2941	0.3100	0.0000	0.0000	
0.0032	0.5261	-0.1654	5.3427	0.3110	0.0000	0.0000	
0.0073	0.5747	-0.1654	5.3427	0.3120	0.0000	0.0000	
0.0032	0.5747	-0.1654	5.3427	0.3130	0.0000	0.0000	
0.0032	0.6720	-0.1816	5.3427	0.3140	0.0000	0.0000	
0.0032	0.5747	-0.1654	5.2454	0.3150	0.0000	0.0000	
0.0032	0.5261	-0.1654	5.2941	0.3160	0.0000	0.0000	
0.0073	0.5747	-0.1816	5.2941	0.3170	0.0000	0.0000	
-0.0008	0.5261	-0.1492	5.2941	0.3180	0.0000	0.0000	
0.0032	0.5747	-0.1654	5.3427	0.3190	0.0000	0.0000	
0.0032	0.5747	-0.1654	5.3427	0.3200	0.0000	0.0000	
0.0032	0.5261	-0.1654	5.3914	0.3210	0.0000	0.0000	
0.0073	0.5747	-0.1816	5.3427	0.3220	0.0000	0.0000	
0.0073	0.5747	-0.1816	5.2941	0.3230	0.0000	0.0000	
0.0032	0.5747	-0.1005	5.3427	0.3240	0.0000	0.0000	
0.0073	0.5747	-0.1816	5.3427	0.3250	0.0000	0.0000	
0.0032	0.5747	-0.1816	5.3914	0.3260	0.0000	0.0000	
0.0032	0.5261	-0.1978	5.2941	0.3270	0.0000	0.0000	
0.0073	0.5747	-0.1654	5.2941	0.3280	0.0000	0.0000	
0.0032	0.5747	-0.1654	5.3427	0.3290	0.0000	0.0000	
0.0032	0.5747	-0.1816	5.2941	0.3300	0.0000	0.0000	
-0.0008	0.5261	-0.1816	5.3427	0.3310	0.0000	0.0000	
0.0073	0.5261	-0.1654	5.2941	0.3320	0.0000	0.0000	
0.0073	0.5747	-0.1654	5.2941	0.3330	0.0000	0.0000	
0.0032	0.5747	-0.1816	5.2941	0.3340	0.0000	0.0000	
0.0113	0.5747	-0.1654	5.3427	0.3350	0.0000	0.0000	
0.0032	0.5747	-0.1978	5.3914	0.3360	0.0000	0.0000	
0.0073	0.6234	-0.1654	5.3427	0.3370	0.0000	0.0000	
0.0113	0.6234	-0.1654	5.2454	0.3380	0.0000	0.0000	
-0.0008	0.5747	-0.1654	5.3427	0.3390	0.0000	0.0000	
0.0073	0.5747	-0.1816	5.2941	0.3400	0.0000	0.0000	
0.0032	0.5747	-0.1978	5.3427	0.3410	0.0000	0.0000	
0.0032	0.5747	-0.1816	5.2941	0.3420	0.0000	0.0000	
0.0073	0.6234	-0.1816	5.2941	0.3430	0.0000	0.0000	
0.0073	0.5747	-0.1167	5.3427	0.3440	0.0000	0.0000	
0.0113	0.6720	-0.1654	5.3427	0.3450	0.0000	0.0000	
0.0032	0.6234	-0.1654	5.3427	0.3460	0.0000	0.0000	
0.0154	0.5261	-0.1492	5.2941	0.3470	0.0000	0.0000	
0.0113	0.6234	-0.1654	5.3427	0.3480	0.0000	0.0000	
-0.0008	0.5747	-0.1654	5.3427	0.3490	0.0000	0.0000	
0.0113	0.5747	-0.1816	5.2941	0.3500	0.0000	0.0000	
0.0032	0.5747	-0.1654	5.3427	0.3510	0.0000	0.0000	
-0.0008	0.6234	-0.1654	5.3427	0.3520	0.0000	0.0000	
0.0073	0.6234	-0.1816	5.2941	0.3530	0.0000	0.0000	
0.0113	0.6720	-0.1654	5.2941	0.3540	0.0000	0.0000	
0.0113	0.6234	-0.1816	5.3427	0.3550	0.0000	0.0000	
0.0154	0.6720	-0.1654	5.3427	0.3560	0.0000	0.0000	
0.0032	0.6720	-0.1816	5.3427	0.3570	0.0000	0.0000	
0.0032	0.5747	-0.1492	5.3427	0.3580	0.0000	0.0000	
0.0073	0.6234	-0.1978	5.2941	0.3590	0.0000	0.0000	
-0.0049	0.6720	-0.1654	5.2454	0.3600	0.0000	0.0000	
-0.0008	0.5747	-0.1816	5.3427	0.3610	0.0000	0.0000	
0.0073	0.6234	-0.1654	5.3914	0.3620	0.0000	0.0000	
-0.0008	0.5747	-0.1654	5.3427	0.3630	0.0000	0.0000	
0.0032	0.6234	-0.1654	5.3427	0.3640	0.0000	0.0000	
0.0154	0.6720	-0.1654	5.3427	0.3650	0.0000	0.0000	
-0.0008	0.5747	-0.1654	5.2941	0.3660	0.0000	0.0000	
0.0073	0.6234	-0.1654	5.3914	0.3670	0.0000	0.0000	
-0.0049	0.5747	-0.1978	5.3427	0.3680	0.0000	0.0000	
0.0032	0.5747	-0.1654	5.2941	0.3690	0.0000	0.0000	
0.0032	0.5747	-0.1654	5.3427	0.3700	0.0000	0.0000	
0.0073	0.5747	-0.1654	5.3427	0.3710	0.0000	0.0000	
0.0032	0.6720	-0.1816	5.2454	0.3720	0.0000	0.0000	
0.0113	0.6234	-0.1654	5.3427	0.3730	0.0000	0.0000	
0.0032	0.6234	-0.1816	5.2941	0.3740	0.0000	0.0000	
0.0113	0.5747	-0.1654	5.2941	0.3750	0.0000	0.0000	
0.0154	0.6234	-0.1654	5.3427	0.3760	0.0000	0.0000	
0.0073	0.6234	-0.1492	5.3427	0.3770	0.0000	0.0000	
0.0113	0.6234	-0.1816	5.2454	0.3780	0.0000	0.0000	
0.0032	0.5747	-0.1654	5.2941	0.3790	0.0000	0.0000	
0.0032	0.6720	-0.1816	5.2941	0.3800	0.0000	0.0000	
0.0073	0.6234	-0.1816	5.2941	0.3810	0.0000	0.0000	
0.0032	0.6234	-0.1816	5.3427	0.3820	0.0000	0.0000	
0.0032	0.5747	-0.1654	5.3427	0.3830	0.0000	0.0000	
-0.0008	0.6720	-0.1654	5.2941	0.3840	0.0000	0.0000	
0.0073	0.6234	-0.1654	5.2941	0.3850	0.0000	0.0000	
0.0032	0.6234	-0.1654	5.2941	0.3860	0.0000	0.0000	
0.0154	0.6234	-0.1330	5.3427	0.3870	0.0000	0.0000	
-0.0008	0.6234	-0.1654	5.3427	0.3880	0.0000	0.0000	
-0.0008	0.6234	-0.1654	5.2941	0.3890	0.0000	0.0000	
0.0032	0.6720	-0.1492	5.2454	0.3900	0.0000	0.0000	
0.0113	0.6234	-0.1978	5.3427	0.3910	0.0000	0.0000	
0.0032	0.6720	-0.1492	5.2941	0.3920	0.0000	0.0000	
0.0073	0.6720	-0.1330	5.2941	0.3930	0.0000	0.0000	
-0.0089	0.6234	-0.1978	5.3427	0.3940	0.0000	0.0000	
-0.0049	0.6720	-0.1816	5.3914	0.3950	0.0000	0.0000	
-0.0049	0.6720	-0.1816	5.3427	0.3960	0.0000	0.0000	
0.0073	0.6720	-0.1654	5.2941	0.3970	0.0000	0.0000	
0.0073	0.6720	-0.1816	5.2941	0.3980	0.0000	0.0000	
0.0073	0.6234	-0.1330	5.3914	0.3990	0.0000	0.0000	
0.0154	0.6720	-0.1816	5.3427	0.4000	0.0000	0.0000	
0.0032	0.6234	-0.1654	5.3427	0.4010	0.0000	0.0000	
0.0032	0.7207	-0.1654	5.2941	0.4020	0.0000	0.0000	
0.0113	0.6234	-0.1816	5.3914	0.4030	0.0000	0.0000	
0.0113	0.5747	-0.1654	5.3427	0.4040	0.0000	0.0000	
0.0032	0.6720	-0.1167	5.3427	0.4050	0.0000	0.0000	
0.0154	0.6234	-0.1654	5.3914	0.4060	0.0000	0.0000	
0.0113	0.6720	-0.1654	5.3914	0.4070	0.0000	0.0000	
0.0073	0.6234	-0.1330	5.3427	0.4080	0.0000	0.0000	
0.0113	0.6234	-0.1654	5.3427	0.4090	0.0000	0.0000	
0.0113	0.6234	-0.1654	5.3914	0.4100	0.0000	0.0000	
0.0073	0.6234	-0.1654	5.2941	0.4110	0.0000	0.0000	
0.0113	0.5747	-0.1654	5.3427	0.4120	0.0000	0.0000	
0.0032	0.6720	-0.1654	5.3427	0.4130	0.0000	0.0000	
0.0113	0.6720	-0.1816	5.3427	0.4140	0.0000	0.0000	
0.0073	0.7207	-0.1492	5.3914	0.4150	0.0000	0.0000	
0.0073	0.6234	-0.1654	5.3914	0.4160	0.0000	0.0000	
0.0073	0.6720	-0.1816	5.3427	0.4170	0.0000	0.0000	
0.0073	0.6720	-0.1816	5.3427	0.4180	0.0000	0.0000	
0.0073	0.6720	-0.1654	5.3427	0.4190	0.0000	0.0000	
0.0032	0.6720	-0.1654	5.3427	0.4200	0.0000	0.0000	
0.0113	0.6234	-0.1978	5.3914	0.4210	0.0000	0.0000	
0.0032	0.6234	-0.1654	5.3914	0.4220	0.0000	0.0000	
-0.0008	0.6720	-0.1654	5.3427	0.4230	0.0000	0.0000	
0.0073	0.6720	-0.1654	5.3427	0.4240	0.0000	0.0000	
0.0113	0.6720	-0.1167	5.3427	0.4250	0.0000	0.0000	
0.0032	0.6234	-0.1654	5.3427	0.4260	0.0000	0.0000	
-0.0008	0.6234	-0.1654	5.2941	0.4270	0.0000	0.0000	
0.0073	0.6720	-0.1978	5.3427	0.4280	0.0000	0.0000	
0.0113	0.6234	-0.1654	5.3427	0.4290	0.0000	0.0000	
0.0113	0.6720	-0.1816	5.3427	0.4300	0.0000	0.0000	
0.0113	0.6720	-0.1654	5.3427	0.4310	0.0000	0.0000	
0.0073	0.6720	-0.1816	5.3427	0.4320	0.0000	0.0000	
0.0113	0.6720	-0.1654	5.2941	0.4330	0.0000	0.0000	
-0.0008	0.7207	-0.1816	5.2454	0.4340	0.0000	0.0000	
0.0113	0.6720	-0.1492	5.2941	0.4350	0.0000	0.0000	
0.0113	0.7207	-0.1654	5.3427	0.4360	0.0000	0.0000	
0.0073	0.6720	-0.1492	5.2941	0.4370	0.0000	0.0000	
0.0073	0.7207	-0.1816	5.3427	0.4380	0.0000	0.0000	
0.0113	0.6720	-0.1816	5.3427	0.4390	0.0000	0.0000	
0.0113	0.6720	-0.1816	5.3914	0.4400	0.0000	0.0000	
0.0113	0.6720	-0.1816	5.2941	0.4410	0.0000	0.0000	
0.0073	0.6720	-0.1492	5.3427	0.4420	0.0000	0.0000	
0.0073	0.7207	-0.1816	5.2941	0.4430	0.0000	0.0000	
0.0073	0.6720	-0.1654	5.3427	0.4440	0.0000	0.0000	
0.0113	0.7207	-0.1492	5.3427	0.4450	0.0000	0.0000	
0.0073	0.6720	-0.1492	5.2941	0.4460	0.0000	0.0000	
0.0073	0.6720	-0.1654	5.3427	0.4470	0.0000	0.0000	
0.0194	0.7693	-0.1816	5.3427	0.4480	0.0000	0.0000	
0.0073	0.7693	-0.1816	5.2941	0.4490	0.0000	0.0000	
0.0073	0.7693	-0.1654	5.2941	0.4500	0.0000	0.0000	
0.0154	0.7693	-0.1654	5.2454	0.4510	0.0000	0.0000	
0.0113	0.7693	-0.1978	5.3427	0.4520	0.0000	0.0000	
0.0154	0.6720	-0.1816	5.3914	0.4530	0.0000	0.0000	
0.0113	0.6720	-0.1654	5.2941	0.4540	0.0000	0.0000	
0.0073	0.6720	-0.1654	5.2941	0.4550	0.0000	0.0000	
0.0113	0.7207	-0.1654	5.2454	0.4560	0.0000	0.0000	
0.0032	0.7693	-0.1816	5.3427	0.4570	0.0000	0.0000	
0.0154	0.6720	-0.1816	5.2941	0.4580	0.0000	0.0000	
-0.0008	0.7207	-0.1816	5.3427	0.4590	0.0000	0.0000	
0.0032	0.7207	-0.1816	5.3427	0.4600	0.0000	0.0000	
0.0073	0.7693	-0.1654	5.3427	0.4610	0.0000	0.0000	
0.0032	0.7207	-0.1654	5.3427	0.4620	0.0000	0.0000	
0.0032	0.7207	-0.1654	5.3427	0.4630	0.0000	0.0000	
0.0073	0.6720	-0.1330	5.3427	0.4640	0.0000	0.0000	
0.0154	0.7207	-0.1654	5.3914	0.4650	0.0000	0.0000	
0.0113	0.6720	-0.1816	5.3427	0.4660	0.0000	0.0000	
0.0113	0.7693	-0.1816	5.3427	0.4670	0.0000	0.0000	
0.0073	0.6720	-0.1654	5.3427	0.4680	0.0000	0.0000	
0.0113	0.7207	-0.1978	5.3427	0.4690	0.0000	0.0000	
0.0154	0.7693	-0.1654	5.3427	0.4700	0.0000	0.0000	
0.0073	0.7693	-0.1654	5.3427	0.4710	0.0000	0.0000	
0.0073	0.7207	-0.1654	5.3427	0.4720	0.0000	0.0000	
0.0073	0.7207	-0.1654	5.3914	0.4730	0.0000	0.0000	
0.0113	0.6720	-0.1654	5.3914	0.4740	0.0000	0.0000	
0.0113	0.7207	-0.1654	5.2941	0.4750	0.0000	0.0000	
0.0154	0.7693	-0.1654	5.2941	0.4760	0.0000	0.0000	
0.0154	0.7207	-0.1654	5.3427	0.4770	0.0000	0.0000	
0.0113	0.7693	-0.1978	5.2941	0.4780	0.0000	0.0000	
0.0073	0.6720	-0.1654	5.3427	0.4790	0.0000	0.0000	
0.0113	0.8180	-0.1654	5.2941	0.4800	0.0000	0.0000	
0.0073	0.7693	-0.1816	5.3427	0.4810	0.0000	0.0000	
0.0113	0.7207	-0.1654	5.2941	0.4820	0.0000	0.0000	
0.0113	0.7207	-0.1654	5.3427	0.4830	0.0000	0.0000	
0.0032	0.7693	-0.1167	5.3427	0.4840	0.0000	0.0000	
0.0154	0.7207	-0.1654	5.2941	0.4850	0.0000	0.0000	
0.0154	0.7207	-0.1816	5.3427	0.4860	0.0000	0.0000	
0.0032	0.7207	-0.1492	5.2454	0.4870	0.0000	0.0000	
0.0073	0.7207	-0.1816	5.3427	0.4880	0.0000	0.0000	
0.0073	0.7693	-0.1654	5.3427	0.4890	0.0000	0.0000	
0.0113	0.7207	-0.1654	5.2941	0.4900	0.0000	0.0000	
0.0113	0.7693	-0.1816	5.3427	0.4910	0.0000	0.0000	
0.0073	0.7207	-0.1816	5.3427	0.4920	0.0000	0.0000	
0.0154	0.7693	-0.1654	5.3427	0.4930	0.0000	0.0000	
-0.0008	0.8180	-0.1816	5.3427	0.4940	0.0000	0.0000	
-0.0008	0.6720	-0.1654	5.3427	0.4950	0.0000	0.0000	
0.0073	0.7693	-0.1654	5.3427	0.4960	0.0000	0.0000	
0.0113	0.7693	-0.1978	5.3914	0.4970	0.0000	0.0000	
0.0154	0.7693	-0.1654	5.2941	0.4980	0.0000	0.0000	
0.0113	0.8180	-0.1654	5.3427	0.4990	0.0000	0.0000	
0.0194	0.7207	-0.1492	5.2941	0.5000	0.0000	0.0000	
0.0194	0.7207	-0.1654	5.3427	0.5010	0.0000	0.0000	
0.0113	0.7207	-0.1654	5.3427	0.5020	0.0000	0.0000	
0.0073	0.7207	-0.1492	5.3427	0.5030	0.0000	0.0000	
0.0113	0.7693	-0.1167	5.2941	0.5040	0.0000	0.0000	
0.0073	0.7693	-0.1816	5.3427	0.5050	0.0000	0.0000	
0.0113	0.8180	-0.1654	5.2941	0.5060	0.0000	0.0000	
0.0194	0.7693	-0.1654	5.2941	0.5070	0.0000	0.0000	
0.0194	0.7693	-0.1816	5.3427	0.5080	0.0000	0.0000	
0.0113	0.7693	-0.1654	5.2941	0.5090	0.0000	0.0000	
0.0154	0.8180	-0.1492	5.2454	0.5100	0.0000	0.0000	
0.0154	0.7693	-0.1492	5.3427	0.5110	0.0000	0.0000	
0.0194	0.7207	-0.1816	5.3427	0.5120	0.0000	0.0000	
0.0194	0.7693	-0.1816	5.2941	0.5130	0.0000	0.0000	
0.0113	0.7693	-0.1816	5.2941	0.5140	0.0000	0.0000	
0.0113	0.7207	-0.1654	5.3427	0.5150	0.0000	0.0000	
0.0113	0.7207	-0.1816	5.3427	0.5160	0.0000	0.0000	
0.0073	0.8180	-0.1816	5.3914	0.5170	0.0000	0.0000	
0.0154	0.7207	-0.1654	5.2941	0.5180	0.0000	0.0000	
0.0113	0.7207	-0.1816	5.3427	0.5190	0.0000	0.0000	
0.0154	0.7693	-0.1492	5.2941	0.5200	0.0000	0.0000	
0.0113	0.7693	-0.1492	5.3427	0.5210	0.0000	0.0000	
0.0113	0.7693	-0.1654	5.3427	0.5220	0.0000	0.0000	
0.0073	0.8180	-0.1654	5.3427	0.5230	0.0000	0.0000	
0.0113	0.7693	-0.1330	5.2941	0.5240	0.0000	0.0000	
0.0154	0.7693	-0.1654	5.2941	0.5250	0.0000	0.0000	
0.0194	0.7693	-0.1654	5.3427	0.5260	0.0000	0.0000	
0.0113	0.7693	-0.1816	5.3427	0.5270	0.0000	0.0000	
0.0113	0.7693	-0.1654	5.3427	0.5280	0.0000	0.0000	
0.0113	0.8180	-0.1816	5.3427	0.5290	0.0000	0.0000	
0.0073	0.8180	-0.1654	5.2941	0.5300	0.0000	0.0000	
0.0194	0.7693	-0.1654	5.2941	0.5310	0.0000	0.0000	
0.0073	0.8180	-0.1492	5.3427	0.5320	0.0000	0.0000	
0.0032	0.8180	-0.1654	5.3427	0.5330	0.0000	0.0000	
0.0113	0.7693	-0.1654	5.3427	0.5340	0.0000	0.0000	
0.0032	0.7693	-0.1654	5.3427	0.5350	0.0000	0.0000	
0.0113	0.8666	-0.1978	5.3427	0.5360	0.0000	0.0000	
0.0073	0.8180	-0.1330	5.2941	0.5370	0.0000	0.0000	
0.0154	0.8180	-0.1816	5.3427	0.5380	0.0000	0.0000	
0.0113	0.8180	-0.1816	5.3914	0.5390	0.0000	0.0000	
-0.0008	0.7693	-0.1654	5.2941	0.5400	0.0000	0.0000	
0.0154	0.8180	-0.1492	5.3427	0.5410	0.0000	0.0000	
0.0032	0.7693	-0.1654	5.3427	0.5420	0.0000	0.0000	
0.0154	0.8180	-0.1654	5.3427	0.5430	0.0000	0.0000	
-0.0008	0.7693	-0.1330	5.2941	0.5440	0.0000	0.0000	
0.0194	0.8180	-0.1978	5.3427	0.5450	0.0000	0.0000	
0.0154	0.7693	-0.1978	5.2941	0.5460	0.0000	0.0000	
0.0113	0.8180	-0.1654	5.3427	0.5470	0.0000	0.0000	
0.0194	0.8666	-0.1654	5.3427	0.5480	0.0000	0.0000	
0.0113	0.8180	-0.1654	5.2941	0.5490	0.0000	0.0000	
0.0073	0.8180	-0.1654	5.2941	0.5500	0.0000	0.0000	
0.0113	0.8180	-0.1978	5.2941	0.5510	0.0000	0.0000	
0.0073	0.8180	-0.1978	5.2941	0.5520	0.0000	0.0000	
0.0113	0.8180	-0.1816	5.2941	0.5530	0.0000	0.0000	
0.0194	0.7693	-0.1654	5.3427	0.5540	0.0000	0.0000	
0.0113	0.8180	-0.1816	5.3427	0.5550	0.0000	0.0000	
0.0073	0.7693	-0.1492	5.3427	0.5560	0.0000	0.0000	
0.0113	0.8180	-0.1654	5.2941	0.5570	0.0000	0.0000	
0.0194	0.7693	-0.1654	5.2941	0.5580	0.0000	0.0000	
0.0073	0.8180	-0.1816	5.2941	0.5590	0.0000	0.0000	
0.0235	0.8180	-0.1654	5.2941	0.5600	0.0000	0.0000	
0.0113	0.8180	-0.1978	5.3427	0.5610	0.0000	0.0000	
0.0113	0.8180	-0.1492	5.2941	0.5620	0.0000	0.0000	
0.0113	0.8180	-0.1654	5.3914	0.5630	0.0000	0.0000	
0.0113	0.8180	-0.1654	5.3427	0.5640	0.0000	0.0000	
0.0194	0.8180	-0.1978	5.3427	0.5650	0.0000	0.0000	
0.0113	0.7693	-0.1654	5.3427	0.5660	0.0000	0.0000	
0.0154	0.8180	-0.1654	5.3427	0.5670	0.0000	0.0000	
0.0194	0.8180	-0.1492	5.3427	0.5680	0.0000	0.0000	
0.0113	0.7693	-0.1654	5.2941	0.5690	0.0000	0.0000	
0.0154	0.8180	-0.1492	5.2941	0.5700	0.0000	0.0000	
0.0113	0.7693	-0.1654	5.2941	0.5710	0.0000	0.0000	
0.0154	0.8180	-0.1654	5.3427	0.5720	0.0000	0.0000	
0.0113	0.8666	-0.1816	5.3427	0.5730	0.0000	0.0000	
0.0113	0.8666	-0.1816	5.2454	0.5740	0.0000	0.0000	
0.0113	0.7693	-0.1492	5.3427	0.5750	0.0000	0.0000	
0.0073	0.7693	-0.1492	5.2941	0.5760	0.0000	0.0000	
0.0154	0.8180	-0.1816	5.2941	0.5770	0.0000	0.0000	
0.0073	0.8666	-0.1654	5.2941	0.5780	0.0000	0.0000	
0.0154	0.8180	-0.1654	5.2941	0.5790	0.0000	0.0000	
0.0154	0.8666	-0.1654	5.3427	0.5800	0.0000	0.0000	
0.0073	0.9153	-0.1816	5.3427	0.5810	0.0000	0.0000	
0.0154	0.8666	-0.1654	5.2941	0.5820	0.0000	0.0000	
0.0194	0.8180	-0.1654	5.2941	0.5830	0.0000	0.0000	
0.0073	0.8666	-0.1816	5.3427	0.5840	0.0000	0.0000	
0.0235	0.8180	-0.0843	5.2941	0.5850	0.0000	0.0000	
0.0154	0.8666	-0.1816	5.2941	0.5860	0.0000	0.0000	
0.0113	0.7693	-0.1816	5.2941	0.5870	0.0000	0.0000	
0.0113	0.8666	-0.1978	5.2454	0.5880	0.0000	0.0000	
0.0154	0.7693	-0.1654	5.3427	0.5890	0.0000	0.0000	
0.0113	0.7693	-0.1816	5.3914	0.5900	0.0000	0.0000	
0.0113	0.8666	-0.1654	5.3427	0.5910	0.0000	0.0000	
0.0032	0.8666	-0.1492	5.3427	0.5920	0.0000	0.0000	
0.0113	0.9153	-0.1654	5.3427	0.5930	0.0000	0.0000	
0.0113	0.8666	-0.1816	5.2941	0.5940	0.0000	0.0000	
0.0235	0.8180	-0.1816	5.3914	0.5950	0.0000	0.0000	
0.0154	0.8180	-0.2141	5.2941	0.5960	0.0000	0.0000	
0.0154	0.8666	-0.1654	5.3914	0.5970	0.0000	0.0000	
0.0194	0.8180	-0.1978	5.3427	0.5980	0.0000	0.0000	
0.0154	0.9153	-0.1654	5.3427	0.5990	0.0000	0.0000	
0.0113	0.7693	-0.1816	5.3427	0.6000	0.0000	0.0000	
0.0113	0.8666	-0.1654	5.3427	0.6010	0.0000	0.0000	
0.0032	0.8666	-0.1816	5.3914	0.6020	0.0000	0.0000	
0.0032	0.8180	-0.1816	5.3427	0.6030	0.0000	0.0000	
0.0154	0.8666	-0.1816	5.3427	0.6040	0.0000	0.0000	
0.0154	0.8666	-0.1654	5.2941	0.6050	0.0000	0.0000	
0.0073	0.8180	-0.1492	5.2941	0.6060	0.0000	0.0000	
0.0154	0.9153	-0.1492	5.3427	0.6070	0.0000	0.0000	
0.0154	0.8666	-0.1654	5.3427	0.6080	0.0000	0.0000	
0.0113	0.8666	-0.1654	5.2941	0.6090	0.0000	0.0000	
0.0113	0.8180	-0.1654	5.3427	0.6100	0.0000	0.0000	
0.0154	0.8180	-0.1816	5.3914	0.6110	0.0000	0.0000	
0.0154	0.8666	-0.1654	5.3427	0.6120	0.0000	0.0000	
0.0194	0.8666	-0.1654	5.3427	0.6130	0.0000	0.0000	
0.0194	0.8666	-0.1492	5.3427	0.6140	0.0000	0.0000	
0.0194	0.8666	-0.1654	5.3427	0.6150	0.0000	0.0000	
0.0113	0.9153	-0.1330	5.3914	0.6160	0.0000	0.0000	
0.0032	0.8666	-0.1654	5.3914	0.6170	0.0000	0.0000	
0.0073	0.8666	-0.1654	5.2941	0.6180	0.0000	0.0000	
0.0154	0.8666	-0.1654	5.3914	0.6190	0.0000	0.0000	
0.0073	0.8666	-0.1654	5.2941	0.6200	0.0000	0.0000	
0.0113	0.8666	-0.1816	5.3914	0.6210	0.0000	0.0000	
0.0154	0.8666	-0.1654	5.3427	0.6220	0.0000	0.0000	
0.0194	0.9153	-0.1654	5.2941	0.6230	0.0000	0.0000	
0.0073	0.8666	-0.1816	5.2941	0.6240	0.0000	0.0000	
0.0113	0.8666	-0.1654	5.3427	0.6250	0.0000	0.0000	
0.0194	0.8180	-0.1005	5.3427	0.6260	0.0000	0.0000	
0.0073	0.7693	-0.1330	5.2941	0.6270	0.0000	0.0000	
0.0235	0.8180	-0.1654	5.2941	0.6280	0.0000	0.0000	
0.0113	0.8666	-0.1492	5.2941	0.6290	0.0000	0.0000	
0.0073	0.8666	-0.1816	5.2941	0.6300	0.0000	0.0000	
0.0194	0.8666	-0.1654	5.2454	0.6310	0.0000	0.0000	
0.0113	0.8180	-0.1654	5.3427	0.6320	0.0000	0.0000	
0.0113	0.8666	-0.1654	5.3427	0.6330	0.0000	0.0000	
0.0154	0.8666	-0.1978	5.3427	0.6340	0.0000	0.0000	
0.0235	0.8666	-0.1654	5.3427	0.6350	0.0000	0.0000	
0.0194	0.9153	-0.1816	5.2941	0.6360	0.0000	0.0000	
0.0113	0.9153	-0.1492	5.2941	0.6370	0.0000	0.0000	
0.0194	0.8666	-0.1654	5.2941	0.6380	0.0000	0.0000	
0.0154	0.8666	-0.1816	5.3427	0.6390	0.0000	0.0000	
0.0073	0.9153	-0.1654	5.3914	0.6400	0.0000	0.0000	
0.0113	0.8666	-0.1654	5.2941	0.6410	0.0000	0.0000	
0.0154	0.8180	-0.1654	5.2941	0.6420	0.0000	0.0000	
0.0194	0.8666	-0.1816	5.3427	0.6430	0.0000	0.0000	
0.0154	0.8666	-0.1654	5.3427	0.6440	0.0000	0.0000	
0.0235	0.8666	-0.1330	5.2941	0.6450	0.0000	0.0000	
0.0194	0.9153	-0.1167	5.3914	0.6460	0.0000	0.0000	
0.0113	0.8666	-0.1330	5.3427	0.6470	0.0000	0.0000	
0.0073	0.9153	-0.1654	5.3427	0.6480	0.0000	0.0000	
0.0113	0.9153	-0.1654	5.2941	0.6490	0.0000	0.0000	
0.0154	0.8666	-0.1654	5.2941	0.6500	0.0000	0.0000	
0.0235	0.9153	-0.1654	5.2941	0.6510	0.0000	0.0000	
0.0113	0.8666	-0.1816	5.3427	0.6520	0.0000	0.0000	
0.0154	0.9639	-0.1816	5.2941	0.6530	0.0000	0.0000	
0.0113	0.9153	-0.1492	5.2941	0.6540	0.0000	0.0000	
0.0113	0.9153	-0.1654	5.3427	0.6550	0.0000	0.0000	
0.0235	0.8666	-0.1654	5.2941	0.6560	0.0000	0.0000	
0.0154	0.9153	-0.1654	5.3427	0.6570	0.0000	0.0000	
0.0113	0.9153	-0.1492	5.2941	0.6580	0.0000	0.0000	
0.0154	0.9153	-0.1654	5.2941	0.6590	0.0000	0.0000	
0.0154	0.9153	-0.1654	5.3427	0.6600	0.0000	0.0000	
0.0073	0.9153	-0.1816	5.3427	0.6610	0.0000	0.0000	
0.0073	0.9639	-0.1654	5.3427	0.6620	0.0000	0.0000	
0.0113	0.9153	-0.1654	5.2941	0.6630	0.0000	0.0000	
0.0113	0.9639	-0.1654	5.3427	0.6640	0.0000	0.0000	
0.0154	0.9153	-0.1816	5.2941	0.6650	0.0000	0.0000	
0.0154	0.9153	-0.1492	5.3427	0.6660	0.0000	0.0000	
0.0154	0.8666	-0.1005	5.3427	0.6670	0.0000	0.0000	
0.0032	0.8666	-0.1816	5.3914	0.6680	0.0000	0.0000	
0.0154	0.8666	-0.1816	5.3427	0.6690	0.0000	0.0000	
0.0073	0.8666	-0.1978	5.2941	0.6700	0.0000	0.0000	
0.0032	0.9153	-0.1978	5.3427	0.6710	0.0000	0.0000	
0.0154	0.9153	-0.1654	5.3427	0.6720	0.0000	0.0000	
0.0073	0.9639	-0.1816	5.3914	0.6730	0.0000	0.0000	
0.0113	0.9153	-0.1816	5.2941	0.6740	0.0000	0.0000	
0.0194	0.9639	-0.1816	5.3914	0.6750	0.0000	0.0000	
0.0113	0.9153	-0.1816	5.3427	0.6760	0.0000	0.0000	
0.0113	0.9153	-0.1978	5.2941	0.6770	0.0000	0.0000	
0.0113	1.0126	-0.1654	5.3427	0.6780	0.0000	0.0000	
0.0194	0.9639	-0.1654	5.2941	0.6790	0.0000	0.0000	
0.0032	0.9639	-0.1816	5.2941	0.6800	0.0000	0.0000	
0.0113	0.9639	-0.1654	5.2941	0.6810	0.0000	0.0000	
0.0113	0.9639	-0.1978	5.2941	0.6820	0.0000	0.0000	
0.0154	0.8666	-0.1816	5.3427	0.6830	0.0000	0.0000	
0.0154	0.9639	-0.1816	5.3427	0.6840	0.0000	0.0000	
0.0154	0.9153	-0.1654	5.3914	0.6850	0.0000	0.0000	
0.0194	0.8666	-0.1978	5.2941	0.6860	0.0000	0.0000	
0.0154	0.8666	-0.1654	5.2941	0.6870	0.0000	0.0000	
0.0194	1.0126	-0.1978	5.2941	0.6880	0.0000	0.0000	
0.0113	0.9639	-0.1492	5.3427	0.6890	0.0000	0.0000	
0.0073	0.8666	-0.1654	5.3427	0.6900	0.0000	0.0000	
0.0113	0.9153	-0.1654	5.3427	0.6910	0.0000	0.0000	
0.0154	0.9153	-0.1492	5.3427	0.6920	0.0000	0.0000	
0.0154	0.9153	-0.1978	5.2941	0.6930	0.0000	0.0000	
-0.0008	0.9153	-0.1654	5.3427	0.6940	0.0000	0.0000	
-0.0008	0.8666	-0.1654	5.2941	0.6950	0.0000	0.0000	
0.0073	0.9639	-0.1654	5.2941	0.6960	0.0000	0.0000	
0.0032	0.9639	-0.1816	5.3427	0.6970	0.0000	0.0000	
0.0113	0.9153	-0.1654	5.3427	0.6980	0.0000	0.0000	
0.0113	0.9639	-0.1654	5.3427	0.6990	0.0000	0.0000	
0.0113	1.0126	-0.1492	5.2941	0.7000	0.0000	0.0000	
0.0113	0.9639	-0.1654	5.3427	0.7010	0.0000	0.0000	
0.0113	0.9153	-0.1492	5.3427	0.7020	0.0000	0.0000	
0.0113	0.9153	-0.1654	5.2941	0.7030	0.0000	0.0000	
0.0154	0.9639	-0.1654	5.3427	0.7040	0.0000	0.0000	
0.0113	0.8666	-0.1654	5.2454	0.7050	0.0000	0.0000	
0.0154	0.9153	-0.1816	5.2454	0.7060	0.0000	0.0000	
0.0073	0.9153	-0.1816	5.2941	0.7070	0.0000	0.0000	
0.0113	0.9153	-0.1816	5.3914	0.7080	0.0000	0.0000	
0.0073	0.9639	-0.1492	5.2941	0.7090	0.0000	0.0000	
0.0113	0.9639	-0.1654	5.3427	0.7100	0.0000	0.0000	
0.0154	0.9639	-0.1654	5.3427	0.7110	0.0000	0.0000	
0.0275	1.0126	-0.1654	5.3427	0.7120	0.0000	0.0000	
0.0154	0.9639	-0.1978	5.2941	0.7130	0.0000	0.0000	
0.0113	0.9639	-0.1816	5.3427	0.7140	0.0000	0.0000	
0.0154	0.9639	-0.1816	5.2941	0.7150	0.0000	0.0000	
0.0113	0.9639	-0.1654	5.3427	0.7160	0.0000	0.0000	
0.0113	1.0126	-0.1654	5.3427	0.7170	0.0000	0.0000	
0.0356	0.9639	-0.1654	5.3427	0.7180	0.0000	0.0000	
0.0154	0.9153	-0.1816	5.2941	0.7190	0.0000	0.0000	
0.0113	1.0126	-0.1816	5.3427	0.7200	0.0000	0.0000	
0.0073	0.9639	-0.1816	5.3427	0.7210	0.0000	0.0000	
0.0113	0.9639	-0.1654	5.2941	0.7220	0.0000	0.0000	
0.0194	1.0126	-0.1654	5.3427	0.7230	0.0000	0.0000	
0.0073	0.9639	-0.1816	5.3914	0.7240	0.0000	0.0000	
0.0194	0.9639	-0.1654	5.2941	0.7250	0.0000	0.0000	
0.0154	0.9153	-0.1816	5.3427	0.7260	0.0000	0.0000	
0.0194	0.9639	-0.1005	5.3427	0.7270	0.0000	0.0000	
0.0194	0.9639	-0.1654	5.3427	0.7280	0.0000	0.0000	
0.0154	0.9639	-0.1816	5.2941	0.7290	0.0000	0.0000	
0.0154	0.9639	-0.1654	5.2941	0.7300	0.0000	0.0000	
0.0113	0.9639	-0.1816	5.2941	0.7310	0.0000	0.0000	
0.0194	0.9153	-0.1654	5.2941	0.7320	0.0000	0.0000	
0.0113	0.9639	-0.1654	5.2941	0.7330	0.0000	0.0000	
0.0154	1.0126	-0.1654	5.2941	0.7340	0.0000	0.0000	
0.0154	0.9639	-0.1654	5.3427	0.7350	0.0000	0.0000	
0.0235	0.9639	-0.1492	5.2941	0.7360	0.0000	0.0000	
0.0154	0.9639	-0.1816	5.2941	0.7370	0.0000	0.0000	
0.0154	0.9639	-0.1978	5.3427	0.7380	0.0000	0.0000	
0.0194	0.9639	-0.1492	5.3427	0.7390	0.0000	0.0000	
0.0194	1.0612	-0.1816	5.3914	0.7400	0.0000	0.0000	
0.0073	0.9639	-0.1654	5.2941	0.7410	0.0000	0.0000	
0.0113	1.0612	-0.1978	5.2454	0.7420	0.0000	0.0000	
0.0113	1.0126	-0.1654	5.3914	0.7430	0.0000	0.0000	
0.0113	0.9639	-0.1654	5.3427	0.7440	0.0000	0.0000	
0.0194	0.9639	-0.1654	5.2941	0.7450	0.0000	0.0000	
0.0194	1.0126	-0.1330	5.2941	0.7460	0.0000	0.0000	
0.0194	1.0126	-0.1654	5.3427	0.7470	0.0000	0.0000	
0.0154	1.0126	-0.1816	5.3427	0.7480	0.0000	0.0000	
0.0032	1.0126	-0.1654	5.2941	0.7490	0.0000	0.0000	
0.0194	1.0126	-0.1654	5.2941	0.7500	0.0000	0.0000	
0.0235	0.9639	-0.1654	5.3427	0.7510	0.0000	0.0000	
0.0194	1.0612	-0.1492	5.3427	0.7520	0.0000	0.0000	
0.0113	1.0126	-0.1492	5.3427	0.7530	0.0000	0.0000	
0.0154	1.0126	-0.1816	5.3427	0.7540	0.0000	0.0000	
0.0073	1.0126	-0.1816	5.2941	0.7550	0.0000	0.0000	
0.0113	0.9639	-0.1816	5.4400	0.7560	0.0000	0.0000	
0.0032	1.0126	-0.1654	5.3427	0.7570	0.0000	0.0000	
0.0113	0.9639	-0.1816	5.2454	0.7580	0.0000	0.0000	
0.0113	1.0126	-0.1654	5.2941	0.7590	0.0000	0.0000	
0.0073	1.0126	-0.1492	5.3427	0.7600	0.0000	0.0000	
0.0113	0.9639	-0.1816	5.2941	0.7610	0.0000	0.0000	
0.0154	1.0126	-0.1654	5.2941	0.7620	0.0000	0.0000	
0.0073	0.9639	-0.1816	5.3427	0.7630	0.0000	0.0000	
0.0113	0.9639	-0.1654	5.3427	0.7640	0.0000	0.0000	
0.0154	1.0612	-0.1816	5.2941	0.7650	0.0000	0.0000	
0.0113	1.0126	-0.0843	5.2941	0.7660	0.0000	0.0000	
0.0154	0.9639	-0.1816	5.2941	0.7670	0.0000	0.0000	
0.0073	1.0126	-0.1816	5.2941	0.7680	0.0000	0.0000	
0.0154	1.0126	-0.1816	5.3914	0.7690	0.0000	0.0000	
0.0154	1.0126	-0.1654	5.2941	0.7700	0.0000	0.0000	
0.0194	1.1099	-0.1816	5.3427	0.7710	0.0000	0.0000	
0.0113	0.9639	-0.1816	5.2941	0.7720	0.0000	0.0000	
0.0235	1.0126	-0.1816	5.3427	0.7730	0.0000	0.0000	
0.0113	1.0126	-0.1654	5.2454	0.7740	0.0000	0.0000	
0.0235	1.0126	-0.1654	5.3914	0.7750	0.0000	0.0000	
0.0154	1.0612	-0.1492	5.3427	0.7760	0.0000	0.0000	
0.0194	1.0612	-0.1978	5.3427	0.7770	0.0000	0.0000	
0.0194	1.0612	-0.1654	5.2941	0.7780	0.0000	0.0000	
0.0154	1.0612	-0.1816	5.3427	0.7790	0.0000	0.0000	
0.0154	1.0126	-0.1816	5.3427	0.7800	0.0000	0.0000	
0.0154	1.0612	-0.1492	5.3427	0.7810	0.0000	0.0000	
0.0154	1.0612	-0.1978	5.2454	0.7820	0.0000	0.0000	
0.0235	1.0612	-0.1654	5.3914	0.7830	0.0000	0.0000	
0.0113	1.0126	-0.1816	5.3427	0.7840	0.0000	0.0000	
0.0194	1.0612	-0.1978	5.3914	0.7850	0.0000	0.0000	
0.0113	1.0612	-0.1167	5.3427	0.7860	0.0000	0.0000	
0.0235	1.0612	-0.1492	5.3427	0.7870	0.0000	0.0000	
0.0194	1.0126	-0.1816	5.3914	0.7880	0.0000	0.0000	
0.0154	1.0612	-0.1654	5.3427	0.7890	0.0000	0.0000	
0.0154	1.0612	-0.1654	5.3914	0.7900	0.0000	0.0000	
0.0154	1.0126	-0.1654	5.3427	0.7910	0.0000	0.0000	
-0.0008	1.0612	-0.1654	5.3427	0.7920	0.0000	0.0000	
0.0154	1.0126	-0.1654	5.3427	0.7930	0.0000	0.0000	
0.0154	0.9639	-0.1816	5.3427	0.7940	0.0000	0.0000	
0.0154	1.0126	-0.1816	5.3427	0.7950	0.0000	0.0000	
0.0194	1.0126	-0.1654	5.3914	0.7960	0.0000	0.0000	
0.0194	1.0612	-0.1978	5.3427	0.7970	0.0000	0.0000	
0.0154	1.0126	-0.1654	5.3427	0.7980	0.0000	0.0000	
0.0154	1.0126	-0.1654	5.2941	0.7990	0.0000	0.0000	
0.0154	1.0612	-0.1654	5.3427	0.8000	0.0000	0.0000	
0.0113	1.0126	-0.1654	5.3914	0.8010	0.0000	0.0000	
0.0194	1.0126	-0.1654	5.3427	0.8020	0.0000	0.0000	
0.0073	1.0612	-0.1978	5.3427	0.8030	0.0000	0.0000	
0.0154	1.0612	-0.1654	5.3427	0.8040	0.0000	0.0000	
0.0194	1.0612	-0.1654	5.3427	0.8050	0.0000	0.0000	
0.0194	1.0612	-0.1654	5.3427	0.8060	0.0000	0.0000	
0.0154	1.0612	-0.1816	5.2941	0.8070	0.0000	0.0000	
0.0194	1.0612	-0.1978	5.3427	0.8080	0.0000	0.0000	
0.0194	1.1099	-0.1816	5.2941	0.8090	0.0000	0.0000	
0.0194	1.1099	-0.1654	5.2941	0.8100	0.0000	0.0000	
0.0113	1.0612	-0.1816	5.2941	0.8110	0.0000	0.0000	
0.0194	1.0612	-0.1492	5.3427	0.8120	0.0000	0.0000	
0.0113	1.0612	-0.1816	5.3427	0.8130	0.0000	0.0000	
0.0235	1.0612	-0.1654	5.3427	0.8140	0.0000	0.0000	
0.0194	1.1099	-0.1492	5.2941	0.8150	0.0000	0.0000	
0.0235	1.0126	-0.1654	5.3427	0.8160	0.0000	0.0000	
0.0194	1.0612	-0.1492	5.2941	0.8170	0.0000	0.0000	
0.0154	1.0612	-0.1654	5.3427	0.8180	0.0000	0.0000	
0.0235	1.1099	-0.1816	5.3427	0.8190	0.0000	0.0000	
0.0194	0.9639	-0.1654	5.3427	0.8200	0.0000	0.0000	
0.0113	1.0612	-0.1816	5.3427	0.8210	0.0000	0.0000	
0.0154	1.0612	-0.1654	5.2941	0.8220	0.0000	0.0000	
0.0194	1.1099	-0.1654	5.3427	0.8230	0.0000	0.0000	
0.0194	1.0126	-0.1654	5.2454	0.8240	0.0000	0.0000	
0.0235	1.0612	-0.1654	5.3427	0.8250	0.0000	0.0000	
0.0235	1.0612	-0.1005	5.2454	0.8260	0.0000	0.0000	
0.0194	1.1099	-0.1654	5.2941	0.8270	0.0000	0.0000	
0.0154	1.0126	-0.1492	5.3914	0.8280	0.0000	0.0000	
0.0194	1.0612	-0.1654	5.2941	0.8290	0.0000	0.0000	
0.0154	1.1099	-0.1816	5.3914	0.8300	0.0000	0.0000	
0.0194	1.1099	-0.1816	5.3427	0.8310	0.0000	0.0000	
0.0235	1.0612	-0.1492	5.3914	0.8320	0.0000	0.0000	
0.0194	1.0126	-0.1816	5.3914	0.8330	0.0000	0.0000	
0.0154	1.0612	-0.1816	5.2941	0.8340	0.0000	0.0000	
0.0154	1.0612	-0.1492	5.3914	0.8350	0.0000	0.0000	
0.0194	1.0126	-0.1978	5.3914	0.8360	0.0000	0.0000	
0.0235	1.0612	-0.1654	5.2941	0.8370	0.0000	0.0000	
0.0113	1.1099	-0.1492	5.3914	0.8380	0.0000	0.0000	
0.0235	1.1099	-0.1654	5.3427	0.8390	0.0000	0.0000	
0.0154	1.1099	-0.1816	5.2941	0.8400	0.0000	0.0000	
0.0113	1.0612	-0.1654	5.3914	0.8410	0.0000	0.0000	
0.0275	1.1099	-0.1654	5.2941	0.8420	0.0000	0.0000	
0.0275	1.1099	-0.1492	5.3427	0.8430	0.0000	0.0000	
0.0113	1.1099	-0.1816	5.2941	0.8440	0.0000	0.0000	
0.0194	1.0126	-0.1167	5.3427	0.8450	0.0000	0.0000	
0.0154	1.1099	-0.1654	5.3427	0.8460	0.0000	0.0000	
0.0275	1.0126	-0.1492	5.3427	0.8470	0.0000	0.0000	
0.0113	1.0126	-0.1654	5.2941	0.8480	0.0000	0.0000	
0.0194	1.0612	-0.1816	5.3427	0.8490	0.0000	0.0000	
0.0235	1.0612	-0.1654	5.2941	0.8500	0.0000	0.0000	
0.0154	1.1099	-0.1978	5.3427	0.8510	0.0000	0.0000	
0.0154	1.1099	-0.1654	5.3427	0.8520	0.0000	0.0000	
0.0113	1.1099	-0.1978	5.3427	0.8530	0.0000	0.0000	
0.0194	1.0612	-0.1654	5.3427	0.8540	0.0000	0.0000	
0.0194	1.1585	-0.1654	5.2941	0.8550	0.0000	0.0000	
0.0194	1.0612	-0.1816	5.2941	0.8560	0.0000	0.0000	
0.0194	1.1099	-0.1978	5.3914	0.8570	0.0000	0.0000	
0.0235	1.1585	-0.1978	5.2941	0.8580	0.0000	0.0000	
0.0194	1.1099	-0.1654	5.2941	0.8590	0.0000	0.0000	
0.0154	1.0612	-0.1816	5.2941	0.8600	0.0000	0.0000	
0.0235	1.1099	-0.1816	5.3427	0.8610	0.0000	0.0000	
0.0113	1.0612	-0.1654	5.3914	0.8620	0.0000	0.0000	
0.0235	1.1099	-0.1654	5.3427	0.8630	0.0000	0.0000	
0.0154	1.1585	-0.1978	5.3427	0.8640	0.0000	0.0000	
0.0154	1.0612	-0.1167	5.3427	0.8650	0.0000	0.0000	
0.0235	1.1585	-0.1654	5.2941	0.8660	0.0000	0.0000	
0.0235	1.0612	-0.1654	5.3427	0.8670	0.0000	0.0000	
0.0194	1.1585	-0.1654	5.3427	0.8680	0.0000	0.0000	
0.0235	1.0612	-0.1654	5.3427	0.8690	0.0000	0.0000	
0.0194	1.1585	-0.1816	5.3427	0.8700	0.0000	0.0000	
0.0154	1.0612	-0.1816	5.3427	0.8710	0.0000	0.0000	
0.0113	1.1585	-0.1492	5.3427	0.8720	0.0000	0.0000	
0.0032	1.0612	-0.1654	5.2941	0.8730	0.0000	0.0000	
0.0194	1.1099	-0.1816	5.2941	0.8740	0.0000	0.0000	
0.0235	1.1585	-0.1654	5.2941	0.8750	0.0000	0.0000	
0.0235	1.1585	-0.1816	5.2941	0.8760	0.0000	0.0000	
0.0275	1.1099	-0.1654	5.2941	0.8770	0.0000	0.0000	
0.0194	1.1585	-0.1816	5.3427	0.8780	0.0000	0.0000	
0.0235	1.1099	-0.1654	5.3427	0.8790	0.0000	0.0000	
0.0113	1.2072	-0.1492	5.3427	0.8800	0.0000	0.0000	
0.0194	1.1585	-0.1654	5.2941	0.8810	0.0000	0.0000	
0.0154	1.1099	-0.1816	5.3427	0.8820	0.0000	0.0000	
0.0194	1.1585	-0.1816	5.2941	0.8830	0.0000	0.0000	
0.0154	1.1099	-0.1167	5.3427	0.8840	0.0000	0.0000	
0.0113	1.1099	-0.1654	5.3427	0.8850	0.0000	0.0000	
0.0194	1.1585	-0.1816	5.3427	0.8860	0.0000	0.0000	
0.0275	1.0612	-0.1654	5.3914	0.8870	0.0000	0.0000	
0.0154	1.1099	-0.1654	5.3427	0.8880	0.0000	0.0000	
0.0113	1.1585	-0.1978	5.3914	0.8890	0.0000	0.0000	
0.0194	1.1585	-0.1816	5.2941	0.8900	0.0000	0.0000	
0.0154	1.1099	-0.1654	5.3427	0.8910	0.0000	0.0000	
0.0235	1.0612	-0.1654	5.3427	0.8920	0.0000	0.0000	
0.0235	1.1585	-0.1816	5.3427	0.8930	0.0000	0.0000	
0.0194	1.1585	-0.1654	5.3914	0.8940	0.0000	0.0000	
0.0275	1.0612	-0.1816	5.3427	0.8950	0.0000	0.0000	
0.0275	1.1099	-0.1654	5.3427	0.8960	0.0000	0.0000	
0.0154	1.0612	-0.1654	5.3427	0.8970	0.0000	0.0000	
0.0113	1.1099	-0.1330	5.2941	0.8980	0.0000	0.0000	
0.0113	1.1585	-0.1005	5.3427	0.8990	0.0000	0.0000	
0.0154	1.2072	-0.1492	5.2941	0.9000	0.0000	0.0000	
0.0154	1.1585	-0.1816	5.2454	0.9010	0.0000	0.0000	
0.0113	1.1585	-0.1654	5.2941	0.9020	0.0000	0.0000	
0.0154	1.1585	-0.1654	5.3427	0.9030	0.0000	0.0000	
0.0194	1.1099	-0.1167	5.2941	0.9040	0.0000	0.0000	
0.0154	1.2072	-0.1654	5.3427	0.9050	0.0000	0.0000	
0.0113	1.1585	-0.1654	5.2941	0.9060	0.0000	0.0000	
0.0113	1.1585	-0.1330	5.2941	0.9070	0.0000	0.0000	
0.0194	1.1585	-0.1654	5.3427	0.9080	0.0000	0.0000	
0.0113	1.1585	-0.1978	5.3427	0.9090	0.0000	0.0000	
0.0194	1.1585	-0.1654	5.3427	0.9100	0.0000	0.0000	
0.0073	1.1585	-0.1816	5.2941	0.9110	0.0000	0.0000	
0.0154	1.2072	-0.1816	5.3427	0.9120	0.0000	0.0000	
0.0113	1.1585	-0.1816	5.2454	0.9130	0.0000	0.0000	
0.0154	1.1585	-0.1978	5.3427	0.9140	0.0000	0.0000	
0.0073	1.1585	-0.1654	5.2941	0.9150	0.0000	0.0000	
0.0194	1.1585	-0.1654	5.3427	0.9160	0.0000	0.0000	
0.0235	1.1099	-0.1492	5.3427	0.9170	0.0000	0.0000	
0.0194	1.1585	-0.1978	5.3427	0.9180	0.0000	0.0000	
0.0275	1.2072	-0.1654	5.2941	0.9190	0.0000	0.0000	
0.0113	1.2072	-0.1816	5.3427	0.9200	0.0000	0.0000	
0.0194	1.1099	-0.1978	5.3427	0.9210	0.0000	0.0000	
0.0154	1.2072	-0.1816	5.2941	0.9220	0.0000	0.0000	
0.0194	1.1099	-0.1816	5.3914	0.9230	0.0000	0.0000	
0.0154	1.2072	-0.1005	5.2454	0.9240	0.0000	0.0000	
0.0073	1.1585	-0.1816	5.2941	0.9250	0.0000	0.0000	
0.0154	1.1585	-0.1816	5.2941	0.9260	0.0000	0.0000	
0.0194	1.1585	-0.1816	5.2941	0.9270	0.0000	0.0000	
0.0154	1.1099	-0.1816	5.2941	0.9280	0.0000	0.0000	
0.0073	1.2072	-0.1654	5.3427	0.9290	0.0000	0.0000	
0.0235	1.1585	-0.1654	5.3427	0.9300	0.0000	0.0000	
0.0235	1.2072	-0.1654	5.2941	0.9310	0.0000	0.0000	
0.0194	1.2072	-0.1816	5.3427	0.9320	0.0000	0.0000	
0.0154	1.2072	-0.1654	5.3914	0.9330	0.0000	0.0000	
0.0154	1.2072	-0.1654	5.3427	0.9340	0.0000	0.0000	
0.0194	1.2072	-0.1816	5.3427	0.9350	0.0000	0.0000	
0.0194	1.2072	-0.1492	5.3427	0.9360	0.0000	0.0000	
0.0154	1.1585	-0.1816	5.3914	0.9370	0.0000	0.0000	
0.0113	1.2072	-0.1816	5.3427	0.9380	0.0000	0.0000	
0.0113	1.1585	-0.1654	5.3427	0.9390	0.0000	0.0000	
0.0113	1.2072	-0.1816	5.3427	0.9400	0.0000	0.0000	
0.0113	1.2072	-0.1654	5.3427	0.9410	0.0000	0.0000	
0.0194	1.2072	-0.1654	5.2454	0.9420	0.0000	0.0000	
0.0194	1.2072	-0.1005	5.2941	0.9430	0.0000	0.0000	
0.0154	1.2072	-0.1654	5.3427	0.9440	0.0000	0.0000	
0.0073	1.2072	-0.1654	5.2941	0.9450	0.0000	0.0000	
0.0235	1.1585	-0.1167	5.3914	0.9460	0.0000	0.0000	
0.0275	1.2558	-0.1167	5.3427	0.9470	0.0000	0.0000	
0.0154	1.2558	-0.1167	5.3427	0.9480	0.0000	0.0000	
0.0194	1.2072	-0.1005	5.2941	0.9490	0.0000	0.0000	
0.0235	1.2072	-0.1167	5.3427	0.9500	0.0000	0.0000	
0.0235	1.1585	-0.1816	5.3427	0.9510	0.0000	0.0000	
0.0194	1.2072	-0.1330	5.3427	0.9520	0.0000	0.0000	
0.0194	1.2558	-0.1816	5.2941	0.9530	0.0000	0.0000	
0.0154	1.2072	-0.1492	5.2941	0.9540	0.0000	0.0000	
0.0194	1.2072	-0.1654	5.2941	0.9550	0.0000	0.0000	
0.0194	1.2072	-0.1654	5.2941	0.9560	0.0000	0.0000	
0.0194	1.2072	-0.1816	5.3427	0.9570	0.0000	0.0000	
0.0154	1.2558	-0.1492	5.3427	0.9580	0.0000	0.0000	
0.0113	1.2072	-0.1654	5.3427	0.9590	0.0000	0.0000	
0.0113	1.2072	-0.1978	5.2941	0.9600	0.0000	0.0000	
0.0154	1.2072	-0.1654	5.2941	0.9610	0.0000	0.0000	
0.0032	1.2558	-0.1816	5.3914	0.9620	0.0000	0.0000	
0.0194	1.2072	-0.1005	5.3427	0.9630	0.0000	0.0000	
0.0154	1.1585	-0.1816	5.2941	0.9640	0.0000	0.0000	
0.0154	1.1585	-0.2141	5.2941	0.9650	0.0000	0.0000	
0.0113	1.2558	-0.1330	5.2941	0.9660	0.0000	0.0000	
0.0194	1.2072	-0.1167	5.3914	0.9670	0.0000	0.0000	
0.0154	1.2072	-0.1005	5.3427	0.9680	0.0000	0.0000	
0.0113	1.2072	-0.1167	5.2941	0.9690	0.0000	0.0000	
0.0235	1.1585	-0.1005	5.2941	0.9700	0.0000	0.0000	
0.0073	1.2072	-0.1654	5.2454	0.9710	0.0000	0.0000	
0.0154	1.2072	-0.1654	5.2941	0.9720	0.0000	0.0000	
0.0154	1.2072	-0.1654	5.3427	0.9730	0.0000	0.0000	
0.0235	1.3045	-0.1816	5.3914	0.9740	0.0000	0.0000	
0.0194	1.1585	-0.1654	5.3427	0.9750	0.0000	0.0000	
0.0194	1.3045	-0.1654	5.2941	0.9760	0.0000	0.0000	
0.0154	1.2072	-0.1654	5.2941	0.9770	0.0000	0.0000	
0.0154	1.2558	-0.1654	5.2941	0.9780	0.0000	0.0000	
0.0194	1.1585	-0.1654	5.2454	0.9790	0.0000	0.0000	
0.0032	1.1585	-0.1816	5.2941	0.9800	0.0000	0.0000	
0.0194	1.2072	-0.1654	5.3427	0.9810	0.0000	0.0000	
0.0154	1.2072	-0.2141	5.3427	0.9820	0.0000	0.0000	
0.0073	1.2558	-0.1167	5.3427	0.9830	0.0000	0.0000	
0.0194	1.2072	-0.1492	5.2941	0.9840	0.0000	0.0000	
0.0194	1.2072	-0.1167	5.3427	0.9850	0.0000	0.0000	
0.0194	1.2072	-0.0843	5.3427	0.9860	0.0000	0.0000	
0.0194	1.2558	-0.1005	5.2941	0.9870	0.0000	0.0000	
0.0154	1.2558	-0.1005	5.2941	0.9880	0.0000	0.0000	
0.0194	1.2558	-0.1167	5.2941	0.9890	0.0000	0.0000	
0.0194	1.2072	-0.1005	5.2454	0.9900	0.0000	0.0000	
0.0073	1.2072	-0.1654	5.2941	0.9910	0.0000	0.0000	
0.0154	1.2558	-0.1005	5.2941	0.9920	0.0000	0.0000	
0.0154	1.2558	-0.1654	5.2941	0.9930	0.0000	0.0000	
0.0275	1.2558	-0.1816	5.2941	0.9940	0.0000	0.0000	
0.0154	1.2558	-0.1492	5.3914	0.9950	0.0000	0.0000	
0.0235	1.2558	-0.1816	5.2454	0.9960	0.0000	0.0000	
0.0194	1.2558	-0.1654	5.3427	0.9970	0.0000	0.0000	
0.0154	1.2558	-0.1654	5.3427	0.9980	0.0000	0.0000	
0.0154	1.2072	-0.1816	5.3427	0.9990	0.0000	0.0000	
0.0113	1.2072	-0.1492	5.3427	1.0000	0.0000	0.0000	
0.0154	1.2558	-0.1654	5.3914	1.0010	0.0000	0.0000	
0.0194	1.2558	-0.1978	5.3914	1.0020	0.0000	0.0000	
0.0194	1.2558	-0.1330	5.3427	1.0030	0.0000	0.0000	
0.0194	1.2072	-0.1654	5.3427	1.0040	0.0000	0.0000	
0.0154	1.2558	-0.1816	5.3914	1.0050	0.0000	0.0000	
0.0235	1.2558	-0.1330	5.3427	1.0060	0.0000	0.0000	
0.0194	1.2558	-0.1005	5.3914	1.0070	0.0000	0.0000	
0.0235	1.2558	-0.1167	5.2941	1.0080	0.0000	0.0000	
0.0154	1.3045	-0.1005	5.2941	1.0090	0.0000	0.0000	
0.0154	1.2558	-0.1005	5.3427	1.0100	0.0000	0.0000	
0.0154	1.2558	-0.1816	5.3427	1.0110	0.0000	0.0000	
0.0194	1.3045	-0.1978	5.2941	1.0120	0.0000	0.0000	
0.0235	1.2558	-0.1816	5.2941	1.0130	0.0000	0.0000	
0.0194	1.2072	-0.1978	5.2941	1.0140	0.0000	0.0000	
0.0194	1.3045	-0.1816	5.3427	1.0150	0.0000	0.0000	
0.0154	1.3045	-0.1654	5.3427	1.0160	0.0000	0.0000	
0.0235	1.3045	-0.1492	5.3427	1.0170	0.0000	0.0000	
0.0154	1.3045	-0.1816	5.2941	1.0180	0.0000	0.0000	
0.0235	1.3045	-0.1816	5.3427	1.0190	0.0000	0.0000	
0.0154	1.2558	-0.1816	5.3427	1.0200	0.0000	0.0000	
0.0235	1.2558	-0.1978	5.2454	1.0210	0.0000	0.0000	
0.0194	1.2558	-0.1816	5.3427	1.0220	0.0000	0.0000	
0.0194	1.3045	-0.1330	5.2941	1.0230	0.0000	0.0000	
0.0154	1.3045	-0.1654	5.3427	1.0240	0.0000	0.0000	
0.0154	1.3045	-0.1654	5.3914	1.0250	0.0000	0.0000	
0.0113	1.3045	-0.1330	5.3914	1.0260	0.0000	0.0000	
0.0154	1.2072	-0.1005	5.3914	1.0270	0.0000	0.0000	
0.0194	1.2072	-0.1167	5.3427	1.0280	0.0000	0.0000	
0.0113	1.2558	-0.1005	5.3427	1.0290	0.0000	0.0000	
0.0235	1.2558	-0.1005	5.3427	1.0300	0.0000	0.0000	
0.0194	1.2558	-0.1978	5.2941	1.0310	0.0000	0.0000	
0.0194	1.3045	-0.1492	5.3914	1.0320	0.0000	0.0000	
0.0194	1.3532	-0.1492	5.3427	1.0330	0.0000	0.0000	
0.0154	1.3045	-0.1492	5.3427	1.0340	0.0000	0.0000	
0.0235	1.2558	-0.1654	5.2941	1.0350	0.0000	0.0000	
0.0113	1.2558	-0.1654	5.2941	1.0360	0.0000	0.0000	
0.0113	1.3045	-0.1978	5.2941	1.0370	0.0000	0.0000	
0.0194	1.2558	-0.1816	5.3914	1.0380	0.0000	0.0000	
0.0194	1.2558	-0.1654	5.2941	1.0390	0.0000	0.0000	
0.0154	1.3045	-0.1978	5.2941	1.0400	0.0000	0.0000	
0.0235	1.3045	-0.1654	5.3427	1.0410	0.0000	0.0000	
0.0194	1.2558	-0.1654	5.2941	1.0420	0.0000	0.0000	
0.0194	1.3045	-0.1330	5.3427	1.0430	0.0000	0.0000	
0.0275	1.3532	-0.1654	5.3427	1.0440	0.0000	0.0000	
0.0154	1.2558	-0.1167	5.2941	1.0450	0.0000	0.0000	
0.0235	1.3045	-0.1167	5.3427	1.0460	0.0000	0.0000	
0.0235	1.3045	-0.1167	5.3427	1.0470	0.0000	0.0000	
0.0275	1.3532	-0.1330	5.3427	1.0480	0.0000	0.0000	
0.0194	1.3045	-0.1005	5.2941	1.0490	0.0000	0.0000	
0.0032	1.3045	-0.1005	5.3427	1.0500	0.0000	0.0000	
0.0235	1.3045	-0.1978	5.3914	1.0510	0.0000	0.0000	
0.0194	1.3045	-0.1167	5.3427	1.0520	0.0000	0.0000	
0.0194	1.2558	-0.1816	5.2454	1.0530	0.0000	0.0000	
0.0194	1.3045	-0.1654	5.3427	1.0540	0.0000	0.0000	
0.0194	1.3045	-0.1654	5.2941	1.0550	0.0000	0.0000	
0.0194	1.3045	-0.1654	5.2941	1.0560	0.0000	0.0000	
0.0113	1.3045	-0.1816	5.2941	1.0570	0.0000	0.0000	
0.0194	1.2558	-0.1978	5.3427	1.0580	0.0000	0.0000	
0.0194	1.3045	-0.1654	5.2941	1.0590	0.0000	0.0000	
0.0194	1.3532	-0.1492	5.2941	1.0600	0.0000	0.0000	
0.0154	1.3045	-0.1492	5.3914	1.0610	0.0000	0.0000	
0.0194	1.3532	-0.1492	5.3914	1.0620	0.0000	0.0000	
0.0154	1.3045	-0.1005	5.2941	1.0630	0.0000	0.0000	
0.0154	1.3532	-0.1816	5.3427	1.0640	0.0000	0.0000	
0.0194	1.3532	-0.1816	5.3427	1.0650	0.0000	0.0000	
0.0154	1.2558	-0.1654	5.2941	1.0660	0.0000	0.0000	
0.0154	1.3045	-0.1005	5.3427	1.0670	0.0000	0.0000	
0.0154	1.2558	-0.1005	5.3427	1.0680	0.0000	0.0000	
0.0154	1.3045	-0.1005	5.3427	1.0690	0.0000	0.0000	
0.0113	1.3045	-0.1654	5.3914	1.0700	0.0000	0.0000	
0.0154	1.3045	-0.1654	5.2941	1.0710	0.0000	0.0000	
0.0154	1.3045	-0.1654	5.3914	1.0720	0.0000	0.0000	
0.0113	1.3045	-0.1816	5.3427	1.0730	0.0000	0.0000	
0.0154	1.3532	-0.1654	5.3914	1.0740	0.0000	0.0000	
0.0194	1.3045	-0.1978	5.2941	1.0750	0.0000	0.0000	
0.0194	1.3045	-0.1978	5.3427	1.0760	0.0000	0.0000	
0.0194	1.4018	-0.2141	5.2941	1.0770	0.0000	0.0000	
0.0154	1.3532	-0.1654	5.3427	1.0780	0.0000	0.0000	
0.0235	1.4018	-0.1654	5.3914	1.0790	0.0000	0.0000	
0.0154	1.3045	-0.1816	5.2941	1.0800	0.0000	0.0000	
0.0154	1.3532	-0.1654	5.3427	1.0810	0.0000	0.0000	
0.0113	1.4018	-0.1654	5.3427	1.0820	0.0000	0.0000	
0.0194	1.3532	-0.1005	5.2941	1.0830	0.0000	0.0000	
0.0154	1.3045	-0.1816	5.3427	1.0840	0.0000	0.0000	
0.0235	1.3045	-0.1654	5.2941	1.0850	0.0000	0.0000	
0.0154	1.3045	-0.1654	5.3427	1.0860	0.0000	0.0000	
0.0113	1.3532	-0.1005	5.3914	1.0870	0.0000	0.0000	
0.0113	1.3532	-0.0843	5.2941	1.0880	0.0000	0.0000	
0.0154	1.3045	-0.1978	5.2454	1.0890	0.0000	0.0000	
0.0275	1.3045	-0.1654	5.3427	1.0900	0.0000	0.0000	
0.0113	1.3045	-0.1654	5.3427	1.0910	0.0000	0.0000	
0.0154	1.4018	-0.1816	5.2941	1.0920	0.0000	0.0000	
0.0194	1.3532	-0.1816	5.3427	1.0930	0.0000	0.0000	
0.0194	1.3532	-0.1492	5.2941	1.0940	0.0000	0.0000	
0.0194	1.3045	-0.1654	5.2941	1.0950	0.0000	0.0000	
0.0154	1.3045	-0.1816	5.2941	1.0960	0.0000	0.0000	
0.0194	1.4018	-0.1978	5.3427	1.0970	0.0000	0.0000	
0.0235	1.4018	-0.1492	5.2941	1.0980	0.0000	0.0000	
0.0194	1.3532	-0.1978	5.3427	1.0990	0.0000	0.0000	
0.0113	1.3532	-0.1978	5.3427	1.1000	0.0000	0.0000	
0.0194	1.3532	-0.1978	5.2454	1.1010	0.0000	0.0000	
0.0113	1.3045	-0.1654	5.2941	1.1020	0.0000	0.0000	
0.0154	1.3532	-0.1167	5.2941	1.1030	0.0000	0.0000	
0.0154	1.3532	-0.1167	5.3914	1.1040	0.0000	0.0000	
0.0235	1.3045	-0.1654	5.3427	1.1050	0.0000	0.0000	
0.0073	1.3532	-0.1816	5.3427	1.1060	0.0000	0.0000	
0.0235	1.3045	-0.1492	5.2941	1.1070	0.0000	0.0000	
0.0194	1.3532	-0.1492	5.2941	1.1080	0.0000	0.0000	
0.0235	1.3532	-0.1816	5.3427	1.1090	0.0000	0.0000	
0.0194	1.4018	-0.1654	5.3427	1.1100	0.0000	0.0000	
0.0154	1.3532	-0.1978	5.2941	1.1110	0.0000	0.0000	
0.0235	1.3532	-0.1654	5.3427	1.1120	0.0000	0.0000	
0.0194	1.4018	-0.1816	5.2454	1.1130	0.0000	0.0000	
0.0154	1.3532	-0.1816	5.2941	1.1140	0.0000	0.0000	
0.0194	1.4018	-0.1654	5.2941	1.1150	0.0000	0.0000	
0.0275	1.3532	-0.1816	5.2454	1.1160	0.0000	0.0000	
0.0073	1.3532	-0.1816	5.2941	1.1170	0.0000	0.0000	
0.0154	1.4018	-0.1654	5.2941	1.1180	0.0000	0.0000	
0.0194	1.3045	-0.1492	5.2941	1.1190	0.0000	0.0000	
0.0235	1.4018	-0.1654	5.3427	1.1200	0.0000	0.0000	
0.0275	1.3045	-0.1654	5.2941	1.1210	0.0000	0.0000	
0.0154	1.3532	-0.1654	5.2941	1.1220	0.0000	0.0000	
0.0154	1.3532	-0.1654	5.3427	1.1230	0.0000	0.0000	
0.0073	1.4505	-0.1167	5.2941	1.1240	0.0000	0.0000	
0.0194	1.3532	-0.1167	5.3427	1.1250	0.0000	0.0000	
0.0194	1.3532	-0.1654	5.2941	1.1260	0.0000	0.0000	
0.0235	1.3532	-0.1816	5.3427	1.1270	0.0000	0.0000	
0.0073	1.2558	-0.1492	5.3427	1.1280	0.0000	0.0000	
0.0113	1.3532	-0.1816	5.3914	1.1290	0.0000	0.0000	
0.0194	1.4018	-0.1816	5.2941	1.1300	0.0000	0.0000	
0.0113	1.4018	-0.2303	5.2941	1.1310	0.0000	0.0000	
0.0194	1.4018	-0.1816	5.3427	1.1320	0.0000	0.0000	
0.0194	1.3532	-0.1654	5.3427	1.1330	0.0000	0.0000	
0.0154	1.4018	-0.1654	5.4400	1.1340	0.0000	0.0000	
0.0154	1.3532	-0.1654	5.3914	1.1350	0.0000	0.0000	
0.0194	1.4018	-0.1816	5.3427	1.1360	0.0000	0.0000	
0.0113	1.4018	-0.1816	5.2941	1.1370	0.0000	0.0000	
0.0235	1.3532	-0.1654	5.3427	1.1380	0.0000	0.0000	
0.0113	1.3532	-0.1654	5.2941	1.1390	0.0000	0.0000	
0.0073	1.4018	-0.1654	5.2941	1.1400	0.0000	0.0000	
0.0113	1.4505	-0.1654	5.2941	1.1410	0.0000	0.0000	
0.0154	1.3532	-0.1816	5.2941	1.1420	0.0000	0.0000	
0.0194	1.4505	-0.1978	5.2941	1.1430	0.0000	0.0000	
0.0275	1.4018	-0.1654	5.2941	1.1440	0.0000	0.0000	
0.0154	1.3532	-0.1005	5.3427	1.1450	0.0000	0.0000	
0.0113	1.4018	-0.1978	5.3914	1.1460	0.0000	0.0000	
0.0275	1.4505	-0.1492	5.2941	1.1470	0.0000	0.0000	
0.0194	1.4018	-0.1978	5.3427	1.1480	0.0000	0.0000	
0.0235	1.4018	-0.1654	5.2941	1.1490	0.0000	0.0000	
0.0194	1.4018	-0.1816	5.2941	1.1500	0.0000	0.0000	
0.0194	1.3532	-0.1654	5.3427	1.1510	0.0000	0.0000	
0.0194	1.4018	-0.1654	5.3427	1.1520	0.0000	0.0000	
0.0194	1.4018	-0.1654	5.3427	1.1530	0.0000	0.0000	
0.0154	1.4018	-0.1654	5.1968	1.1540	0.0000	0.0000	
0.0194	1.4018	-0.1654	5.2454	1.1550	0.0000	0.0000	
0.0194	1.3045	-0.1654	5.2941	1.1560	0.0000	0.0000	
0.0113	1.4505	-0.1654	5.2941	1.1570	0.0000	0.0000	
0.0194	1.4018	-0.1330	5.3427	1.1580	0.0000	0.0000	
0.0235	1.4991	-0.1492	5.3914	1.1590	0.0000	0.0000	
0.0154	1.4018	-0.1492	5.3914	1.1600	0.0000	0.0000	
0.0113	1.3532	-0.1654	5.2941	1.1610	0.0000	0.0000	
0.0194	1.4018	-0.1816	5.2941	1.1620	0.0000	0.0000	
0.0194	1.4018	-0.1816	5.3427	1.1630	0.0000	0.0000	
0.0154	1.4505	-0.1654	5.3427	1.1640	0.0000	0.0000	
0.0154	1.4505	-0.0843	5.2941	1.1650	0.0000	0.0000	
0.0275	1.4018	-0.1005	5.3427	1.1660	0.0000	0.0000	
0.0235	1.4505	-0.1492	5.3427	1.1670	0.0000	0.0000	
0.0194	1.4018	-0.1654	5.3427	1.1680	0.0000	0.0000	
0.0113	1.4018	-0.1492	5.2941	1.1690	0.0000	0.0000	
0.0194	1.4018	-0.1492	5.2941	1.1700	0.0000	0.0000	
0.0154	1.4018	-0.1654	5.3427	1.1710	0.0000	0.0000	
0.0194	1.4018	-0.1654	5.3427	1.1720	0.0000	0.0000	
0.0154	1.4018	-0.1978	5.2941	1.1730	0.0000	0.0000	
0.0073	1.4991	-0.1816	5.2941	1.1740	0.0000	0.0000	
0.0275	1.4018	-0.1816	5.3427	1.1750	0.0000	0.0000	
0.0275	1.4018	-0.1978	5.2941	1.1760	0.0000	0.0000	
0.0235	1.4505	-0.1816	5.3914	1.1770	0.0000	0.0000	
0.0194	1.4505	-0.1654	5.3427	1.1780	0.0000	0.0000	
0.0356	1.4991	-0.1654	5.2941	1.1790	0.0000	0.0000	
0.0235	1.4505	-0.1654	5.2941	1.1800	0.0000	0.0000	
0.0235	1.4505	-0.1816	5.3427	1.1810	0.0000	0.0000	
0.0073	1.4505	-0.1978	5.2941	1.1820	0.0000	0.0000	
0.0235	1.4991	-0.1816	5.3427	1.1830	0.0000	0.0000	
0.0235	1.4018	-0.1654	5.3427	1.1840	0.0000	0.0000	
0.0235	1.4018	-0.1654	5.2941	1.1850	0.0000	0.0000	
0.0235	1.4505	-0.1330	5.2941	1.1860	0.0000	0.0000	
0.0235	1.4018	-0.1654	5.3427	1.1870	0.0000	0.0000	
0.0194	1.4018	-0.1654	5.3427	1.1880	0.0000	0.0000	
0.0194	1.4505	-0.1816	5.2941	1.1890	0.0000	0.0000	
0.0235	1.4505	-0.1654	5.2941	1.1900	0.0000	0.0000	
0.0154	1.4991	-0.1654	5.3914	1.1910	0.0000	0.0000	
0.0194	1.4505	-0.1492	5.3427	1.1920	0.0000	0.0000	
0.0194	1.4018	-0.1654	5.3427	1.1930	0.0000	0.0000	
0.0235	1.4505	-0.1654	5.2941	1.1940	0.0000	0.0000	
0.0235	1.4018	-0.1978	5.3914	1.1950	0.0000	0.0000	
0.0154	1.4505	-0.1492	5.3427	1.1960	0.0000	0.0000	
0.0194	1.4991	-0.1654	5.2941	1.1970	0.0000	0.0000	
0.0194	1.4505	-0.1654	5.3427	1.1980	0.0000	0.0000	
0.0194	1.4018	-0.1654	5.2941	1.1990	0.0000	0.0000	
0.0154	1.4018	-0.1816	5.3427	1.2000	0.0000	0.0000	
0.0154	1.4505	-0.1654	5.2941	1.2010	0.0000	0.0000	
0.0194	1.4991	-0.1816	5.3427	1.2020	0.0000	0.0000	
0.0235	1.4018	-0.1654	5.2941	1.2030	0.0000	0.0000	
0.0235	1.4505	-0.1330	5.3427	1.2040	0.0000	0.0000	
0.0194	1.4018	-0.1654	5.2941	1.2050	0.0000	0.0000	
0.0235	1.4505	-0.1005	5.3427	1.2060	0.0000	0.0000	
0.0275	1.4505	-0.1654	5.2941	1.2070	0.0000	0.0000	
0.0154	1.4505	-0.1816	5.3427	1.2080	0.0000	0.0000	
0.0113	1.4991	-0.1492	5.2941	1.2090	0.0000	0.0000	
0.0235	1.4018	-0.1816	5.3914	1.2100	0.0000	0.0000	
0.0194	1.4991	-0.1654	5.3427	1.2110	0.0000	0.0000	
0.0194	1.4505	-0.1654	5.3427	1.2120	0.0000	0.0000	
0.0235	1.4505	-0.1816	5.3427	1.2130	0.0000	0.0000	
0.0235	1.4991	-0.1654	5.2454	1.2140	0.0000	0.0000	
0.0275	1.4505	-0.1654	5.2941	1.2150	0.0000	0.0000	
0.0235	1.4505	-0.1654	5.2941	1.2160	0.0000	0.0000	
0.0275	1.4018	-0.1654	5.2941	1.2170	0.0000	0.0000	
0.0154	1.4505	-0.1816	5.3427	1.2180	0.0000	0.0000	
0.0194	1.4505	-0.1654	5.3427	1.2190	0.0000	0.0000	
0.0154	1.4505	-0.1654	5.2941	1.2200	0.0000	0.0000	
0.0275	1.4991	-0.1654	5.3427	1.2210	0.0000	0.0000	
0.0235	1.4991	-0.1654	5.3427	1.2220	0.0000	0.0000	
0.0235	1.4505	-0.1816	5.2941	1.2230	0.0000	0.0000	
0.0194	1.4505	-0.1816	5.3427	1.2240	0.0000	0.0000	
0.0235	1.4505	-0.1005	5.2941	1.2250	0.0000	0.0000	
0.0235	1.4505	-0.0843	5.3914	1.2260	0.0000	0.0000	
0.0275	1.4991	-0.1654	5.3914	1.2270	0.0000	0.0000	
0.0235	1.4991	-0.1816	5.2941	1.2280	0.0000	0.0000	
0.0194	1.4505	-0.1978	5.3914	1.2290	0.0000	0.0000	
0.0235	1.4991	-0.1816	5.3427	1.2300	0.0000	0.0000	
0.0235	1.4991	-0.1654	5.2941	1.2310	0.0000	0.0000	
0.0194	1.4991	-0.1654	5.3427	1.2320	0.0000	0.0000	
0.0194	1.5478	-0.1816	5.3427	1.2330	0.0000	0.0000	
0.0235	1.5478	-0.1978	5.2454	1.2340	0.0000	0.0000	
0.0275	1.4505	-0.1654	5.2941	1.2350	0.0000	0.0000	
0.0235	1.4505	-0.1816	5.2454	1.2360	0.0000	0.0000	
0.0275	1.5478	-0.1816	5.2941	1.2370	0.0000	0.0000	
0.0235	1.4991	-0.1654	5.3427	1.2380	0.0000	0.0000	
0.0275	1.4991	-0.1654	5.2941	1.2390	0.0000	0.0000	
0.0235	1.5478	-0.1816	5.3427	1.2400	0.0000	0.0000	
0.0235	1.4991	-0.1654	5.2941	1.2410	0.0000	0.0000	
0.0194	1.5478	-0.1654	5.2941	1.2420	0.0000	0.0000	
0.0356	1.4505	-0.1492	5.3427	1.2430	0.0000	0.0000	
0.0275	1.4505	-0.1816	5.3427	1.2440	0.0000	0.0000	
0.0194	1.4505	-0.0843	5.3914	1.2450	0.0000	0.0000	
0.0235	1.4991	-0.1167	5.3427	1.2460	0.0000	0.0000	
0.0154	1.4018	-0.1654	5.3427	1.2470	0.0000	0.0000	
0.0235	1.4991	-0.1330	5.3914	1.2480	0.0000	0.0000	
0.0194	1.4505	-0.1654	5.3427	1.2490	0.0000	0.0000	
0.0275	1.4505	-0.1330	5.3427	1.2500	0.0000	0.0000	
0.0275	1.5478	-0.1654	5.3427	1.2510	0.0000	0.0000	
0.0235	1.5478	-0.1654	5.3427	1.2520	0.0000	0.0000	
0.0275	1.4991	-0.1330	5.2941	1.2530	0.0000	0.0000	
0.0235	1.5478	-0.1978	5.3427	1.2540	0.0000	0.0000	
0.0316	1.4991	-0.1654	5.3427	1.2550	0.0000	0.0000	
0.0194	1.4991	-0.1654	5.2941	1.2560	0.0000	0.0000	
0.0194	1.4505	-0.1816	5.2941	1.2570	0.0000	0.0000	
0.0235	1.4991	-0.1816	5.3427	1.2580	0.0000	0.0000	
0.0316	1.4991	-0.1654	5.2941	1.2590	0.0000	0.0000	
0.0194	1.5478	-0.1816	5.2454	1.2600	0.0000	0.0000	
0.0275	1.5478	-0.1978	5.3914	1.2610	0.0000	0.0000	
0.0275	1.4991	-0.1978	5.3914	1.2620	0.0000	0.0000	
0.0194	1.4991	-0.1816	5.3427	1.2630	0.0000	0.0000	
0.0235	1.4505	-0.1654	5.3427	1.2640	0.0000	0.0000	
0.0275	1.4991	-0.1654	5.3427	1.2650	0.0000	0.0000	
0.0275	1.4991	-0.1816	5.3427	1.2660	0.0000	0.0000	
0.0316	1.4991	-0.1005	5.3427	1.2670	0.0000	0.0000	
0.0154	1.5478	-0.1654	5.2941	1.2680	0.0000	0.0000	
0.0194	1.4991	-0.1492	5.3427	1.2690	0.0000	0.0000	
0.0275	1.4505	-0.1654	5.2941	1.2700	0.0000	0.0000	
0.0356	1.5478	-0.1654	5.3427	1.2710	0.0000	0.0000	
0.0275	1.5478	-0.1654	5.2941	1.2720	0.0000	0.0000	
0.0194	1.4991	-0.1492	5.2941	1.2730	0.0000	0.0000	
0.0275	1.5478	-0.1654	5.3427	1.2740	0.0000	0.0000	
0.0275	1.5478	-0.1654	5.3427	1.2750	0.0000	0.0000	
0.0275	1.4991	-0.1492	5.2941	1.2760	0.0000	0.0000	
0.0275	1.5478	-0.1330	5.3427	1.2770	0.0000	0.0000	
0.0275	1.5478	-0.1654	5.2941	1.2780	0.0000	0.0000	
0.0356	1.5964	-0.1492	5.3427	1.2790	0.0000	0.0000	
0.0235	1.6451	-0.1816	5.3914	1.2800	0.0000	0.0000	
0.0194	1.5478	-0.1492	5.3427	1.2810	0.0000	0.0000	
0.0356	1.5478	-0.1816	5.3914	1.2820	0.0000	0.0000	
0.0316	1.4991	-0.1654	5.2941	1.2830	0.0000	0.0000	
0.0275	1.5478	-0.1654	5.3427	1.2840	0.0000	0.0000	
0.0316	1.5478	-0.1978	5.2941	1.2850	0.0000	0.0000	
0.0356	1.5478	-0.1816	5.3427	1.2860	0.0000	0.0000	
0.0316	1.5478	-0.1330	5.3914	1.2870	0.0000	0.0000	
0.0316	1.4991	-0.1654	5.2454	1.2880	0.0000	0.0000	
0.0275	1.5478	-0.1816	5.3427	1.2890	0.0000	0.0000	
0.0275	1.4505	-0.1654	5.2941	1.2900	0.0000	0.0000	
0.0275	1.5478	-0.1816	5.2941	1.2910	0.0000	0.0000	
0.0194	1.5478	-0.1654	5.3427	1.2920	0.0000	0.0000	
0.0235	1.5964	-0.1654	5.3427	1.2930	0.0000	0.0000	
0.0235	1.4991	-0.1654	5.3427	1.2940	0.0000	0.0000	
0.0235	1.4991	-0.1816	5.3427	1.2950	0.0000	0.0000	
0.0316	1.5478	-0.1654	5.3427	1.2960	0.0000	0.0000	
0.0235	1.5478	-0.1492	5.3914	1.2970	0.0000	0.0000	
0.0194	1.4991	-0.1492	5.3427	1.2980	0.0000	0.0000	
0.0194	1.5478	-0.1654	5.3427	1.2990	0.0000	0.0000	
0.0194	1.5478	-0.1654	5.3427	1.3000	0.0000	0.0000	
0.0235	1.4991	-0.1816	5.3914	1.3010	0.0000	0.0000	
0.0275	1.5478	-0.1816	5.2941	1.3020	0.0000	0.0000	
0.0316	1.5478	-0.1492	5.2941	1.3030	0.0000	0.0000	
0.0275	1.4991	-0.1654	5.2941	1.3040	0.0000	0.0000	
0.0235	1.5478	-0.1816	5.2941	1.3050	0.0000	0.0000	
0.0275	1.5478	-0.1005	5.3427	1.3060	0.0000	0.0000	
0.0194	1.5478	-0.1816	5.3427	1.3070	0.0000	0.0000	
0.0275	1.5478	-0.1816	5.2941	1.3080	0.0000	0.0000	
0.0194	1.5478	-0.1654	5.2454	1.3090	0.0000	0.0000	
0.0235	1.5478	-0.1816	5.3427	1.3100	0.0000	0.0000	
0.0235	1.5478	-0.1492	5.3914	1.3110	0.0000	0.0000	
0.0235	1.5964	-0.1816	5.2941	1.3120	0.0000	0.0000	
0.0275	1.5478	-0.1816	5.3427	1.3130	0.0000	0.0000	
0.0235	1.5964	-0.2141	5.3427	1.3140	0.0000	0.0000	
0.0275	1.5964	-0.1654	5.3427	1.3150	0.0000	0.0000	
0.0275	1.5478	-0.1654	5.2941	1.3160	0.0000	0.0000	
0.0356	1.6451	-0.1492	5.3427	1.3170	0.0000	0.0000	
0.0235	1.5478	-0.1816	5.3427	1.3180	0.0000	0.0000	
0.0235	1.5964	-0.1654	5.3427	1.3190	0.0000	0.0000	
0.0113	1.5964	-0.1654	5.2941	1.3200	0.0000	0.0000	
0.0316	1.5964	-0.1816	5.2941	1.3210	0.0000	0.0000	
0.0316	1.5478	-0.1654	5.2454	1.3220	0.0000	0.0000	
0.0316	1.6451	-0.1654	5.2941	1.3230	0.0000	0.0000	
0.0275	1.5478	-0.1816	5.3427	1.3240	0.0000	0.0000	
0.0235	1.5964	-0.1492	5.2941	1.3250	0.0000	0.0000	
0.0194	1.5478	-0.1005	5.3427	1.3260	0.0000	0.0000	
0.0275	1.4991	-0.1654	5.2941	1.3270	0.0000	0.0000	
0.0194	1.5478	-0.1654	5.3427	1.3280	0.0000	0.0000	
0.0235	1.5964	-0.1654	5.2941	1.3290	0.0000	0.0000	
0.0194	1.5478	-0.1654	5.3427	1.3300	0.0000	0.0000	
0.0235	1.6451	-0.1492	5.3427	1.3310	0.0000	0.0000	
0.0154	1.5478	-0.1816	5.3427	1.3320	0.0000	0.0000	
0.0235	1.5478	-0.1654	5.3427	1.3330	0.0000	0.0000	
0.0275	1.4991	-0.1654	5.2941	1.3340	0.0000	0.0000	
0.0275	1.5478	-0.1816	5.3427	1.3350	0.0000	0.0000	
0.0194	1.5478	-0.1654	5.3427	1.3360	0.0000	0.0000	
0.0275	1.5964	-0.1654	5.3427	1.3370	0.0000	0.0000	
0.0194	1.5964	-0.1492	5.3427	1.3380	0.0000	0.0000	
0.0235	1.5478	-0.1978	5.2941	1.3390	0.0000	0.0000	
0.0194	1.5478	-0.1492	5.2941	1.3400	0.0000	0.0000	
0.0316	1.5964	-0.1492	5.3427	1.3410	0.0000	0.0000	
0.0194	1.5964	-0.1654	5.3914	1.3420	0.0000	0.0000	
0.0235	1.5964	-0.1492	5.3427	1.3430	0.0000	0.0000	
0.0235	1.5964	-0.1654	5.2941	1.3440	0.0000	0.0000	
0.0275	1.5964	-0.1167	5.2941	1.3450	0.0000	0.0000	
0.0275	1.5964	-0.1330	5.2454	1.3460	0.0000	0.0000	
0.0194	1.5964	-0.1816	5.3427	1.3470	0.0000	0.0000	
0.0275	1.6451	-0.1654	5.2941	1.3480	0.0000	0.0000	
0.0275	1.6451	-0.1816	5.2941	1.3490	0.0000	0.0000	
0.0316	1.5478	-0.1978	5.2941	1.3500	0.0000	0.0000	
0.0275	1.6451	-0.1816	5.3427	1.3510	0.0000	0.0000	
0.0194	1.5478	-0.1492	5.3427	1.3520	0.0000	0.0000	
0.0235	1.5964	-0.1816	5.3427	1.3530	0.0000	0.0000	
0.0235	1.6451	-0.1492	5.3427	1.3540	0.0000	0.0000	
0.0316	1.5478	-0.1654	5.3427	1.3550	0.0000	0.0000	
0.0275	1.6451	-0.1654	5.3427	1.3560	0.0000	0.0000	
0.0275	1.5964	-0.1492	5.3914	1.3570	0.0000	0.0000	
0.0235	1.5964	-0.1492	5.3427	1.3580	0.0000	0.0000	
0.0235	1.6451	-0.1654	5.3427	1.3590	0.0000	0.0000	
0.0194	1.5964	-0.1816	5.3427	1.3600	0.0000	0.0000	
0.0194	1.6451	-0.1816	5.3427	1.3610	0.0000	0.0000	
0.0194	1.5964	-0.1654	5.2941	1.3620	0.0000	0.0000	
0.0275	1.6451	-0.1654	5.2941	1.3630	0.0000	0.0000	
0.0275	1.5964	-0.1816	5.3427	1.3640	0.0000	0.0000	
0.0235	1.6451	-0.1492	5.3427	1.3650	0.0000	0.0000	
0.0316	1.6451	-0.1492	5.3427	1.3660	0.0000	0.0000	
0.0275	1.5964	-0.1654	5.2941	1.3670	0.0000	0.0000	
0.0275	1.5964	-0.1654	5.3427	1.3680	0.0000	0.0000	
0.0275	1.6451	-0.1816	5.3427	1.3690	0.0000	0.0000	
0.0316	1.6451	-0.1816	5.2941	1.3700	0.0000	0.0000	
0.0275	1.6451	-0.1816	5.2941	1.3710	0.0000	0.0000	
0.0235	1.5478	-0.1654	5.3427	1.3720	0.0000	0.0000	
0.0275	1.5964	-0.1654	5.3914	1.3730	0.0000	0.0000	
0.0275	1.5964	-0.1492	5.2941	1.3740	0.0000	0.0000	
0.0235	1.6937	-0.1816	5.3427	1.3750	0.0000	0.0000	
0.0235	1.6451	-0.1978	5.3427	1.3760	0.0000	0.0000	
0.0316	1.6451	-0.1654	5.2941	1.3770	0.0000	0.0000	
0.0275	1.6451	-0.1816	5.3914	1.3780	0.0000	0.0000	
0.0275	1.6451	-0.1978	5.3427	1.3790	0.0000	0.0000	
0.0275	1.6937	-0.1654	5.3427	1.3800	0.0000	0.0000	
0.0316	1.5964	-0.1816	5.3427	1.3810	0.0000	0.0000	
0.0275	1.6451	-0.1654	5.3427	1.3820	0.0000	0.0000	
0.0275	1.6937	-0.1654	5.3427	1.3830	0.0000	0.0000	
0.0235	1.6451	-0.1816	5.3427	1.3840	0.0000	0.0000	
0.0235	1.6937	-0.1654	5.3427	1.3850	0.0000	0.0000	
0.0235	1.5964	-0.1654	5.3427	1.3860	0.0000	0.0000	
0.0235	1.6451	-0.1492	5.3427	1.3870	0.0000	0.0000	
0.0235	1.6937	-0.1654	5.3427	1.3880	0.0000	0.0000	
0.0275	1.6937	-0.1654	5.3427	1.3890	0.0000	0.0000	
0.0275	1.6937	-0.1816	5.3427	1.3900	0.0000	0.0000	
0.0194	1.6451	-0.1654	5.3427	1.3910	0.0000	0.0000	
0.0235	1.6451	-0.1816	5.2941	1.3920	0.0000	0.0000	
0.0235	1.6451	-0.1654	5.3427	1.3930	0.0000	0.0000	
0.0275	1.6937	-0.1816	5.3427	1.3940	0.0000	0.0000	
0.0194	1.6451	-0.1492	5.3427	1.3950	0.0000	0.0000	
0.0194	1.6451	-0.1654	5.3427	1.3960	0.0000	0.0000	
0.0235	1.5964	-0.1654	5.3427	1.3970	0.0000	0.0000	
0.0235	1.6451	-0.1978	5.3427	1.3980	0.0000	0.0000	
0.0235	1.6451	-0.1654	5.2941	1.3990	0.0000	0.0000	
0.0235	1.6937	-0.1654	5.3427	1.4000	0.0000	0.0000	
0.0194	1.6937	-0.1816	5.2941	1.4010	0.0000	0.0000	
0.0194	1.6937	-0.1654	5.2941	1.4020	0.0000	0.0000	
0.0194	1.6451	-0.1654	5.2941	1.4030	0.0000	0.0000	
0.0235	1.6451	-0.1978	5.2941	1.4040	0.0000	0.0000	
0.0235	1.5964	-0.1654	5.2941	1.4050	0.0000	0.0000	
0.0235	1.5964	-0.1492	5.3427	1.4060	0.0000	0.0000	
0.0235	1.6937	-0.1654	5.3427	1.4070	0.0000	0.0000	
0.0194	1.5964	-0.1816	5.2941	1.4080	0.0000	0.0000	
0.0235	1.6451	-0.1816	5.3427	1.4090	0.0000	0.0000	
0.0194	1.6451	-0.1816	5.2454	1.4100	0.0000	0.0000	
0.0275	1.6937	-0.1654	5.3914	1.4110	0.0000	0.0000	
0.0235	1.6937	-0.1654	5.2941	1.4120	0.0000	0.0000	
0.0235	1.6451	-0.1654	5.2941	1.4130	0.0000	0.0000	
0.0316	1.6937	-0.1816	5.3427	1.4140	0.0000	0.0000	
0.0194	1.6937	-0.1816	5.2941	1.4150	0.0000	0.0000	
0.0316	1.6937	-0.1816	5.3427	1.4160	0.0000	0.0000	
0.0194	1.6451	-0.1654	5.3427	1.4170	0.0000	0.0000	
0.0235	1.7424	-0.1654	5.2941	1.4180	0.0000	0.0000	
0.0194	1.6451	-0.1978	5.2941	1.4190	0.0000	0.0000	
0.0275	1.6937	-0.1492	5.3427	1.4200	0.0000	0.0000	
0.0235	1.7424	-0.1654	5.2941	1.4210	0.0000	0.0000	
0.0194	1.6451	-0.1654	5.3914	1.4220	0.0000	0.0000	
0.0154	1.6937	-0.1816	5.2941	1.4230	0.0000	0.0000	
0.0235	1.6451	-0.1816	5.2941	1.4240	0.0000	0.0000	
0.0275	1.6937	-0.1654	5.2941	1.4250	0.0000	0.0000	
0.0113	1.6937	-0.1816	5.2941	1.4260	0.0000	0.0000	
0.0194	1.6937	-0.1492	5.3427	1.4270	0.0000	0.0000	
0.0235	1.6937	-0.1816	5.3427	1.4280	0.0000	0.0000	
0.0275	1.6937	-0.1654	5.2941	1.4290	0.0000	0.0000	
0.0235	1.6451	-0.1816	5.2941	1.4300	0.0000	0.0000	
0.0235	1.5964	-0.1654	5.2941	1.4310	0.0000	0.0000	
0.0275	1.6937	-0.1816	5.3427	1.4320	0.0000	0.0000	
0.0194	1.6451	-0.1654	5.3427	1.4330	0.0000	0.0000	
0.0194	1.6451	-0.1654	5.3914	1.4340	0.0000	0.0000	
0.0275	1.6937	-0.1816	5.2941	1.4350	0.0000	0.0000	
0.0194	1.6937	-0.1654	5.2941	1.4360	0.0000	0.0000	
0.0356	1.6451	-0.1492	5.3427	1.4370	0.0000	0.0000	
0.0235	1.6451	-0.2303	5.2941	1.4380	0.0000	0.0000	
0.0194	1.6937	-0.1492	5.3914	1.4390	0.0000	0.0000	
0.0235	1.6937	-0.1816	5.3427	1.4400	0.0000	0.0000	
0.0113	1.6451	-0.1654	5.2941	1.4410	0.0000	0.0000	
0.0194	1.6451	-0.1654	5.3427	1.4420	0.0000	0.0000	
0.0275	1.7424	-0.1816	5.3914	1.4430	0.0000	0.0000	
0.0194	1.6451	-0.1492	5.2941	1.4440	0.0000	0.0000	
0.0235	1.6451	-0.1654	5.2454	1.4450	0.0000	0.0000	
0.0154	1.6451	-0.1654	5.3427	1.4460	0.0000	0.0000	
0.0235	1.6937	-0.1654	5.2941	1.4470	0.0000	0.0000	
0.0235	1.7424	-0.1978	5.3427	1.4480	0.0000	0.0000	
0.0275	1.7424	-0.1654	5.2941	1.4490	0.0000	0.0000	
0.0235	1.6937	-0.1978	5.2941	1.4500	0.0000	0.0000	
0.0275	1.6937	-0.1816	5.2941	1.4510	0.0000	0.0000	
0.0356	1.7424	-0.1654	5.3427	1.4520	0.0000	0.0000	
0.0316	1.6937	-0.1816	5.3427	1.4530	0.0000	0.0000	
0.0235	1.7424	-0.1492	5.2941	1.4540	0.0000	0.0000	
0.0235	1.6937	-0.1492	5.2941	1.4550	0.0000	0.0000	
0.0316	1.6937	-0.2141	5.2941	1.4560	0.0000	0.0000	
0.0194	1.7424	-0.2303	5.3427	1.4570	0.0000	0.0000	
0.0154	1.7424	-0.2141	5.2454	1.4580	0.0000	0.0000	
0.0316	1.7424	-0.2141	5.3914	1.4590	0.0000	0.0000	
0.0154	1.6451	-0.2141	5.3427	1.4600	0.0000	0.0000	
0.0235	1.6937	-0.1654	5.3914	1.4610	0.0000	0.0000	
0.0194	1.6937	-0.1654	5.2941	1.4620	0.0000	0.0000	
0.0194	1.6937	-0.1816	5.3427	1.4630	0.0000	0.0000	
0.0275	1.7424	-0.1492	5.2941	1.4640	0.0000	0.0000	
0.0194	1.7424	-0.1492	5.3427	1.4650	0.0000	0.0000	
0.0316	1.6937	-0.1654	5.3427	1.4660	0.0000	0.0000	
0.0275	1.7424	-0.1654	5.3427	1.4670	0.0000	0.0000	
0.0275	1.6937	-0.1816	5.2941	1.4680	0.0000	0.0000	
0.0154	1.7424	-0.1816	5.2941	1.4690	0.0000	0.0000	
0.0194	1.6937	-0.1816	5.2941	1.4700	0.0000	0.0000	
0.0154	1.6937	-0.1816	5.3427	1.4710	0.0000	0.0000	
0.0275	1.7424	-0.1978	5.3427	1.4720	0.0000	0.0000	
0.0235	1.6937	-0.1654	5.3427	1.4730	0.0000	0.0000	
0.0356	1.7424	-0.1654	5.2941	1.4740	0.0000	0.0000	
0.0194	1.6937	-0.2303	5.2941	1.4750	0.0000	0.0000	
0.0316	1.7910	-0.2303	5.3427	1.4760	0.0000	0.0000	
0.0194	1.7424	-0.2303	5.3914	1.4770	0.0000	0.0000	
0.0275	1.6937	-0.2465	5.2941	1.4780	0.0000	0.0000	
0.0275	1.7424	-0.2465	5.3427	1.4790	0.0000	0.0000	
0.0275	1.7910	-0.2141	5.3914	1.4800	0.0000	0.0000	
0.0316	1.6937	-0.2141	5.3427	1.4810	0.0000	0.0000	
0.0194	1.7424	-0.1816	5.2454	1.4820	0.0000	0.0000	
0.0194	1.7424	-0.1654	5.3427	1.4830	0.0000	0.0000	
0.0235	1.7424	-0.1330	5.3427	1.4840	0.0000	0.0000	
0.0316	1.6937	-0.1654	5.2941	1.4850	0.0000	0.0000	
0.0275	1.7424	-0.1654	5.3427	1.4860	0.0000	0.0000	
0.0275	1.7910	-0.1978	5.2941	1.4870	0.0000	0.0000	
0.0194	1.7910	-0.1654	5.2941	1.4880	0.0000	0.0000	
0.0235	1.7424	-0.1816	5.2454	1.4890	0.0000	0.0000	
0.0194	1.6937	-0.1816	5.3427	1.4900	0.0000	0.0000	
0.0275	1.6937	-0.1978	5.3427	1.4910	0.0000	0.0000	
0.0235	1.7910	-0.1816	5.3427	1.4920	0.0000	0.0000	
0.0194	1.7910	-0.1654	5.2941	1.4930	0.0000	0.0000	
0.0235	1.7424	-0.2303	5.2941	1.4940	0.0000	0.0000	
0.0235	1.7910	-0.2303	5.3427	1.4950	0.0000	0.0000	
0.0235	1.7424	-0.2303	5.2941	1.4960	0.0000	0.0000	
0.0235	1.6937	-0.2303	5.3427	1.4970	0.0000	0.0000	
0.0235	1.7910	-0.2465	5.3427	1.4980	0.0000	0.0000	
0.0235	1.7910	-0.2141	5.2454	1.4990	0.0000	0.0000	
0.0194	1.6937	-0.2465	5.2454	1.5000	0.0000	0.0000	
0.0316	1.7424	-0.2303	5.2941	1.5010	0.0000	0.0000	
0.0235	1.6937	-0.2141	5.2941	1.5020	0.0000	0.0000	
0.0235	1.6937	-0.1654	5.2941	1.5030	0.0000	0.0000	
0.0235	1.7910	-0.1492	5.2941	1.5040	0.0000	0.0000	
0.0316	1.7424	-0.1654	5.3427	1.5050	0.0000	0.0000	
0.0194	1.7910	-0.1654	5.2941	1.5060	0.0000	0.0000	
0.0275	1.6937	-0.1492	5.2941	1.5070	0.0000	0.0000	
0.0316	1.7424	-0.1654	5.3914	1.5080	0.0000	0.0000	
0.0275	1.7424	-0.1654	5.2941	1.5090	0.0000	0.0000	
0.0154	1.7424	-0.1654	5.2454	1.5100	0.0000	0.0000	
0.0275	1.7424	-0.1654	5.3427	1.5110	0.0000	0.0000	
0.0235	1.7910	-0.1816	5.2941	1.5120	0.0000	0.0000	
0.0154	1.7424	-0.1654	5.3427	1.5130	0.0000	0.0000	
0.0316	1.6937	-0.2303	5.3427	1.5140	0.0000	0.0000	
0.0356	1.7910	-0.2303	5.2941	1.5150	0.0000	0.0000	
0.0316	1.7424	-0.2303	5.3427	1.5160	0.0000	0.0000	
0.0275	1.7424	-0.2465	5.3427	1.5170	0.0000	0.0000	
0.0275	1.7424	-0.2465	5.2941	1.5180	0.0000	0.0000	
0.0316	1.7424	-0.2141	5.3427	1.5190	0.0000	0.0000	
0.0275	1.7424	-0.2141	5.2941	1.5200	0.0000	0.0000	
0.0397	1.7910	-0.2465	5.2941	1.5210	0.0000	0.0000	
0.0275	1.7424	-0.2303	5.3427	1.5220	0.0000	0.0000	
0.0316	1.7910	-0.1654	5.3427	1.5230	0.0000	0.0000	
0.0275	1.7424	-0.1654	5.3427	1.5240	0.0000	0.0000	
0.0316	1.7424	-0.1816	5.2941	1.5250	0.0000	0.0000	
0.0235	1.7910	-0.1816	5.3427	1.5260	0.0000	0.0000	
0.0275	1.7910	-0.1978	5.2941	1.5270	0.0000	0.0000	
0.0194	1.7424	-0.1654	5.3914	1.5280	0.0000	0.0000	
0.0235	1.7424	-0.1654	5.3914	1.5290	0.0000	0.0000	
0.0235	1.7910	-0.1654	5.2941	1.5300	0.0000	0.0000	
0.0194	1.7910	-0.1816	5.2941	1.5310	0.0000	0.0000	
0.0194	1.7424	-0.1816	5.3427	1.5320	0.0000	0.0000	
0.0194	1.6937	-0.1816	5.2941	1.5330	0.0000	0.0000	
0.0194	1.7910	-0.1816	5.3427	1.5340	0.0000	0.0000	
0.0194	1.7910	-0.2303	5.3914	1.5350	0.0000	0.0000	
0.0235	1.7424	-0.2303	5.3914	1.5360	0.0000	0.0000	
0.0194	1.7424	-0.2627	5.3914	1.5370	0.0000	0.0000	
0.0194	1.7910	-0.2303	5.2454	1.5380	0.0000	0.0000	
0.0275	1.7424	-0.2303	5.2941	1.5390	0.0000	0.0000	
0.0316	1.7910	-0.2303	5.3427	1.5400	0.0000	0.0000	
0.0356	1.7424	-0.2303	5.2941	1.5410	0.0000	0.0000	
0.0194	1.7910	-0.2303	5.3427	1.5420	0.0000	0.0000	
0.0275	1.8397	-0.1654	5.3427	1.5430	0.0000	0.0000	
0.0275	1.8397	-0.1654	5.2941	1.5440	0.0000	0.0000	
0.0235	1.7910	-0.1654	5.2941	1.5450	0.0000	0.0000	
0.0275	1.7910	-0.1654	5.3427	1.5460	0.0000	0.0000	
0.0316	1.7424	-0.1654	5.3427	1.5470	0.0000	0.0000	
0.0194	1.7910	-0.1978	5.3427	1.5480	0.0000	0.0000	
0.0275	1.7910	-0.1816	5.3427	1.5490	0.0000	0.0000	
0.0275	1.8397	-0.1816	5.2454	1.5500	0.0000	0.0000	
0.0316	1.7910	-0.1654	5.2941	1.5510	0.0000	0.0000	
0.0275	1.7910	-0.1492	5.2941	1.5520	0.0000	0.0000	
0.0316	1.7910	-0.1654	5.2941	1.5530	0.0000	0.0000	
0.0235	1.7910	-0.2303	5.3427	1.5540	0.0000	0.0000	
0.0235	1.8397	-0.2141	5.2941	1.5550	0.0000	0.0000	
0.0275	1.8397	-0.2627	5.3427	1.5560	0.0000	0.0000	
0.0275	1.7910	-0.2627	5.3914	1.5570	0.0000	0.0000	
0.0194	1.7910	-0.2465	5.3427	1.5580	0.0000	0.0000	
0.0275	1.7424	-0.2141	5.3914	1.5590	0.0000	0.0000	
0.0275	1.7910	-0.2465	5.3427	1.5600	0.0000	0.0000	
0.0194	1.8397	-0.2303	5.3914	1.5610	0.0000	0.0000	
0.0397	1.7910	-0.1654	5.2941	1.5620	0.0000	0.0000	
0.0235	1.7910	-0.1654	5.3427	1.5630	0.0000	0.0000	
0.0194	1.7910	-0.1492	5.4400	1.5640	0.0000	0.0000	
0.0235	1.8397	-0.1816	5.2941	1.5650	0.0000	0.0000	
0.0194	1.7910	-0.1654	5.2941	1.5660	0.0000	0.0000	
0.0275	1.8397	-0.1816	5.2941	1.5670	0.0000	0.0000	
0.0235	1.8397	-0.1978	5.2941	1.5680	0.0000	0.0000	
0.0316	1.8397	-0.1816	5.2941	1.5690	0.0000	0.0000	
0.0154	1.8397	-0.1816	5.2941	1.5700	0.0000	0.0000	
0.0194	1.7910	-0.1654	5.2941	1.5710	0.0000	0.0000	
0.0194	1.8397	-0.1492	5.2454	1.5720	0.0000	0.0000	
0.0316	1.8397	-0.1654	5.3427	1.5730	0.0000	0.0000	
0.0194	1.8397	-0.2303	5.3427	1.5740	0.0000	0.0000	
0.0275	1.8397	-0.1654	5.3427	1.5750	0.0000	0.0000	
0.0316	1.7910	-0.2465	5.3427	1.5760	0.0000	0.0000	
0.0316	1.8883	-0.2303	5.2941	1.5770	0.0000	0.0000	
0.0356	1.8397	-0.2141	5.2941	1.5780	0.0000	0.0000	
0.0316	1.8397	-0.2465	5.2454	1.5790	0.0000	0.0000	
0.0275	1.8397	-0.1978	5.2941	1.5800	0.0000	0.0000	
0.0275	1.7424	-0.2303	5.3427	1.5810	0.0000	0.0000	
0.0235	1.7910	-0.1654	5.2454	1.5820	0.0000	0.0000	
0.0194	1.7910	-0.1654	5.2941	1.5830	0.0000	0.0000	
0.0235	1.8397	-0.1654	5.2941	1.5840	0.0000	0.0000	
0.0235	1.7910	-0.1330	5.2941	1.5850	0.0000	0.0000	
0.0235	1.8883	-0.0843	5.2941	1.5860	0.0000	0.0000	
0.0154	1.8883	-0.1654	5.2941	1.5870	0.0000	0.0000	
0.0194	1.7910	-0.1816	5.2941	1.5880	0.0000	0.0000	
0.0316	1.8397	-0.1654	5.3427	1.5890	0.0000	0.0000	
0.0235	1.8883	-0.1654	5.2941	1.5900	0.0000	0.0000	
0.0275	1.8397	-0.1816	5.3914	1.5910	0.0000	0.0000	
0.0316	1.8883	-0.1816	5.2941	1.5920	0.0000	0.0000	
0.0235	1.8397	-0.1654	5.3427	1.5930	0.0000	0.0000	
0.0235	1.8397	-0.2303	5.3914	1.5940	0.0000	0.0000	
0.0316	1.8397	-0.2465	5.3914	1.5950	0.0000	0.0000	
0.0154	1.8397	-0.2627	5.2941	1.5960	0.0000	0.0000	
0.0316	1.8397	-0.2303	5.2941	1.5970	0.0000	0.0000	
0.0194	1.7910	-0.2141	5.2941	1.5980	0.0000	0.0000	
0.0316	1.8397	-0.2465	5.3914	1.5990	0.0000	0.0000	
0.0275	1.7910	-0.2141	5.2941	1.6000	0.0000	0.0000	
0.0235	1.8397	-0.2141	5.3427	1.6010	0.0000	0.0000	
0.0194	1.8397	-0.1816	5.3427	1.6020	0.0000	0.0000	
0.0154	1.8883	-0.1654	5.2941	1.6030	0.0000	0.0000	
0.0154	1.7910	-0.1654	5.3427	1.6040	0.0000	0.0000	
0.0235	1.8397	-0.1654	5.3427	1.6050	0.0000	0.0000	
0.0194	1.8397	-0.1492	5.2941	1.6060	0.0000	0.0000	
0.0316	1.8397	-0.1654	5.2941	1.6070	0.0000	0.0000	
0.0275	1.8397	-0.1654	5.2941	1.6080	0.0000	0.0000	
0.0316	1.7910	-0.1654	5.2941	1.6090	0.0000	0.0000	
0.0275	1.8397	-0.1654	5.2941	1.6100	0.0000	0.0000	
0.0235	1.9370	-0.1816	5.2454	1.6110	0.0000	0.0000	
0.0316	1.8397	-0.1654	5.2941	1.6120	0.0000	0.0000	
0.0275	1.8883	-0.1978	5.3914	1.6130	0.0000	0.0000	
0.0316	1.9370	-0.1816	5.3427	1.6140	0.0000	0.0000	
0.0275	1.8397	-0.1654	5.3914	1.6150	0.0000	0.0000	
0.0275	1.9370	-0.2303	5.3427	1.6160	0.0000	0.0000	
0.0275	1.8883	-0.2465	5.3427	1.6170	0.0000	0.0000	
0.0235	1.8883	-0.2141	5.2941	1.6180	0.0000	0.0000	
0.0316	1.8397	-0.2303	5.2941	1.6190	0.0000	0.0000	
0.0356	1.8883	-0.2465	5.2941	1.6200	0.0000	0.0000	
0.0235	1.8883	-0.2465	5.3427	1.6210	0.0000	0.0000	
0.0275	1.8883	-0.1816	5.2941	1.6220	0.0000	0.0000	
0.0275	1.8883	-0.1654	5.2941	1.6230	0.0000	0.0000	
0.0275	1.8397	-0.1654	5.3427	1.6240	0.0000	0.0000	
0.0194	1.8883	-0.1654	5.2941	1.6250	0.0000	0.0000	
0.0235	1.8883	-0.1330	5.3427	1.6260	0.0000	0.0000	
0.0316	1.8397	-0.1654	5.2941	1.6270	0.0000	0.0000	
0.0316	1.8397	-0.1654	5.2941	1.6280	0.0000	0.0000	
0.0235	1.8883	-0.1816	5.3427	1.6290	0.0000	0.0000	
0.0316	1.8883	-0.1654	5.2941	1.6300	0.0000	0.0000	
0.0275	1.8397	-0.1654	5.2941	1.6310	0.0000	0.0000	
0.0235	1.8883	-0.1654	5.3427	1.6320	0.0000	0.0000	
0.0275	1.8397	-0.1654	5.3427	1.6330	0.0000	0.0000	
0.0316	1.8397	-0.1492	5.3427	1.6340	0.0000	0.0000	
0.0356	1.9370	-0.1816	5.3427	1.6350	0.0000	0.0000	
0.0275	1.8397	-0.2465	5.3427	1.6360	0.0000	0.0000	
0.0316	1.8883	-0.2465	5.3427	1.6370	0.0000	0.0000	
0.0194	1.8397	-0.2141	5.4400	1.6380	0.0000	0.0000	
0.0235	1.9370	-0.2465	5.3427	1.6390	0.0000	0.0000	
0.0316	1.9370	-0.2303	5.3427	1.6400	0.0000	0.0000	
0.0356	1.9370	-0.2465	5.3914	1.6410	0.0000	0.0000	
0.0275	1.8397	-0.1654	5.3914	1.6420	0.0000	0.0000	
0.0356	1.9370	-0.1492	5.3427	1.6430	0.0000	0.0000	
0.0275	1.9370	-0.1654	5.3914	1.6440	0.0000	0.0000	
0.0316	1.8883	-0.1978	5.2941	1.6450	0.0000	0.0000	
0.0316	1.7910	-0.1816	5.3914	1.6460	0.0000	0.0000	
0.0316	1.8883	-0.1654	5.3427	1.6470	0.0000	0.0000	
0.0275	1.9370	-0.1492	5.3427	1.6480	0.0000	0.0000	
0.0235	1.8397	-0.1654	5.2941	1.6490	0.0000	0.0000	
0.0235	1.9370	-0.1654	5.3914	1.6500	0.0000	0.0000	
0.0316	1.8883	-0.1816	5.3427	1.6510	0.0000	0.0000	
0.0316	1.9370	-0.1654	5.3427	1.6520	0.0000	0.0000	
0.0356	1.8883	-0.1654	5.3427	1.6530	0.0000	0.0000	
0.0275	1.8883	-0.1816	5.3427	1.6540	0.0000	0.0000	
0.0397	1.8883	-0.1816	5.3427	1.6550	0.0000	0.0000	
0.0275	1.8883	-0.2141	5.3427	1.6560	0.0000	0.0000	
0.0356	1.8397	-0.2141	5.3427	1.6570	0.0000	0.0000	
0.0275	1.9370	-0.2141	5.2454	1.6580	0.0000	0.0000	
0.0275	1.8883	-0.2465	5.2941	1.6590	0.0000	0.0000	
0.0356	1.9370	-0.2303	5.3427	1.6600	0.0000	0.0000	
0.0235	1.9370	-0.2141	5.3427	1.6610	0.0000	0.0000	
0.0275	1.9370	-0.1654	5.2941	1.6620	0.0000	0.0000	
0.0316	1.8883	-0.1816	5.2941	1.6630	0.0000	0.0000	
0.0397	1.9370	-0.1492	5.3914	1.6640	0.0000	0.0000	
0.0275	1.8883	-0.1816	5.3427	1.6650	0.0000	0.0000	
0.0275	1.8883	-0.1816	5.3427	1.6660	0.0000	0.0000	
0.0316	1.8397	-0.1654	5.3427	1.6670	0.0000	0.0000	
0.0194	1.9370	-0.1330	5.2941	1.6680	0.0000	0.0000	
0.0235	1.8883	-0.1492	5.3427	1.6690	0.0000	0.0000	
0.0275	1.8883	-0.1654	5.3427	1.6700	0.0000	0.0000	
0.0235	1.9370	-0.1654	5.3427	1.6710	0.0000	0.0000	
0.0316	1.9370	-0.1816	5.3914	1.6720	0.0000	0.0000	
0.0316	1.9856	-0.1654	5.3427	1.6730	0.0000	0.0000	
0.0275	1.9370	-0.1816	5.3427	1.6740	0.0000	0.0000	
0.0316	1.9370	-0.1654	5.3427	1.6750	0.0000	0.0000	
0.0194	1.9856	-0.2465	5.2941	1.6760	0.0000	0.0000	
0.0275	2.0343	-0.2141	5.3427	1.6770	0.0000	0.0000	
0.0316	1.9370	-0.2303	5.2941	1.6780	0.0000	0.0000	
0.0275	1.9370	-0.2465	5.2941	1.6790	0.0000	0.0000	
0.0235	1.9370	-0.2141	5.2941	1.6800	0.0000	0.0000	
0.0275	1.9370	-0.1978	5.3427	1.6810	0.0000	0.0000	
0.0275	1.9370	-0.1816	5.3914	1.6820	0.0000	0.0000	
0.0235	1.9856	-0.1978	5.2941	1.6830	0.0000	0.0000	
0.0356	1.9856	-0.1654	5.3427	1.6840	0.0000	0.0000	
0.0316	1.9370	-0.1654	5.3427	1.6850	0.0000	0.0000	
0.0275	1.9370	-0.1167	5.2941	1.6860	0.0000	0.0000	
0.0316	1.9370	-0.1978	5.3427	1.6870	0.0000	0.0000	
0.0235	1.9370	-0.1492	5.3427	1.6880	0.0000	0.0000	
0.0275	1.9370	-0.1654	5.3427	1.6890	0.0000	0.0000	
0.0316	1.9370	-0.1654	5.2454	1.6900	0.0000	0.0000	
0.0316	1.9370	-0.1816	5.2941	1.6910	0.0000	0.0000	
0.0356	1.8883	-0.1816	5.3427	1.6920	0.0000	0.0000	
0.0316	1.9370	-0.1654	5.3427	1.6930	0.0000	0.0000	
0.0437	1.8883	-0.1330	5.3427	1.6940	0.0000	0.0000	
0.0316	1.8883	-0.1978	5.3914	1.6950	0.0000	0.0000	
0.0275	1.9370	-0.2141	5.2941	1.6960	0.0000	0.0000	
0.0316	1.9856	-0.2303	5.2941	1.6970	0.0000	0.0000	
0.0235	1.9370	-0.2303	5.3427	1.6980	0.0000	0.0000	
0.0316	1.8883	-0.2141	5.3427	1.6990	0.0000	0.0000	
0.0194	1.9370	-0.2303	5.3427	1.7000	0.0000	0.0000	
0.0275	1.9370	-0.2465	5.3427	1.7010	0.0000	0.0000	
0.0316	1.9370	-0.1654	5.3427	1.7020	0.0000	0.0000	
0.0275	1.9370	-0.1978	5.2941	1.7030	0.0000	0.0000	
0.0275	1.9370	-0.2141	5.3427	1.7040	0.0000	0.0000	
0.0356	1.8883	-0.1330	5.2941	1.7050	0.0000	0.0000	
0.0235	1.9370	-0.1978	5.2941	1.7060	0.0000	0.0000	
0.0275	1.9856	-0.1816	5.3914	1.7070	0.0000	0.0000	
0.0275	1.9370	-0.1816	5.2941	1.7080	0.0000	0.0000	
0.0316	1.9856	-0.1816	5.3427	1.7090	0.0000	0.0000	
0.0235	1.9856	-0.1654	5.2941	1.7100	0.0000	0.0000	
0.0235	1.9370	-0.1654	5.3427	1.7110	0.0000	0.0000	
0.0356	1.8883	-0.1492	5.3427	1.7120	0.0000	0.0000	
0.0275	1.9370	-0.1492	5.3914	1.7130	0.0000	0.0000	
0.0437	1.9856	-0.1654	5.2941	1.7140	0.0000	0.0000	
0.0316	1.9370	-0.2141	5.2941	1.7150	0.0000	0.0000	
0.0316	1.9856	-0.2141	5.3427	1.7160	0.0000	0.0000	
0.0316	2.0343	-0.2141	5.3427	1.7170	0.0000	0.0000	
0.0316	1.9856	-0.2303	5.2941	1.7180	0.0000	0.0000	
0.0235	1.9370	-0.2303	5.3427	1.7190	0.0000	0.0000	
0.0316	1.9370	-0.2465	5.2941	1.7200	0.0000	0.0000	
0.0275	1.9370	-0.1654	5.3427	1.7210	0.0000	0.0000	
0.0154	1.9370	-0.1654	5.3427	1.7220	0.0000	0.0000	
0.0275	1.9370	-0.1492	5.2941	1.7230	0.0000	0.0000	
0.0235	1.9370	-0.1654	5.3427	1.7240	0.0000	0.0000	
0.0275	2.0343	-0.1005	5.2941	1.7250	0.0000	0.0000	
0.0316	1.8883	-0.1492	5.3427	1.7260	0.0000	0.0000	
0.0316	1.9856	-0.1654	5.3427	1.7270	0.0000	0.0000	
0.0275	1.9370	-0.1654	5.3427	1.7280	0.0000	0.0000	
0.0356	1.9856	-0.1654	5.3427	1.7290	0.0000	0.0000	
0.0235	1.9370	-0.1654	5.3427	1.7300	0.0000	0.0000	
0.0316	1.9856	-0.1816	5.3427	1.7310	0.0000	0.0000	
0.0316	1.9370	-0.1816	5.3427	1.7320	0.0000	0.0000	
0.0235	1.9370	-0.1816	5.3427	1.7330	0.0000	0.0000	
0.0356	1.9856	-0.1654	5.3427	1.7340	0.0000	0.0000	
0.0275	1.9370	-0.1816	5.3427	1.7350	0.0000	0.0000	
0.0316	1.9856	-0.1978	5.3427	1.7360	0.0000	0.0000	
0.0275	1.9856	-0.2465	5.3427	1.7370	0.0000	0.0000	
0.0275	1.9856	-0.2465	5.3427	1.7380	0.0000	0.0000	
0.0316	1.9370	-0.2141	5.3427	1.7390	0.0000	0.0000	
0.0356	2.0343	-0.2303	5.3427	1.7400	0.0000	0.0000	
0.0316	1.9856	-0.1492	5.3427	1.7410	0.0000	0.0000	
0.0316	2.0343	-0.1492	5.2941	1.7420	0.0000	0.0000	
0.0316	2.0343	-0.1816	5.3427	1.7430	0.0000	0.0000	
0.0275	1.9370	-0.1654	5.2941	1.7440	0.0000	0.0000	
0.0356	2.0343	-0.1816	5.2941	1.7450	0.0000	0.0000	
0.0356	1.9370	-0.1492	5.2941	1.7460	0.0000	0.0000	
0.0316	1.9856	-0.1654	5.2941	1.7470	0.0000	0.0000	
0.0275	2.0343	-0.1978	5.3427	1.7480	0.0000	0.0000	
0.0235	1.9856	-0.1816	5.3427	1.7490	0.0000	0.0000	
0.0316	1.9856	-0.1816	5.3427	1.7500	0.0000	0.0000	
0.0356	1.9856	-0.1492	5.2941	1.7510	0.0000	0.0000	
0.0437	2.0343	-0.1654	5.3427	1.7520	0.0000	0.0000	
0.0356	2.0343	-0.1816	5.3427	1.7530	0.0000	0.0000	
0.0316	2.0343	-0.1492	5.3427	1.7540	0.0000	0.0000	
0.0437	1.9856	-0.1492	5.2941	1.7550	0.0000	0.0000	
0.0316	2.0343	-0.2303	5.3427	1.7560	0.0000	0.0000	
0.0356	2.0343	-0.2303	5.2941	1.7570	0.0000	0.0000	
0.0397	1.9856	-0.2303	5.3427	1.7580	0.0000	0.0000	
0.0316	1.9856	-0.2141	5.2941	1.7590	0.0000	0.0000	
0.0275	1.9856	-0.1654	5.3427	1.7600	0.0000	0.0000	
0.0275	2.0343	-0.1654	5.3427	1.7610	0.0000	0.0000	
0.0356	1.9856	-0.1492	5.3427	1.7620	0.0000	0.0000	
0.0356	2.0343	-0.1492	5.3427	1.7630	0.0000	0.0000	
0.0316	1.9856	-0.1005	5.3427	1.7640	0.0000	0.0000	
0.0316	2.0343	-0.1654	5.2941	1.7650	0.0000	0.0000	
0.0275	1.9856	-0.1816	5.3427	1.7660	0.0000	0.0000	
0.0275	1.9856	-0.1492	5.2941	1.7670	0.0000	0.0000	
0.0316	1.9856	-0.1816	5.2941	1.7680	0.0000	0.0000	
0.0194	1.9856	-0.1816	5.3427	1.7690	0.0000	0.0000	
0.0316	1.9856	-0.1654	5.2941	1.7700	0.0000	0.0000	
0.0275	1.9856	-0.1654	5.2941	1.7710	0.0000	0.0000	
0.0275	2.0343	-0.1816	5.2941	1.7720	0.0000	0.0000	
0.0275	1.9856	-0.1654	5.3427	1.7730	0.0000	0.0000	
0.0275	2.0343	-0.1816	5.3914	1.7740	0.0000	0.0000	
0.0316	2.0343	-0.1654	5.2941	1.7750	0.0000	0.0000	
0.0316	1.9856	-0.1654	5.3427	1.7760	0.0000	0.0000	
0.0316	2.0343	-0.1654	5.2941	1.7770	0.0000	0.0000	
0.0316	2.0343	-0.1816	5.3914	1.7780	0.0000	0.0000	
0.0316	2.0830	-0.1492	5.2941	1.7790	0.0000	0.0000	
0.0356	2.0830	-0.1654	5.2941	1.7800	0.0000	0.0000	
0.0397	2.0343	-0.1978	5.3427	1.7810	0.0000	0.0000	
0.0235	1.9856	-0.1654	5.3427	1.7820	0.0000	0.0000	
0.0235	1.9856	-0.1816	5.2941	1.7830	0.0000	0.0000	
0.0275	2.0830	-0.1816	5.2941	1.7840	0.0000	0.0000	
0.0275	2.0343	-0.1816	5.2941	1.7850	0.0000	0.0000	
0.0275	2.0343	-0.1654	5.3427	1.7860	0.0000	0.0000	
0.0316	2.0830	-0.1654	5.3427	1.7870	0.0000	0.0000	
0.0275	2.0343	-0.1654	5.2941	1.7880	0.0000	0.0000	
0.0316	2.0830	-0.1654	5.2941	1.7890	0.0000	0.0000	
0.0275	2.0830	-0.1492	5.3427	1.7900	0.0000	0.0000	
0.0275	1.9856	-0.1816	5.3914	1.7910	0.0000	0.0000	
0.0316	2.0830	-0.1492	5.3427	1.7920	0.0000	0.0000	
0.0356	2.0343	-0.1654	5.3427	1.7930	0.0000	0.0000	
0.0235	2.0343	-0.1816	5.3427	1.7940	0.0000	0.0000	
0.0275	2.0343	-0.1492	5.2941	1.7950	0.0000	0.0000	
0.0194	2.0343	-0.1978	5.3427	1.7960	0.0000	0.0000	
0.0235	2.0343	-0.1654	5.3427	1.7970	0.0000	0.0000	
0.0316	2.0343	-0.1654	5.2941	1.7980	0.0000	0.0000	
0.0275	2.0343	-0.1816	5.3427	1.7990	0.0000	0.0000	
0.0194	2.0343	-0.1492	5.2941	1.8000	0.0000	0.0000	
0.0275	2.1316	-0.1654	5.2941	1.8010	0.0000	0.0000	
0.0275	2.0830	-0.1654	5.2941	1.8020	0.0000	0.0000	
0.0235	2.0343	-0.1167	5.3427	1.8030	0.0000	0.0000	
0.0235	2.1316	-0.1816	5.3427	1.8040	0.0000	0.0000	
0.0316	2.0830	-0.1816	5.3427	1.8050	0.0000	0.0000	
0.0275	2.0343	-0.1654	5.3914	1.8060	0.0000	0.0000	
0.0356	2.0830	-0.0681	5.2941	1.8070	0.0000	0.0000	
0.0316	2.0343	-0.1816	5.3914	1.8080	0.0000	0.0000	
0.0356	2.0343	-0.1654	5.2941	1.8090	0.0000	0.0000	
0.0275	2.0343	-0.1654	5.2941	1.8100	0.0000	0.0000	
0.0275	2.0830	-0.1654	5.2941	1.8110	0.0000	0.0000	
0.0356	2.0343	-0.1492	5.2941	1.8120	0.0000	0.0000	
0.0356	2.0830	-0.1654	5.2941	1.8130	0.0000	0.0000	
0.0235	2.0343	-0.1654	5.3427	1.8140	0.0000	0.0000	
0.0275	2.0830	-0.1978	5.2941	1.8150	0.0000	0.0000	
0.0316	2.0343	-0.1654	5.2941	1.8160	0.0000	0.0000	
0.0194	2.1316	-0.1492	5.2454	1.8170	0.0000	0.0000	
0.0316	2.1316	-0.1654	5.2941	1.8180	0.0000	0.0000	
0.0316	2.1316	-0.1330	5.2941	1.8190	0.0000	0.0000	
0.0235	2.0830	-0.1492	5.3427	1.8200	0.0000	0.0000	
0.0316	2.0830	-0.1816	5.3427	1.8210	0.0000	0.0000	
0.0356	2.0830	-0.1978	5.2941	1.8220	0.0000	0.0000	
0.0275	2.1316	-0.1654	5.2941	1.8230	0.0000	0.0000	
0.0316	2.0830	-0.1654	5.3427	1.8240	0.0000	0.0000	
0.0275	2.0343	-0.1654	5.2941	1.8250	0.0000	0.0000	
0.0316	2.0830	-0.1005	5.3427	1.8260	0.0000	0.0000	
0.0316	2.0343	-0.1492	5.3427	1.8270	0.0000	0.0000	
0.0235	2.0830	-0.1654	5.2941	1.8280	0.0000	0.0000	
0.0235	2.1316	-0.1654	5.2941	1.8290	0.0000	0.0000	
0.0275	2.0343	-0.1816	5.3914	1.8300	0.0000	0.0000	
0.0275	2.0830	-0.1654	5.3427	1.8310	0.0000	0.0000	
0.0275	2.0830	-0.1816	5.3427	1.8320	0.0000	0.0000	
0.0356	2.0830	-0.1654	5.2941	1.8330	0.0000	0.0000	
0.0316	2.0343	-0.1654	5.3427	1.8340	0.0000	0.0000	
0.0356	2.1316	-0.1654	5.3427	1.8350	0.0000	0.0000	
0.0316	2.0830	-0.1978	5.3427	1.8360	0.0000	0.0000	
0.0397	2.1316	-0.1654	5.3427	1.8370	0.0000	0.0000	
0.0275	2.0830	-0.1816	5.3427	1.8380	0.0000	0.0000	
0.0397	2.1803	-0.1654	5.2941	1.8390	0.0000	0.0000	
0.0275	2.1316	-0.1816	5.3427	1.8400	0.0000	0.0000	
0.0316	2.1803	-0.1654	5.2941	1.8410	0.0000	0.0000	
0.0275	2.1316	-0.1654	5.3427	1.8420	0.0000	0.0000	
0.0356	2.1316	-0.1816	5.2941	1.8430	0.0000	0.0000	
0.0316	2.1316	-0.1654	5.2454	1.8440	0.0000	0.0000	
0.0316	2.0830	-0.1005	5.3427	1.8450	0.0000	0.0000	
0.0275	2.1316	-0.1654	5.3427	1.8460	0.0000	0.0000	
0.0235	2.0830	-0.1654	5.3427	1.8470	0.0000	0.0000	
0.0316	2.0830	-0.1492	5.2941	1.8480	0.0000	0.0000	
0.0316	2.0830	-0.1654	5.2941	1.8490	0.0000	0.0000	
0.0275	2.0343	-0.1654	5.3427	1.8500	0.0000	0.0000	
0.0235	2.1316	-0.1978	5.3427	1.8510	0.0000	0.0000	
0.0316	2.1316	-0.1816	5.2941	1.8520	0.0000	0.0000	
0.0356	2.0830	-0.1654	5.2941	1.8530	0.0000	0.0000	
0.0356	2.1316	-0.1816	5.2941	1.8540	0.0000	0.0000	
0.0316	2.1316	-0.1654	5.3914	1.8550	0.0000	0.0000	
0.0316	2.1803	-0.1492	5.3427	1.8560	0.0000	0.0000	
0.0194	2.1803	-0.1654	5.2454	1.8570	0.0000	0.0000	
0.0316	2.0830	-0.1654	5.2941	1.8580	0.0000	0.0000	
0.0356	2.0830	-0.1654	5.3427	1.8590	0.0000	0.0000	
0.0194	2.1316	-0.1492	5.3427	1.8600	0.0000	0.0000	
0.0437	2.0343	-0.1654	5.3914	1.8610	0.0000	0.0000	
0.0275	2.1316	-0.1654	5.2941	1.8620	0.0000	0.0000	
0.0316	2.1316	-0.1654	5.3427	1.8630	0.0000	0.0000	
0.0275	2.0830	-0.1816	5.2941	1.8640	0.0000	0.0000	
0.0235	2.0830	-0.1816	5.2941	1.8650	0.0000	0.0000	
0.0356	2.0830	-0.1492	5.2941	1.8660	0.0000	0.0000	
0.0316	2.1316	-0.1816	5.3427	1.8670	0.0000	0.0000	
0.0316	2.1316	-0.1654	5.2941	1.8680	0.0000	0.0000	
0.0275	2.1803	-0.1492	5.2454	1.8690	0.0000	0.0000	
0.0356	2.1803	-0.1816	5.3427	1.8700	0.0000	0.0000	
0.0275	2.1316	-0.1654	5.3427	1.8710	0.0000	0.0000	
0.0275	2.1316	-0.1492	5.2941	1.8720	0.0000	0.0000	
0.0397	2.0830	-0.1816	5.3427	1.8730	0.0000	0.0000	
0.0316	2.1316	-0.1654	5.3427	1.8740	0.0000	0.0000	
0.0275	2.1316	-0.1492	5.2941	1.8750	0.0000	0.0000	
0.0356	2.2289	-0.1654	5.3427	1.8760	0.0000	0.0000	
0.0397	2.1316	-0.1654	5.2941	1.8770	0.0000	0.0000	
0.0316	2.1803	-0.1978	5.2941	1.8780	0.0000	0.0000	
0.0275	2.1316	-0.1654	5.2941	1.8790	0.0000	0.0000	
0.0356	2.1316	-0.1654	5.3427	1.8800	0.0000	0.0000	
0.0356	2.1316	-0.1816	5.2941	1.8810	0.0000	0.0000	
0.0275	2.1316	-0.1816	5.2941	1.8820	0.0000	0.0000	
0.0356	2.0830	-0.1816	5.3427	1.8830	0.0000	0.0000	
0.0316	2.1316	-0.1005	5.3427	1.8840	0.0000	0.0000	
0.0275	2.1316	-0.1492	5.2454	1.8850	0.0000	0.0000	
0.0316	2.1316	-0.1816	5.2454	1.8860	0.0000	0.0000	
0.0275	2.1316	-0.1816	5.2941	1.8870	0.0000	0.0000	
0.0316	2.1316	-0.1492	5.2941	1.8880	0.0000	0.0000	
0.0316	2.0830	-0.1978	5.2941	1.8890	0.0000	0.0000	
0.0356	2.1316	-0.1654	5.2941	1.8900	0.0000	0.0000	
0.0356	2.1316	-0.1492	5.2941	1.8910	0.0000	0.0000	
0.0235	2.1803	-0.1816	5.3427	1.8920	0.0000	0.0000	
0.0275	2.1803	-0.1816	5.2941	1.8930	0.0000	0.0000	
0.0316	2.1803	-0.1654	5.3914	1.8940	0.0000	0.0000	
0.0356	2.1316	-0.1816	5.3427	1.8950	0.0000	0.0000	
0.0275	2.1803	-0.1978	5.3427	1.8960	0.0000	0.0000	
0.0275	2.1316	-0.1654	5.3427	1.8970	0.0000	0.0000	
0.0356	2.1316	-0.1978	5.2941	1.8980	0.0000	0.0000	
0.0275	2.1316	-0.1816	5.3427	1.8990	0.0000	0.0000	
0.0275	2.1316	-0.1167	5.2941	1.9000	0.0000	0.0000	
0.0397	2.1803	-0.1492	5.3427	1.9010	0.0000	0.0000	
0.0316	2.1803	-0.1654	5.2454	1.9020	0.0000	0.0000	
0.0397	2.1316	-0.1816	5.3427	1.9030	0.0000	0.0000	
0.0235	2.1803	-0.1330	5.2941	1.9040	0.0000	0.0000	
0.0316	2.1316	-0.1654	5.3427	1.9050	0.0000	0.0000	
0.0316	2.1316	-0.1654	5.2941	1.9060	0.0000	0.0000	
0.0356	2.1803	-0.1330	5.2941	1.9070	0.0000	0.0000	
0.0316	2.0830	-0.1654	5.3427	1.9080	0.0000	0.0000	
0.0316	2.1316	-0.1492	5.2941	1.9090	0.0000	0.0000	
0.0275	2.0830	-0.1816	5.3427	1.9100	0.0000	0.0000	
0.0316	2.0830	-0.1816	5.2941	1.9110	0.0000	0.0000	
0.0316	2.1803	-0.1492	5.2941	1.9120	0.0000	0.0000	
0.0316	2.0830	-0.1978	5.2941	1.9130	0.0000	0.0000	
0.0316	2.1803	-0.1492	5.2941	1.9140	0.0000	0.0000	
0.0397	2.1803	-0.1654	5.2941	1.9150	0.0000	0.0000	
0.0356	2.1803	-0.1654	5.3427	1.9160	0.0000	0.0000	
0.0356	2.0830	-0.1816	5.3914	1.9170	0.0000	0.0000	
0.0316	2.1803	-0.1654	5.3914	1.9180	0.0000	0.0000	
0.0316	2.1316	-0.1654	5.2941	1.9190	0.0000	0.0000	
0.0316	2.1316	-0.1654	5.3427	1.9200	0.0000	0.0000	
0.0316	2.1803	-0.1492	5.3914	1.9210	0.0000	0.0000	
0.0356	2.1803	-0.1816	5.2941	1.9220	0.0000	0.0000	
0.0356	2.1803	-0.1978	5.3427	1.9230	0.0000	0.0000	
0.0356	2.1803	-0.1167	5.2941	1.9240	0.0000	0.0000	
0.0356	2.1803	-0.1816	5.2941	1.9250	0.0000	0.0000	
0.0397	2.1803	-0.1816	5.2941	1.9260	0.0000	0.0000	
0.0356	2.2289	-0.1654	5.3427	1.9270	0.0000	0.0000	
0.0235	2.1316	-0.1492	5.3427	1.9280	0.0000	0.0000	
0.0356	2.1803	-0.1816	5.3427	1.9290	0.0000	0.0000	
0.0275	2.1803	-0.1654	5.3914	1.9300	0.0000	0.0000	
0.0275	2.1803	-0.1654	5.2941	1.9310	0.0000	0.0000	
0.0356	2.1803	-0.1654	5.3427	1.9320	0.0000	0.0000	
0.0316	2.1803	-0.1816	5.3914	1.9330	0.0000	0.0000	
0.0316	2.1803	-0.1654	5.3427	1.9340	0.0000	0.0000	
0.0356	2.1803	-0.1654	5.3427	1.9350	0.0000	0.0000	
0.0356	2.1803	-0.1654	5.3914	1.9360	0.0000	0.0000	
0.0437	2.1803	-0.1654	5.3914	1.9370	0.0000	0.0000	
0.0275	2.2289	-0.1654	5.3427	1.9380	0.0000	0.0000	
0.0356	2.2289	-0.1654	5.3914	1.9390	0.0000	0.0000	
0.0356	2.1803	-0.1816	5.2941	1.9400	0.0000	0.0000	
0.0275	2.1803	-0.1816	5.2454	1.9410	0.0000	0.0000	
0.0235	2.1803	-0.1492	5.3427	1.9420	0.0000	0.0000	
0.0316	2.1803	-0.1654	5.3427	1.9430	0.0000	0.0000	
0.0235	2.1803	-0.1654	5.2454	1.9440	0.0000	0.0000	
0.0275	2.1316	-0.1816	5.2454	1.9450	0.0000	0.0000	
0.0275	2.1803	-0.1816	5.2941	1.9460	0.0000	0.0000	
0.0356	2.2289	-0.1978	5.3427	1.9470	0.0000	0.0000	
0.0397	2.2289	-0.1654	5.3427	1.9480	0.0000	0.0000	
0.0356	2.2289	-0.1978	5.2941	1.9490	0.0000	0.0000	
0.0397	2.2289	-0.1816	5.2941	1.9500	0.0000	0.0000	
0.0356	2.1803	-0.1816	5.2941	1.9510	0.0000	0.0000	
0.0437	2.2289	-0.1978	5.3427	1.9520	0.0000	0.0000	
0.0397	2.1316	-0.1978	5.3427	1.9530	0.0000	0.0000	
0.0397	2.1803	-0.1654	5.4400	1.9540	0.0000	0.0000	
0.0397	2.2289	-0.1978	5.3427	1.9550	0.0000	0.0000	
0.0397	2.1803	-0.1816	5.3914	1.9560	0.0000	0.0000	
0.0235	2.1803	-0.1654	5.3427	1.9570	0.0000	0.0000	
0.0356	2.1803	-0.1654	5.3427	1.9580	0.0000	0.0000	
0.0275	2.2776	-0.1654	5.2941	1.9590	0.0000	0.0000	
0.0356	2.1803	-0.1654	5.2454	1.9600	0.0000	0.0000	
0.0356	2.2289	-0.1816	5.2941	1.9610	0.0000	0.0000	
0.0356	2.1803	-0.1816	5.3914	1.9620	0.0000	0.0000	
0.0275	2.1316	-0.1005	5.3427	1.9630	0.0000	0.0000	
0.0316	2.1803	-0.1654	5.3914	1.9640	0.0000	0.0000	
0.0316	2.2289	-0.1816	5.3427	1.9650	0.0000	0.0000	
0.0275	2.2289	-0.1492	5.3914	1.9660	0.0000	0.0000	
0.0194	2.1803	-0.1005	5.3427	1.9670	0.0000	0.0000	
0.0275	2.2289	-0.1005	5.3427	1.9680	0.0000	0.0000	
0.0194	2.2289	-0.1816	5.3427	1.9690	0.0000	0.0000	
0.0275	2.1803	-0.1005	5.3427	1.9700	0.0000	0.0000	
0.0275	2.1803	-0.1654	5.2941	1.9710	0.0000	0.0000	
0.0275	2.1803	-0.1654	5.3914	1.9720	0.0000	0.0000	
0.0437	2.2289	-0.1654	5.3427	1.9730	0.0000	0.0000	
0.0316	2.2289	-0.1492	5.2941	1.9740	0.0000	0.0000	
0.0356	2.1803	-0.1816	5.2454	1.9750	0.0000	0.0000	
0.0397	2.2776	-0.1330	5.3427	1.9760	0.0000	0.0000	
0.0235	2.2289	-0.1654	5.3427	1.9770	0.0000	0.0000	
0.0356	2.2289	-0.1978	5.3427	1.9780	0.0000	0.0000	
0.0356	2.2289	-0.1654	5.3427	1.9790	0.0000	0.0000	
0.0356	2.2776	-0.1816	5.2941	1.9800	0.0000	0.0000	
0.0316	2.2289	-0.1330	5.2941	1.9810	0.0000	0.0000	
0.0356	2.2289	-0.1654	5.3427	1.9820	0.0000	0.0000	
0.0356	2.2289	-0.1167	5.3914	1.9830	0.0000	0.0000	
0.0316	2.2289	-0.1978	5.2941	1.9840	0.0000	0.0000	
0.0356	2.2776	-0.1978	5.2941	1.9850	0.0000	0.0000	
0.0275	2.1803	-0.0843	5.2941	1.9860	0.0000	0.0000	
0.0356	2.1803	-0.1005	5.2454	1.9870	0.0000	0.0000	
0.0397	2.2776	-0.1005	5.2941	1.9880	0.0000	0.0000	
0.0356	2.2289	-0.1005	5.2941	1.9890	0.0000	0.0000	
0.0316	2.2289	-0.1654	5.2941	1.9900	0.0000	0.0000	
0.0356	2.1803	-0.0843	5.2454	1.9910	0.0000	0.0000	
0.0397	2.2289	-0.1654	5.2454	1.9920	0.0000	0.0000	
0.0356	2.1803	-0.1978	5.3427	1.9930	0.0000	0.0000	
0.0316	2.2289	-0.1492	5.3427	1.9940	0.0000	0.0000	
0.0437	2.2289	-0.1654	5.2941	1.9950	0.0000	0.0000	
0.0397	2.1803	-0.1816	5.2941	1.9960	0.0000	0.0000	
0.0316	2.2776	-0.1978	5.2941	1.9970	0.0000	0.0000	
0.0437	2.2289	-0.1654	5.3427	1.9980	0.0000	0.0000	
0.0235	2.2289	-0.1654	5.3427	1.9990	0.0000	0.0000	
0.0356	2.2776	-0.1978	5.2941	2.0000	0.0000	0.0000	
0.0356	2.2776	-0.1654	5.3914	2.0010	0.0000	0.0000	
0.0397	2.2289	-0.1654	5.3427	2.0020	0.0000	0.0000	
0.0437	2.1803	-0.1492	5.2941	2.0030	0.0000	0.0000	
0.0437	2.2289	-0.1492	5.2941	2.0040	0.0000	0.0000	
0.0316	2.2776	-0.1005	5.3427	2.0050	0.0000	0.0000	
0.0397	2.2289	-0.1005	5.3427	2.0060	0.0000	0.0000	
0.0397	2.2289	-0.1005	5.3914	2.0070	0.0000	0.0000	
0.0356	2.2776	-0.1005	5.3427	2.0080	0.0000	0.0000	
0.0275	2.2289	-0.1330	5.2941	2.0090	0.0000	0.0000	
0.0235	2.1803	-0.1167	5.2941	2.0100	0.0000	0.0000	
0.0397	2.2776	-0.1816	5.3427	2.0110	0.0000	0.0000	
0.0356	2.2776	-0.1005	5.3914	2.0120	0.0000	0.0000	
0.0437	2.2776	-0.1654	5.2941	2.0130	0.0000	0.0000	
0.0518	2.2776	-0.1654	5.3427	2.0140	0.0000	0.0000	
0.0397	2.2776	-0.1816	5.2941	2.0150	0.0000	0.0000	
0.0316	2.2776	-0.1816	5.2941	2.0160	0.0000	0.0000	
0.0437	2.2776	-0.1816	5.2941	2.0170	0.0000	0.0000	
0.0437	2.3262	-0.1654	5.2941	2.0180	0.0000	0.0000	
0.0397	2.2776	-0.1492	5.3427	2.0190	0.0000	0.0000	
0.0275	2.2289	-0.1654	5.3914	2.0200	0.0000	0.0000	
0.0356	2.3262	-0.1816	5.3914	2.0210	0.0000	0.0000	
0.0397	2.2289	-0.1654	5.2941	2.0220	0.0000	0.0000	
0.0397	2.2289	-0.1816	5.3427	2.0230	0.0000	0.0000	
0.0356	2.2776	-0.1005	5.3427	2.0240	0.0000	0.0000	
0.0316	2.2289	-0.1005	5.2454	2.0250	0.0000	0.0000	
0.0356	2.2776	-0.0843	5.2941	2.0260	0.0000	0.0000	
0.0356	2.2776	-0.1167	5.2941	2.0270	0.0000	0.0000	
0.0275	2.3262	-0.1005	5.3427	2.0280	0.0000	0.0000	
0.0316	2.3262	-0.1167	5.2941	2.0290	0.0000	0.0000	
0.0275	2.2776	-0.1005	5.2941	2.0300	0.0000	0.0000	
0.0235	2.3262	-0.1005	5.3914	2.0310	0.0000	0.0000	
0.0356	2.2776	-0.1816	5.3427	2.0320	0.0000	0.0000	
0.0356	2.2289	-0.1654	5.2941	2.0330	0.0000	0.0000	
0.0356	2.2776	-0.1816	5.3427	2.0340	0.0000	0.0000	
0.0316	2.2776	-0.1654	5.3427	2.0350	0.0000	0.0000	
0.0316	2.2776	-0.1654	5.3914	2.0360	0.0000	0.0000	
0.0356	2.3262	-0.1654	5.2941	2.0370	0.0000	0.0000	
0.0316	2.3749	-0.1492	5.3427	2.0380	0.0000	0.0000	
0.0235	2.2776	-0.1816	5.2941	2.0390	0.0000	0.0000	
0.0316	2.2776	-0.1978	5.2454	2.0400	0.0000	0.0000	
0.0356	2.2776	-0.1167	5.2454	2.0410	0.0000	0.0000	
0.0356	2.3262	-0.1816	5.2941	2.0420	0.0000	0.0000	
0.0356	2.2776	-0.1005	5.3427	2.0430	0.0000	0.0000	
0.0356	2.3262	-0.0843	5.2454	2.0440	0.0000	0.0000	
0.0356	2.3749	-0.1005	5.3914	2.0450	0.0000	0.0000	
0.0356	2.2776	-0.1005	5.3427	2.0460	0.0000	0.0000	
0.0275	2.3262	-0.1005	5.3914	2.0470	0.0000	0.0000	
0.0275	2.2776	-0.1005	5.3427	2.0480	0.0000	0.0000	
0.0316	2.2776	-0.0843	5.3427	2.0490	0.0000	0.0000	
0.0235	2.3749	-0.1005	5.2941	2.0500	0.0000	0.0000	
0.0397	2.3262	-0.1005	5.4400	2.0510	0.0000	0.0000	
0.0356	2.2776	-0.1167	5.3914	2.0520	0.0000	0.0000	
0.0356	2.3262	-0.1167	5.3427	2.0530	0.0000	0.0000	
0.0356	2.2776	-0.1654	5.2941	2.0540	0.0000	0.0000	
0.0437	2.2776	-0.1492	5.2941	2.0550	0.0000	0.0000	
0.0397	2.3262	-0.1816	5.3427	2.0560	0.0000	0.0000	
0.0275	2.1803	-0.1654	5.3914	2.0570	0.0000	0.0000	
0.0316	2.2776	-0.1978	5.2941	2.0580	0.0000	0.0000	
0.0316	2.2776	-0.1492	5.3427	2.0590	0.0000	0.0000	
0.0356	2.3749	-0.1167	5.2941	2.0600	0.0000	0.0000	
0.0356	2.3262	-0.1654	5.3427	2.0610	0.0000	0.0000	
0.0316	2.2776	-0.1816	5.3914	2.0620	0.0000	0.0000	
0.0275	2.2776	-0.1005	5.3427	2.0630	0.0000	0.0000	
0.0356	2.3749	-0.1167	5.3427	2.0640	0.0000	0.0000	
0.0316	2.2776	-0.1330	5.3427	2.0650	0.0000	0.0000	
0.0316	2.2776	-0.0843	5.2941	2.0660	0.0000	0.0000	
0.0356	2.2776	-0.0843	5.3914	2.0670	0.0000	0.0000	
0.0316	2.2776	-0.1167	5.3427	2.0680	0.0000	0.0000	
0.0275	2.3749	-0.1330	5.3427	2.0690	0.0000	0.0000	
0.0275	2.3262	-0.1330	5.3427	2.0700	0.0000	0.0000	
0.0397	2.3262	-0.1167	5.3427	2.0710	0.0000	0.0000	
0.0356	2.3262	-0.1005	5.3427	2.0720	0.0000	0.0000	
0.0356	2.2776	-0.1978	5.3427	2.0730	0.0000	0.0000	
0.0356	2.3262	-0.1005	5.3427	2.0740	0.0000	0.0000	
0.0397	2.2776	-0.1492	5.2941	2.0750	0.0000	0.0000	
0.0356	2.3262	-0.1816	5.3427	2.0760	0.0000	0.0000	
0.0316	2.3262	-0.1654	5.2941	2.0770	0.0000	0.0000	
0.0437	2.2776	-0.1816	5.3914	2.0780	0.0000	0.0000	
0.0356	2.2776	-0.1654	5.3427	2.0790	0.0000	0.0000	
0.0397	2.4235	-0.1492	5.3427	2.0800	0.0000	0.0000	
0.0397	2.3262	-0.1816	5.2941	2.0810	0.0000	0.0000	
0.0275	2.3262	-0.1816	5.2454	2.0820	0.0000	0.0000	
0.0356	2.2776	-0.1167	5.3427	2.0830	0.0000	0.0000	
0.0397	2.3749	-0.1005	5.2941	2.0840	0.0000	0.0000	
0.0356	2.2776	-0.0843	5.2941	2.0850	0.0000	0.0000	
0.0356	2.3262	-0.1167	5.3427	2.0860	0.0000	0.0000	
0.0356	2.3262	-0.1005	5.3427	2.0870	0.0000	0.0000	
0.0356	2.2776	-0.1005	5.2941	2.0880	0.0000	0.0000	
0.0397	2.3262	-0.1167	5.3427	2.0890	0.0000	0.0000	
0.0316	2.3262	-0.1167	5.2941	2.0900	0.0000	0.0000	
0.0356	2.3262	-0.1167	5.3427	2.0910	0.0000	0.0000	
0.0356	2.3749	-0.1005	5.3427	2.0920	0.0000	0.0000	
0.0316	2.2776	-0.1816	5.3914	2.0930	0.0000	0.0000	
0.0316	2.3262	-0.1816	5.3427	2.0940	0.0000	0.0000	
0.0437	2.3262	-0.1978	5.2941	2.0950	0.0000	0.0000	
0.0356	2.3262	-0.1654	5.2941	2.0960	0.0000	0.0000	
0.0437	2.3262	-0.1654	5.3427	2.0970	0.0000	0.0000	
0.0356	2.3262	-0.1816	5.3427	2.0980	0.0000	0.0000	
0.0356	2.2776	-0.1492	5.3427	2.0990	0.0000	0.0000	
0.0275	2.3262	-0.1492	5.3427	2.1000	0.0000	0.0000	
0.0356	2.3749	-0.1654	5.3914	2.1010	0.0000	0.0000	
0.0356	2.3262	-0.1492	5.3427	2.1020	0.0000	0.0000	
0.0356	2.3749	-0.1005	5.3427	2.1030	0.0000	0.0000	
0.0356	2.3262	-0.1330	5.3427	2.1040	0.0000	0.0000	
0.0437	2.3262	-0.1005	5.3427	2.1050	0.0000	0.0000	
0.0437	2.4235	-0.1005	5.3427	2.1060	0.0000	0.0000	
0.0275	2.3262	-0.1167	5.3427	2.1070	0.0000	0.0000	
0.0275	2.3262	-0.1005	5.3427	2.1080	0.0000	0.0000	
0.0316	2.3749	-0.1005	5.3427	2.1090	0.0000	0.0000	
0.0397	2.3749	-0.1005	5.3914	2.1100	0.0000	0.0000	
0.0356	2.3749	-0.1005	5.3427	2.1110	0.0000	0.0000	
0.0437	2.3749	-0.1816	5.3427	2.1120	0.0000	0.0000	
0.0356	2.3749	-0.1005	5.3427	2.1130	0.0000	0.0000	
0.0437	2.4235	-0.1654	5.2941	2.1140	0.0000	0.0000	
0.0437	2.3749	-0.1654	5.3427	2.1150	0.0000	0.0000	
0.0397	2.3262	-0.1654	5.2941	2.1160	0.0000	0.0000	
0.0397	2.3749	-0.1654	5.2454	2.1170	0.0000	0.0000	
0.0356	2.4235	-0.1654	5.3427	2.1180	0.0000	0.0000	
0.0356	2.3749	-0.1816	5.3427	2.1190	0.0000	0.0000	
0.0397	2.3749	-0.1654	5.2941	2.1200	0.0000	0.0000	
0.0356	2.3749	-0.1005	5.2941	2.1210	0.0000	0.0000	
0.0275	2.4235	-0.1978	5.3427	2.1220	0.0000	0.0000	
0.0356	2.3262	-0.1654	5.3427	2.1230	0.0000	0.0000	
0.0437	2.3262	-0.0843	5.3427	2.1240	0.0000	0.0000	
0.0316	2.3749	-0.1005	5.3427	2.1250	0.0000	0.0000	
0.0356	2.3749	-0.1167	5.3914	2.1260	0.0000	0.0000	
0.0397	2.3749	-0.1005	5.3427	2.1270	0.0000	0.0000	
0.0275	2.4235	-0.1330	5.3427	2.1280	0.0000	0.0000	
0.0356	2.4235	-0.1005	5.2941	2.1290	0.0000	0.0000	
0.0316	2.4235	-0.1167	5.3427	2.1300	0.0000	0.0000	
0.0356	2.3749	-0.1330	5.3427	2.1310	0.0000	0.0000	
0.0397	2.3262	-0.1005	5.3427	2.1320	0.0000	0.0000	
0.0316	2.3262	-0.1816	5.2454	2.1330	0.0000	0.0000	
0.0356	2.3262	-0.1654	5.3914	2.1340	0.0000	0.0000	
0.0356	2.3262	-0.1816	5.2941	2.1350	0.0000	0.0000	
0.0437	2.4235	-0.1654	5.3427	2.1360	0.0000	0.0000	
0.0356	2.4235	-0.1654	5.3427	2.1370	0.0000	0.0000	
0.0316	2.3749	-0.1816	5.3914	2.1380	0.0000	0.0000	
0.0356	2.3749	-0.1654	5.2454	2.1390	0.0000	0.0000	
0.0316	2.3749	-0.1816	5.2941	2.1400	0.0000	0.0000	
0.0316	2.3749	-0.1492	5.2941	2.1410	0.0000	0.0000	
0.0356	2.3749	-0.1005	5.3427	2.1420	0.0000	0.0000	
0.0275	2.3749	-0.1816	5.3427	2.1430	0.0000	0.0000	
0.0356	2.3749	-0.1492	5.3427	2.1440	0.0000	0.0000	
0.0316	2.3749	-0.1167	5.3914	2.1450	0.0000	0.0000	
0.0356	2.4235	-0.1005	5.3914	2.1460	0.0000	0.0000	
0.0356	2.4235	-0.1330	5.3427	2.1470	0.0000	0.0000	
0.0397	2.3749	-0.1167	5.3427	2.1480	0.0000	0.0000	
0.0437	2.3749	-0.1167	5.2941	2.1490	0.0000	0.0000	
0.0316	2.3749	-0.1005	5.3914	2.1500	0.0000	0.0000	
0.0356	2.4235	-0.1654	5.3914	2.1510	0.0000	0.0000	
0.0397	2.4235	-0.1654	5.2941	2.1520	0.0000	0.0000	
0.0356	2.4235	-0.1816	5.3427	2.1530	0.0000	0.0000	
0.0356	2.3749	-0.1654	5.2941	2.1540	0.0000	0.0000	
0.0356	2.4235	-0.1654	5.2941	2.1550	0.0000	0.0000	
0.0437	2.3749	-0.1654	5.3427	2.1560	0.0000	0.0000	
0.0397	2.4722	-0.1492	5.3427	2.1570	0.0000	0.0000	
0.0275	2.3749	-0.1492	5.3914	2.1580	0.0000	0.0000	
0.0356	2.3749	-0.1492	5.3427	2.1590	0.0000	0.0000	
0.0316	2.4235	-0.1492	5.3427	2.1600	0.0000	0.0000	
0.0356	2.3749	-0.1978	5.3427	2.1610	0.0000	0.0000	
0.0356	2.4235	-0.1654	5.3427	2.1620	0.0000	0.0000	
0.0397	2.4235	-0.1816	5.4400	2.1630	0.0000	0.0000	
0.0356	2.4235	-0.1654	5.3427	2.1640	0.0000	0.0000	
0.0356	2.3749	-0.1167	5.2941	2.1650	0.0000	0.0000	
0.0316	2.4722	-0.1005	5.3427	2.1660	0.0000	0.0000	
0.0316	2.3749	-0.1330	5.3427	2.1670	0.0000	0.0000	
0.0356	2.5208	-0.1005	5.2941	2.1680	0.0000	0.0000	
0.0356	2.3749	-0.1330	5.2941	2.1690	0.0000	0.0000	
0.0356	2.4235	-0.1005	5.3914	2.1700	0.0000	0.0000	
0.0356	2.4722	-0.1005	5.3914	2.1710	0.0000	0.0000	
0.0316	2.4235	-0.1978	5.3427	2.1720	0.0000	0.0000	
0.0356	2.3749	-0.1654	5.2941	2.1730	0.0000	0.0000	
0.0478	2.4235	-0.1654	5.2941	2.1740	0.0000	0.0000	
0.0397	2.4235	-0.1816	5.3914	2.1750	0.0000	0.0000	
0.0437	2.4235	-0.1816	5.3427	2.1760	0.0000	0.0000	
0.0356	2.4235	-0.1816	5.2941	2.1770	0.0000	0.0000	
0.0397	2.3262	-0.1816	5.2941	2.1780	0.0000	0.0000	
0.0397	2.4235	-0.1492	5.2941	2.1790	0.0000	0.0000	
0.0437	2.4235	-0.1330	5.2941	2.1800	0.0000	0.0000	
0.0397	2.4235	-0.1654	5.2941	2.1810	0.0000	0.0000	
0.0518	2.4722	-0.1167	5.3427	2.1820	0.0000	0.0000	
0.0437	2.4235	-0.1654	5.3427	2.1830	0.0000	0.0000	
0.0397	2.4722	-0.1816	5.3427	2.1840	0.0000	0.0000	
0.0478	2.4235	-0.1167	5.3427	2.1850	0.0000	0.0000	
0.0316	2.3749	-0.0843	5.3914	2.1860	0.0000	0.0000	
0.0397	2.4235	-0.1167	5.2941	2.1870	0.0000	0.0000	
0.0275	2.4722	-0.1167	5.2941	2.1880	0.0000	0.0000	
0.0356	2.5208	-0.1167	5.3427	2.1890	0.0000	0.0000	
0.0397	2.5208	-0.1816	5.3427	2.1900	0.0000	0.0000	
0.0356	2.4235	-0.1005	5.3427	2.1910	0.0000	0.0000	
0.0397	2.4722	-0.1492	5.2941	2.1920	0.0000	0.0000	
0.0397	2.4235	-0.1654	5.3427	2.1930	0.0000	0.0000	
0.0316	2.4235	-0.1654	5.3427	2.1940	0.0000	0.0000	
0.0397	2.4722	-0.1654	5.2941	2.1950	0.0000	0.0000	
0.0316	2.4722	-0.1978	5.4400	2.1960	0.0000	0.0000	
0.0356	2.3749	-0.1654	5.2941	2.1970	0.0000	0.0000	
0.0356	2.3749	-0.1654	5.3427	2.1980	0.0000	0.0000	
0.0397	2.4722	-0.1492	5.3914	2.1990	0.0000	0.0000	
0.0397	2.4235	-0.1654	5.2941	2.2000	0.0000	0.0000	
0.0316	2.4722	-0.1492	5.2941	2.2010	0.0000	0.0000	
0.0437	2.4235	-0.1654	5.2941	2.2020	0.0000	0.0000	
0.0397	2.4722	-0.1167	5.2941	2.2030	0.0000	0.0000	
0.0397	2.4722	-0.1816	5.2941	2.2040	0.0000	0.0000	
0.0397	2.4235	-0.1654	5.3427	2.2050	0.0000	0.0000	
0.0356	2.4722	-0.1654	5.2941	2.2060	0.0000	0.0000	
0.0356	2.4722	-0.0843	5.3427	2.2070	0.0000	0.0000	
0.0316	2.4722	-0.1167	5.3427	2.2080	0.0000	0.0000	
0.0356	2.4722	-0.1005	5.2941	2.2090	0.0000	0.0000	
0.0397	2.4722	-0.1492	5.3427	2.2100	0.0000	0.0000	
0.0356	2.4235	-0.1492	5.3427	2.2110	0.0000	0.0000	
0.0356	2.4722	-0.1978	5.2941	2.2120	0.0000	0.0000	
0.0478	2.4235	-0.1492	5.2941	2.2130	0.0000	0.0000	
0.0437	2.4235	-0.1654	5.3427	2.2140	0.0000	0.0000	
0.0437	2.4722	-0.1654	5.2454	2.2150	0.0000	0.0000	
0.0356	2.4722	-0.1654	5.3427	2.2160	0.0000	0.0000	
0.0316	2.4722	-0.1978	5.2941	2.2170	0.0000	0.0000	
0.0397	2.5208	-0.1654	5.3427	2.2180	0.0000	0.0000	
0.0437	2.4722	-0.1654	5.3914	2.2190	0.0000	0.0000	
0.0316	2.5208	-0.1978	5.3427	2.2200	0.0000	0.0000	
0.0437	2.4722	-0.1816	5.2941	2.2210	0.0000	0.0000	
0.0356	2.5208	-0.1654	5.3427	2.2220	0.0000	0.0000	
0.0356	2.4722	-0.1816	5.2454	2.2230	0.0000	0.0000	
0.0356	2.5208	-0.1816	5.3427	2.2240	0.0000	0.0000	
0.0397	2.5208	-0.1492	5.3427	2.2250	0.0000	0.0000	
0.0235	2.4235	-0.1816	5.3427	2.2260	0.0000	0.0000	
0.0275	2.5208	-0.1654	5.3427	2.2270	0.0000	0.0000	
0.0275	2.5208	-0.1816	5.3427	2.2280	0.0000	0.0000	
0.0356	2.4722	-0.1654	5.2941	2.2290	0.0000	0.0000	
0.0356	2.5208	-0.1654	5.2941	2.2300	0.0000	0.0000	
0.0356	2.4722	-0.1654	5.3427	2.2310	0.0000	0.0000	
0.0316	2.4235	-0.1654	5.3427	2.2320	0.0000	0.0000	
0.0316	2.4722	-0.1654	5.2941	2.2330	0.0000	0.0000	
0.0437	2.4235	-0.1816	5.3914	2.2340	0.0000	0.0000	
0.0397	2.4722	-0.1978	5.3427	2.2350	0.0000	0.0000	
0.0316	2.4722	-0.1816	5.2941	2.2360	0.0000	0.0000	
0.0356	2.4235	-0.1816	5.2941	2.2370	0.0000	0.0000	
0.0316	2.5208	-0.1654	5.2941	2.2380	0.0000	0.0000	
0.0316	2.4722	-0.1816	5.2454	2.2390	0.0000	0.0000	
0.0478	2.5208	-0.1654	5.3427	2.2400	0.0000	0.0000	
0.0275	2.4722	-0.1978	5.2941	2.2410	0.0000	0.0000	
0.0356	2.4722	-0.1654	5.2941	2.2420	0.0000	0.0000	
0.0356	2.5208	-0.1654	5.2941	2.2430	0.0000	0.0000	
0.0316	2.4722	-0.1654	5.3914	2.2440	0.0000	0.0000	
0.0437	2.5208	-0.1654	5.2941	2.2450	0.0000	0.0000	
0.0275	2.5208	-0.1816	5.3427	2.2460	0.0000	0.0000	
0.0397	2.5695	-0.1654	5.2941	2.2470	0.0000	0.0000	
0.0437	2.5208	-0.1654	5.2941	2.2480	0.0000	0.0000	
0.0356	2.5208	-0.1816	5.3427	2.2490	0.0000	0.0000	
0.0397	2.5208	-0.1654	5.3427	2.2500	0.0000	0.0000	
0.0235	2.5208	-0.2141	5.3427	2.2510	0.0000	0.0000	
0.0478	2.4722	-0.1654	5.2941	2.2520	0.0000	0.0000	
0.0437	2.5208	-0.1816	5.2454	2.2530	0.0000	0.0000	
0.0356	2.5208	-0.1492	5.2941	2.2540	0.0000	0.0000	
0.0316	2.5208	-0.1654	5.3427	2.2550	0.0000	0.0000	
0.0316	2.5208	-0.1654	5.2941	2.2560	0.0000	0.0000	
0.0356	2.4722	-0.1816	5.3427	2.2570	0.0000	0.0000	
0.0356	2.4722	-0.1654	5.2454	2.2580	0.0000	0.0000	
0.0235	2.4722	-0.1816	5.2941	2.2590	0.0000	0.0000	
0.0397	2.5208	-0.1654	5.2941	2.2600	0.0000	0.0000	
0.0316	2.5695	-0.1816	5.3427	2.2610	0.0000	0.0000	
0.0356	2.4722	-0.1978	5.3427	2.2620	0.0000	0.0000	
0.0235	2.5208	-0.1654	5.2941	2.2630	0.0000	0.0000	
0.0356	2.5208	-0.1654	5.3427	2.2640	0.0000	0.0000	
0.0437	2.5208	-0.1978	5.3427	2.2650	0.0000	0.0000	
0.0316	2.4722	-0.1816	5.3427	2.2660	0.0000	0.0000	
0.0275	2.5208	-0.1816	5.3427	2.2670	0.0000	0.0000	
0.0356	2.4722	-0.1816	5.3427	2.2680	0.0000	0.0000	
0.0356	2.5208	-0.1816	5.3914	2.2690	0.0000	0.0000	
0.0316	2.5208	-0.1654	5.2941	2.2700	0.0000	0.0000	
0.0397	2.5695	-0.1816	5.3427	2.2710	0.0000	0.0000	
0.0397	2.5208	-0.1492	5.2941	2.2720	0.0000	0.0000	
0.0437	2.5695	-0.1816	5.3427	2.2730	0.0000	0.0000	
0.0437	2.4722	-0.1654	5.3427	2.2740	0.0000	0.0000	
0.0397	2.5695	-0.1978	5.3427	2.2750	0.0000	0.0000	
0.0356	2.5208	-0.1816	5.3427	2.2760	0.0000	0.0000	
0.0437	2.4722	-0.1654	5.3427	2.2770	0.0000	0.0000	
0.0316	2.5208	-0.1654	5.2941	2.2780	0.0000	0.0000	
0.0316	2.5208	-0.1654	5.3427	2.2790	0.0000	0.0000	
0.0356	2.5208	-0.1654	5.3427	2.2800	0.0000	0.0000	
0.0397	2.4722	-0.1492	5.2941	2.2810	0.0000	0.0000	
0.0437	2.5208	-0.1816	5.3427	2.2820	0.0000	0.0000	
0.0397	2.5695	-0.1330	5.2941	2.2830	0.0000	0.0000	
0.0397	2.5208	-0.1654	5.3427	2.2840	0.0000	0.0000	
0.0356	2.6181	-0.1816	5.3427	2.2850	0.0000	0.0000	
0.0397	2.5208	-0.1654	5.3427	2.2860	0.0000	0.0000	
0.0316	2.5208	-0.1654	5.2941	2.2870	0.0000	0.0000	
0.0275	2.5695	-0.1492	5.3427	2.2880	0.0000	0.0000	
0.0316	2.6181	-0.1492	5.2941	2.2890	0.0000	0.0000	
0.0356	2.5695	-0.1654	5.2941	2.2900	0.0000	0.0000	
0.0316	2.5695	-0.1816	5.3427	2.2910	0.0000	0.0000	
0.0397	2.5208	-0.1978	5.2941	2.2920	0.0000	0.0000	
0.0316	2.5208	-0.1654	5.3427	2.2930	0.0000	0.0000	
0.0478	2.5695	-0.1978	5.3427	2.2940	0.0000	0.0000	
0.0316	2.5208	-0.1816	5.2941	2.2950	0.0000	0.0000	
0.0275	2.6181	-0.1492	5.3914	2.2960	0.0000	0.0000	
0.0397	2.5208	-0.1492	5.3427	2.2970	0.0000	0.0000	
0.0356	2.5695	-0.1654	5.3914	2.2980	0.0000	0.0000	
0.0397	2.5695	-0.1654	5.3427	2.2990	0.0000	0.0000	
0.0437	2.5695	-0.1816	5.3914	2.3000	0.0000	0.0000	
0.0316	2.5208	-0.1816	5.3427	2.3010	0.0000	0.0000	
0.0275	2.5208	-0.1654	5.3427	2.3020	0.0000	0.0000	
0.0356	2.5208	-0.1816	5.2941	2.3030	0.0000	0.0000	
0.0316	2.5695	-0.1816	5.2941	2.3040	0.0000	0.0000	
0.0478	2.5695	-0.1654	5.3427	2.3050	0.0000	0.0000	
0.0356	2.5208	-0.1654	5.2941	2.3060	0.0000	0.0000	
0.0397	2.5208	-0.1492	5.2941	2.3070	0.0000	0.0000	
0.0316	2.5208	-0.1654	5.3427	2.3080	0.0000	0.0000	
0.0356	2.5695	-0.1492	5.2941	2.3090	0.0000	0.0000	
0.0397	2.5695	-0.1492	5.3427	2.3100	0.0000	0.0000	
0.0397	2.5208	-0.1492	5.3427	2.3110	0.0000	0.0000	
0.0478	2.5695	-0.1654	5.3427	2.3120	0.0000	0.0000	
0.0437	2.6668	-0.1654	5.3427	2.3130	0.0000	0.0000	
0.0397	2.5695	-0.1816	5.2941	2.3140	0.0000	0.0000	
0.0437	2.5695	-0.1654	5.3427	2.3150	0.0000	0.0000	
0.0437	2.5695	-0.1654	5.3427	2.3160	0.0000	0.0000	
0.0437	2.6181	-0.1816	5.2941	2.3170	0.0000	0.0000	
0.0316	2.6668	-0.1654	5.3427	2.3180	0.0000	0.0000	
0.0356	2.5208	-0.1492	5.3427	2.3190	0.0000	0.0000	
0.0397	2.5208	-0.1654	5.3427	2.3200	0.0000	0.0000	
0.0356	2.5695	-0.1816	5.2941	2.3210	0.0000	0.0000	
0.0397	2.6181	-0.1492	5.3427	2.3220	0.0000	0.0000	
0.0356	2.5695	-0.1654	5.3427	2.3230	0.0000	0.0000	
0.0356	2.5695	-0.1167	5.3427	2.3240	0.0000	0.0000	
0.0356	2.5695	-0.1654	5.3427	2.3250	0.0000	0.0000	
0.0397	2.5695	-0.1654	5.3427	2.3260	0.0000	0.0000	
0.0356	2.6181	-0.1816	5.2941	2.3270	0.0000	0.0000	
0.0275	2.5208	-0.1654	5.2941	2.3280	0.0000	0.0000	
0.0356	2.6181	-0.1978	5.3427	2.3290	0.0000	0.0000	
0.0397	2.5695	-0.1654	5.3914	2.3300	0.0000	0.0000	
0.0356	2.5695	-0.1492	5.3427	2.3310	0.0000	0.0000	
0.0397	2.5695	-0.1816	5.3427	2.3320	0.0000	0.0000	
0.0356	2.5695	-0.1816	5.3427	2.3330	0.0000	0.0000	
0.0316	2.5208	-0.1492	5.3914	2.3340	0.0000	0.0000	
0.0437	2.6181	-0.1330	5.2941	2.3350	0.0000	0.0000	
0.0437	2.6181	-0.1816	5.3427	2.3360	0.0000	0.0000	
0.0356	2.5695	-0.1654	5.2941	2.3370	0.0000	0.0000	
0.0397	2.6181	-0.1654	5.2454	2.3380	0.0000	0.0000	
0.0275	2.6181	-0.1654	5.3427	2.3390	0.0000	0.0000	
0.0275	2.5695	-0.1654	5.2941	2.3400	0.0000	0.0000	
0.0275	2.5695	-0.1654	5.2941	2.3410	0.0000	0.0000	
0.0356	2.5695	-0.1654	5.3427	2.3420	0.0000	0.0000	
0.0356	2.6181	-0.1816	5.3914	2.3430	0.0000	0.0000	
0.0437	2.5208	-0.1978	5.2941	2.3440	0.0000	0.0000	
0.0356	2.6181	-0.1005	5.2454	2.3450	0.0000	0.0000	
0.0356	2.5695	-0.1654	5.3427	2.3460	0.0000	0.0000	
0.0316	2.6181	-0.1816	5.2941	2.3470	0.0000	0.0000	
0.0437	2.5695	-0.1654	5.2941	2.3480	0.0000	0.0000	
0.0397	2.6668	-0.1816	5.2941	2.3490	0.0000	0.0000	
0.0437	2.6181	-0.1654	5.3427	2.3500	0.0000	0.0000	
0.0316	2.6181	-0.1654	5.3427	2.3510	0.0000	0.0000	
0.0356	2.6181	-0.1005	5.2941	2.3520	0.0000	0.0000	
0.0356	2.6181	-0.1978	5.3914	2.3530	0.0000	0.0000	
0.0356	2.5695	-0.1978	5.3427	2.3540	0.0000	0.0000	
0.0397	2.6181	-0.1654	5.3427	2.3550	0.0000	0.0000	
0.0316	2.5695	-0.1816	5.3427	2.3560	0.0000	0.0000	
0.0356	2.5695	-0.1654	5.2941	2.3570	0.0000	0.0000	
0.0356	2.6181	-0.1654	5.3427	2.3580	0.0000	0.0000	
0.0397	2.5695	-0.1654	5.2941	2.3590	0.0000	0.0000	
0.0356	2.5695	-0.1654	5.3427	2.3600	0.0000	0.0000	
0.0437	2.6668	-0.1816	5.3427	2.3610	0.0000	0.0000	
0.0275	2.6181	-0.1654	5.2941	2.3620	0.0000	0.0000	
0.0397	2.6181	-0.1816	5.2941	2.3630	0.0000	0.0000	
0.0316	2.5695	-0.1816	5.3427	2.3640	0.0000	0.0000	
0.0316	2.5695	-0.1816	5.3427	2.3650	0.0000	0.0000	
0.0356	2.5208	-0.1654	5.2941	2.3660	0.0000	0.0000	
0.0235	2.5695	-0.1492	5.3427	2.3670	0.0000	0.0000	
0.0275	2.6181	-0.1654	5.3427	2.3680	0.0000	0.0000	
0.0316	2.6181	-0.1978	5.3427	2.3690	0.0000	0.0000	
0.0356	2.5695	-0.1654	5.2941	2.3700	0.0000	0.0000	
0.0397	2.5695	-0.1005	5.3914	2.3710	0.0000	0.0000	
0.0437	2.6668	-0.1816	5.2454	2.3720	0.0000	0.0000	
0.0437	2.6181	-0.1654	5.3427	2.3730	0.0000	0.0000	
0.0437	2.6181	-0.2141	5.3427	2.3740	0.0000	0.0000	
0.0356	2.6181	-0.1816	5.2941	2.3750	0.0000	0.0000	
0.0397	2.6668	-0.1816	5.3914	2.3760	0.0000	0.0000	
0.0356	2.6181	-0.1654	5.3427	2.3770	0.0000	0.0000	
0.0437	2.7154	-0.1654	5.3427	2.3780	0.0000	0.0000	
0.0275	2.6668	-0.1654	5.2941	2.3790	0.0000	0.0000	
0.0356	2.5695	-0.1654	5.3427	2.3800	0.0000	0.0000	
0.0397	2.6181	-0.1816	5.3427	2.3810	0.0000	0.0000	
0.0275	2.6181	-0.1816	5.3427	2.3820	0.0000	0.0000	
0.0397	2.6181	-0.1816	5.3427	2.3830	0.0000	0.0000	
0.0397	2.6181	-0.1654	5.3427	2.3840	0.0000	0.0000	
0.0397	2.7154	-0.1654	5.3427	2.3850	0.0000	0.0000	
0.0316	2.6668	-0.1654	5.3427	2.3860	0.0000	0.0000	
0.0437	2.6668	-0.1005	5.2941	2.3870	0.0000	0.0000	
0.0316	2.6181	-0.1492	5.3914	2.3880	0.0000	0.0000	
0.0356	2.5695	-0.1816	5.3914	2.3890	0.0000	0.0000	
0.0356	2.6181	-0.1005	5.3427	2.3900	0.0000	0.0000	
0.0235	2.6181	-0.1654	5.3427	2.3910	0.0000	0.0000	
0.0356	2.6181	-0.1654	5.2941	2.3920	0.0000	0.0000	
0.0316	2.5695	-0.1654	5.2941	2.3930	0.0000	0.0000	
0.0437	2.6181	-0.1654	5.3427	2.3940	0.0000	0.0000	
0.0356	2.6181	-0.1816	5.3427	2.3950	0.0000	0.0000	
0.0437	2.6668	-0.1816	5.3427	2.3960	0.0000	0.0000	
0.0397	2.6181	-0.1654	5.3427	2.3970	0.0000	0.0000	
0.0356	2.6181	-0.1978	5.3914	2.3980	0.0000	0.0000	
0.0316	2.6668	-0.1492	5.3427	2.3990	0.0000	0.0000	
0.0275	2.6181	-0.1654	5.2941	2.4000	0.0000	0.0000	
0.0356	2.6668	-0.1492	5.3427	2.4010	0.0000	0.0000	
0.0356	2.6181	-0.1816	5.2941	2.4020	0.0000	0.0000	
0.0397	2.5208	-0.1654	5.3427	2.4030	0.0000	0.0000	
0.0397	2.6181	-0.1654	5.2941	2.4040	0.0000	0.0000	
0.0437	2.6181	-0.1654	5.2454	2.4050	0.0000	0.0000	
0.0478	2.6668	-0.1816	5.3427	2.4060	0.0000	0.0000	
0.0397	2.6668	-0.1167	5.2941	2.4070	0.0000	0.0000	
0.0478	2.6181	-0.1654	5.3427	2.4080	0.0000	0.0000	
0.0437	2.6181	-0.1654	5.2941	2.4090	0.0000	0.0000	
0.0316	2.6668	-0.1492	5.2941	2.4100	0.0000	0.0000	
0.0397	2.6181	-0.1816	5.2941	2.4110	0.0000	0.0000	
0.0356	2.6668	-0.1654	5.3427	2.4120	0.0000	0.0000	
0.0397	2.6181	-0.1492	5.3427	2.4130	0.0000	0.0000	
0.0356	2.6181	-0.1978	5.3427	2.4140	0.0000	0.0000	
0.0397	2.6668	-0.1654	5.2941	2.4150	0.0000	0.0000	
0.0397	2.6181	-0.1654	5.2941	2.4160	0.0000	0.0000	
0.0397	2.6181	-0.2141	5.2941	2.4170	0.0000	0.0000	
0.0397	2.6668	-0.1978	5.2941	2.4180	0.0000	0.0000	
0.0356	2.6181	-0.1816	5.3914	2.4190	0.0000	0.0000	
0.0437	2.7154	-0.1654	5.3427	2.4200	0.0000	0.0000	
0.0356	2.6668	-0.1330	5.2941	2.4210	0.0000	0.0000	
0.0437	2.6668	-0.1816	5.2941	2.4220	0.0000	0.0000	
0.0437	2.6668	-0.1654	5.2941	2.4230	0.0000	0.0000	
0.0316	2.7154	-0.1654	5.3427	2.4240	0.0000	0.0000	
0.0356	2.6668	-0.1654	5.2941	2.4250	0.0000	0.0000	
0.0316	2.7154	-0.1654	5.2941	2.4260	0.0000	0.0000	
0.0397	2.6668	-0.1816	5.2941	2.4270	0.0000	0.0000	
0.0397	2.7154	-0.1330	5.3427	2.4280	0.0000	0.0000	
0.0356	2.6668	-0.1654	5.2941	2.4290	0.0000	0.0000	
0.0397	2.6181	-0.1816	5.2941	2.4300	0.0000	0.0000	
0.0356	2.7154	-0.1816	5.2941	2.4310	0.0000	0.0000	
0.0235	2.6181	-0.1654	5.2941	2.4320	0.0000	0.0000	
0.0316	2.6668	-0.2141	5.2941	2.4330	0.0000	0.0000	
0.0316	2.6668	-0.1816	5.2941	2.4340	0.0000	0.0000	
0.0437	2.6181	-0.1654	5.2941	2.4350	0.0000	0.0000	
0.0437	2.6181	-0.1816	5.3427	2.4360	0.0000	0.0000	
0.0356	2.6181	-0.1654	5.3427	2.4370	0.0000	0.0000	
0.0356	2.6181	-0.1654	5.2941	2.4380	0.0000	0.0000	
0.0316	2.6668	-0.1654	5.2941	2.4390	0.0000	0.0000	
0.0316	2.7154	-0.1654	5.2941	2.4400	0.0000	0.0000	
0.0356	2.6668	-0.1492	5.2941	2.4410	0.0000	0.0000	
0.0397	2.6668	-0.1654	5.2454	2.4420	0.0000	0.0000	
0.0356	2.7154	-0.1654	5.3914	2.4430	0.0000	0.0000	
0.0356	2.6668	-0.1330	5.2941	2.4440	0.0000	0.0000	
0.0397	2.7154	-0.1654	5.2941	2.4450	0.0000	0.0000	
0.0397	2.6668	-0.1492	5.2941	2.4460	0.0000	0.0000	
0.0356	2.6668	-0.1816	5.3427	2.4470	0.0000	0.0000	
0.0356	2.7641	-0.1492	5.3914	2.4480	0.0000	0.0000	
0.0356	2.6668	-0.1492	5.3427	2.4490	0.0000	0.0000	
0.0397	2.7154	-0.1816	5.2941	2.4500	0.0000	0.0000	
0.0397	2.7154	-0.1654	5.2941	2.4510	0.0000	0.0000	
0.0397	2.7154	-0.1492	5.2941	2.4520	0.0000	0.0000	
0.0437	2.7154	-0.1492	5.2941	2.4530	0.0000	0.0000	
0.0356	2.7154	-0.1978	5.2941	2.4540	0.0000	0.0000	
0.0356	2.6668	-0.1654	5.3914	2.4550	0.0000	0.0000	
0.0356	2.7154	-0.1816	5.3427	2.4560	0.0000	0.0000	
0.0478	2.6668	-0.1816	5.3914	2.4570	0.0000	0.0000	
0.0437	2.7154	-0.1816	5.2941	2.4580	0.0000	0.0000	
0.0437	2.7154	-0.1654	5.2941	2.4590	0.0000	0.0000	
0.0356	2.7154	-0.1816	5.3427	2.4600	0.0000	0.0000	
0.0397	2.7641	-0.1654	5.3427	2.4610	0.0000	0.0000	
0.0437	2.7154	-0.1654	5.2941	2.4620	0.0000	0.0000	
0.0437	2.7154	-0.1654	5.3427	2.4630	0.0000	0.0000	
0.0397	2.6668	-0.1816	5.2941	2.4640	0.0000	0.0000	
0.0397	2.6668	-0.1005	5.3427	2.4650	0.0000	0.0000	
0.0437	2.6668	-0.1654	5.3427	2.4660	0.0000	0.0000	
0.0356	2.6668	-0.1654	5.2941	2.4670	0.0000	0.0000	
0.0397	2.7154	-0.1816	5.2941	2.4680	0.0000	0.0000	
0.0316	2.7641	-0.1654	5.2941	2.4690	0.0000	0.0000	
0.0397	2.7154	-0.1816	5.3427	2.4700	0.0000	0.0000	
0.0437	2.7154	-0.1654	5.3427	2.4710	0.0000	0.0000	
0.0397	2.7154	-0.1654	5.2941	2.4720	0.0000	0.0000	
0.0478	2.7154	-0.1492	5.3427	2.4730	0.0000	0.0000	
0.0356	2.7154	-0.1654	5.3427	2.4740	0.0000	0.0000	
0.0356	2.7154	-0.1654	5.3914	2.4750	0.0000	0.0000	
0.0235	2.7154	-0.1492	5.2941	2.4760	0.0000	0.0000	
0.0356	2.7154	-0.1816	5.3427	2.4770	0.0000	0.0000	
0.0437	2.6668	-0.1492	5.3427	2.4780	0.0000	0.0000	
0.0397	2.7154	-0.1816	5.2941	2.4790	0.0000	0.0000	
0.0437	2.7154	-0.1816	5.2941	2.4800	0.0000	0.0000	
0.0356	2.7641	-0.1816	5.2941	2.4810	0.0000	0.0000	
0.0518	2.7641	-0.1654	5.3427	2.4820	0.0000	0.0000	
0.0397	2.7154	-0.1492	5.3427	2.4830	0.0000	0.0000	
0.0397	2.7154	-0.1005	5.3427	2.4840	0.0000	0.0000	
0.0437	2.7154	-0.1816	5.2941	2.4850	0.0000	0.0000	
0.0316	2.7641	-0.1816	5.3427	2.4860	0.0000	0.0000	
0.0397	2.7641	-0.1816	5.2941	2.4870	0.0000	0.0000	
0.0437	2.7641	-0.1816	5.2454	2.4880	0.0000	0.0000	
0.0397	2.7154	-0.1816	5.3427	2.4890	0.0000	0.0000	
0.0397	2.8127	-0.1654	5.2941	2.4900	0.0000	0.0000	
0.0437	2.7154	-0.1654	5.3427	2.4910	0.0000	0.0000	
0.0437	2.7641	-0.1978	5.3427	2.4920	0.0000	0.0000	
0.0437	2.7641	-0.1816	5.3427	2.4930	0.0000	0.0000	
0.0437	2.8127	-0.1654	5.3914	2.4940	0.0000	0.0000	
0.0397	2.7641	-0.1816	5.2941	2.4950	0.0000	0.0000	
0.0397	2.7641	-0.1816	5.2941	2.4960	0.0000	0.0000	
0.0437	2.7641	-0.1654	5.2941	2.4970	0.0000	0.0000	
0.0356	2.7641	-0.1978	5.3427	2.4980	0.0000	0.0000	
0.0478	2.8127	-0.1816	5.3427	2.4990	0.0000	0.0000	
0.0437	2.7641	-0.1654	5.2941	2.5000	0.0000	0.0000	
0.0397	2.7154	-0.1654	5.3427	2.5010	0.0000	0.0000	
0.0356	2.7641	-0.1654	5.3427	2.5020	0.0000	0.0000	
0.0397	2.7154	-0.1654	5.2941	2.5030	0.0000	0.0000	
0.0397	2.7641	-0.1005	5.3427	2.5040	0.0000	0.0000	
0.0478	2.7154	-0.1654	5.3427	2.5050	0.0000	0.0000	
0.0478	2.7641	-0.1654	5.3427	2.5060	0.0000	0.0000	
0.0397	2.7641	-0.1816	5.3427	2.5070	0.0000	0.0000	
0.0478	2.7154	-0.1654	5.3427	2.5080	0.0000	0.0000	
0.0478	2.7641	-0.1654	5.3427	2.5090	0.0000	0.0000	
0.0397	2.7641	-0.1654	5.2941	2.5100	0.0000	0.0000	
0.0397	2.8127	-0.1492	5.3427	2.5110	0.0000	0.0000	
0.0397	2.7154	-0.1654	5.2941	2.5120	0.0000	0.0000	
0.0478	2.7641	-0.1654	5.2941	2.5130	0.0000	0.0000	
0.0397	2.8127	-0.1654	5.3427	2.5140	0.0000	0.0000	
0.0437	2.7641	-0.1816	5.3427	2.5150	0.0000	0.0000	
0.0397	2.7154	-0.1492	5.3427	2.5160	0.0000	0.0000	
0.0518	2.7154	-0.1654	5.3427	2.5170	0.0000	0.0000	
0.0437	2.7641	-0.1654	5.2941	2.5180	0.0000	0.0000	
0.0397	2.7154	-0.1654	5.3427	2.5190	0.0000	0.0000	
0.0397	2.8127	-0.1978	5.3427	2.5200	0.0000	0.0000	
0.0437	2.8127	-0.1978	5.3427	2.5210	0.0000	0.0000	
0.0397	2.8127	-0.1816	5.2941	2.5220	0.0000	0.0000	
0.0397	2.7641	-0.1654	5.2941	2.5230	0.0000	0.0000	
0.0437	2.8127	-0.1492	5.3914	2.5240	0.0000	0.0000	
0.0397	2.7641	-0.1654	5.3427	2.5250	0.0000	0.0000	
0.0437	2.7641	-0.1654	5.2941	2.5260	0.0000	0.0000	
0.0437	2.7154	-0.1492	5.3427	2.5270	0.0000	0.0000	
0.0356	2.7641	-0.1816	5.2941	2.5280	0.0000	0.0000	
0.0356	2.8127	-0.1816	5.2941	2.5290	0.0000	0.0000	
0.0437	2.7641	-0.1654	5.3427	2.5300	0.0000	0.0000	
0.0397	2.7641	-0.1492	5.2941	2.5310	0.0000	0.0000	
0.0397	2.7641	-0.1492	5.2941	2.5320	0.0000	0.0000	
0.0518	2.8127	-0.1816	5.2941	2.5330	0.0000	0.0000	
0.0518	2.7641	-0.1654	5.3427	2.5340	0.0000	0.0000	
0.0437	2.8127	-0.1654	5.3427	2.5350	0.0000	0.0000	
0.0478	2.8127	-0.1978	5.3427	2.5360	0.0000	0.0000	
0.0397	2.7641	-0.1654	5.2941	2.5370	0.0000	0.0000	
0.0478	2.7641	-0.1654	5.2941	2.5380	0.0000	0.0000	
0.0437	2.7641	-0.1654	5.2941	2.5390	0.0000	0.0000	
0.0437	2.7154	-0.1492	5.3427	2.5400	0.0000	0.0000	
0.0397	2.7154	-0.1816	5.2941	2.5410	0.0000	0.0000	
0.0437	2.8614	-0.1654	5.3427	2.5420	0.0000	0.0000	
0.0397	2.7641	-0.1654	5.3914	2.5430	0.0000	0.0000	
0.0437	2.7641	-0.1816	5.2941	2.5440	0.0000	0.0000	
0.0397	2.7641	-0.1654	5.3427	2.5450	0.0000	0.0000	
0.0437	2.8127	-0.1492	5.2454	2.5460	0.0000	0.0000	
0.0437	2.7641	-0.1654	5.2941	2.5470	0.0000	0.0000	
0.0397	2.8127	-0.1816	5.2941	2.5480	0.0000	0.0000	
0.0437	2.7154	-0.1492	5.3427	2.5490	0.0000	0.0000	
0.0437	2.8127	-0.1654	5.3427	2.5500	0.0000	0.0000	
0.0478	2.7641	-0.1654	5.3427	2.5510	0.0000	0.0000	
0.0478	2.8127	-0.1492	5.3914	2.5520	0.0000	0.0000	
0.0397	2.7641	-0.1816	5.3427	2.5530	0.0000	0.0000	
0.0478	2.7154	-0.1654	5.2454	2.5540	0.0000	0.0000	
0.0437	2.7641	-0.1492	5.3427	2.5550	0.0000	0.0000	
0.0518	2.8127	-0.1816	5.3427	2.5560	0.0000	0.0000	
0.0478	2.8127	-0.1816	5.2941	2.5570	0.0000	0.0000	
0.0437	2.8127	-0.1654	5.3427	2.5580	0.0000	0.0000	
0.0397	2.7641	-0.1816	5.2454	2.5590	0.0000	0.0000	
0.0397	2.8614	-0.1654	5.2941	2.5600	0.0000	0.0000	
0.0397	2.8127	-0.1816	5.3914	2.5610	0.0000	0.0000	
0.0397	2.7641	-0.1492	5.3914	2.5620	0.0000	0.0000	
0.0518	2.7641	-0.1167	5.2941	2.5630	0.0000	0.0000	
0.0437	2.8127	-0.1816	5.3914	2.5640	0.0000	0.0000	
0.0397	2.7641	-0.1816	5.2941	2.5650	0.0000	0.0000	
0.0397	2.7641	-0.1492	5.2941	2.5660	0.0000	0.0000	
0.0356	2.7154	-0.1816	5.3914	2.5670	0.0000	0.0000	
0.0356	2.8127	-0.1492	5.2941	2.5680	0.0000	0.0000	
0.0397	2.8127	-0.1654	5.2941	2.5690	0.0000	0.0000	
0.0437	2.7641	-0.1492	5.2941	2.5700	0.0000	0.0000	
0.0478	2.8127	-0.1654	5.2941	2.5710	0.0000	0.0000	
0.0559	2.8127	-0.1654	5.3914	2.5720	0.0000	0.0000	
0.0437	2.7641	-0.1816	5.2941	2.5730	0.0000	0.0000	
0.0437	2.8127	-0.1654	5.2941	2.5740	0.0000	0.0000	
0.0397	2.7641	-0.1654	5.3427	2.5750	0.0000	0.0000	
0.0437	2.8127	-0.1492	5.3427	2.5760	0.0000	0.0000	
0.0437	2.8127	-0.1654	5.4400	2.5770	0.0000	0.0000	
0.0437	2.8127	-0.1492	5.3427	2.5780	0.0000	0.0000	
0.0478	2.8614	-0.1654	5.3427	2.5790	0.0000	0.0000	
0.0478	2.8127	-0.1816	5.2941	2.5800	0.0000	0.0000	
0.0356	2.8127	-0.1816	5.2941	2.5810	0.0000	0.0000	
0.0478	2.8614	-0.1654	5.2941	2.5820	0.0000	0.0000	
0.0518	2.8127	-0.1167	5.2941	2.5830	0.0000	0.0000	
0.0478	2.8614	-0.1492	5.2941	2.5840	0.0000	0.0000	
0.0518	2.8614	-0.1654	5.3427	2.5850	0.0000	0.0000	
0.0518	2.8127	-0.1492	5.2941	2.5860	0.0000	0.0000	
0.0478	2.8614	-0.1167	5.3427	2.5870	0.0000	0.0000	
0.0316	2.8614	-0.1005	5.3427	2.5880	0.0000	0.0000	
0.0437	2.8127	-0.1167	5.2941	2.5890	0.0000	0.0000	
0.0437	2.9101	-0.1654	5.2941	2.5900	0.0000	0.0000	
0.0397	2.8614	-0.1816	5.3427	2.5910	0.0000	0.0000	
0.0478	2.8127	-0.1978	5.2941	2.5920	0.0000	0.0000	
0.0356	2.8614	-0.1654	5.2941	2.5930	0.0000	0.0000	
0.0437	2.7641	-0.1978	5.3427	2.5940	0.0000	0.0000	
0.0478	2.8614	-0.1816	5.2941	2.5950	0.0000	0.0000	
0.0478	2.8127	-0.1816	5.3914	2.5960	0.0000	0.0000	
0.0437	2.8614	-0.1978	5.2941	2.5970	0.0000	0.0000	
0.0437	2.8614	-0.1816	5.3427	2.5980	0.0000	0.0000	
0.0356	2.8127	-0.1654	5.2941	2.5990	0.0000	0.0000	
0.0397	2.8614	-0.1654	5.3914	2.6000	0.0000	0.0000	
0.0397	2.8614	-0.1492	5.3427	2.6010	0.0000	0.0000	
0.0316	2.8127	-0.1654	5.3914	2.6020	0.0000	0.0000	
0.0356	2.8127	-0.1330	5.3427	2.6030	0.0000	0.0000	
0.0397	2.7641	-0.1654	5.3427	2.6040	0.0000	0.0000	
0.0437	2.8127	-0.1816	5.3427	2.6050	0.0000	0.0000	
0.0478	2.7641	-0.1816	5.3427	2.6060	0.0000	0.0000	
0.0478	2.8127	-0.1654	5.3427	2.6070	0.0000	0.0000	
0.0437	2.9101	-0.1492	5.2941	2.6080	0.0000	0.0000	
0.0518	2.9101	-0.1816	5.3914	2.6090	0.0000	0.0000	
0.0437	2.8127	-0.1816	5.2941	2.6100	0.0000	0.0000	
0.0437	2.8614	-0.1654	5.3427	2.6110	0.0000	0.0000	
0.0356	2.8614	-0.1654	5.3427	2.6120	0.0000	0.0000	
0.0356	2.8127	-0.1978	5.3914	2.6130	0.0000	0.0000	
0.0397	2.9101	-0.1978	5.2941	2.6140	0.0000	0.0000	
0.0437	2.8127	-0.1654	5.3427	2.6150	0.0000	0.0000	
0.0437	2.8127	-0.1654	5.3914	2.6160	0.0000	0.0000	
0.0437	2.9101	-0.1654	5.2941	2.6170	0.0000	0.0000	
0.0356	2.8614	-0.1816	5.3427	2.6180	0.0000	0.0000	
0.0437	2.8614	-0.1816	5.3914	2.6190	0.0000	0.0000	
0.0356	2.8614	-0.1654	5.2941	2.6200	0.0000	0.0000	
0.0356	2.9101	-0.1654	5.2941	2.6210	0.0000	0.0000	
0.0437	2.8127	-0.1816	5.3427	2.6220	0.0000	0.0000	
0.0437	2.8614	-0.1492	5.3914	2.6230	0.0000	0.0000	
0.0437	2.8614	-0.1654	5.2941	2.6240	0.0000	0.0000	
0.0397	2.9101	-0.1978	5.3427	2.6250	0.0000	0.0000	
0.0437	2.8614	-0.1816	5.3427	2.6260	0.0000	0.0000	
0.0478	2.8127	-0.1654	5.2941	2.6270	0.0000	0.0000	
0.0478	2.8614	-0.1816	5.2454	2.6280	0.0000	0.0000	
0.0397	2.9587	-0.1492	5.3427	2.6290	0.0000	0.0000	
0.0437	2.8127	-0.1330	5.2941	2.6300	0.0000	0.0000	
0.0437	2.9587	-0.1816	5.2941	2.6310	0.0000	0.0000	
0.0437	2.8614	-0.1654	5.2941	2.6320	0.0000	0.0000	
0.0437	2.8614	-0.1654	5.3427	2.6330	0.0000	0.0000	
0.0518	2.9101	-0.1654	5.3427	2.6340	0.0000	0.0000	
0.0437	2.8614	-0.1816	5.3427	2.6350	0.0000	0.0000	
0.0397	2.8614	-0.1654	5.2941	2.6360	0.0000	0.0000	
0.0478	2.9101	-0.1978	5.3427	2.6370	0.0000	0.0000	
0.0437	2.8614	-0.1816	5.3427	2.6380	0.0000	0.0000	
0.0437	2.8614	-0.1654	5.3427	2.6390	0.0000	0.0000	
0.0397	2.8614	-0.1654	5.2941	2.6400	0.0000	0.0000	
0.0437	2.8614	-0.1654	5.2941	2.6410	0.0000	0.0000	
0.0437	2.8614	-0.1492	5.3427	2.6420	0.0000	0.0000	
0.0397	2.8614	-0.1654	5.2941	2.6430	0.0000	0.0000	
0.0478	2.9101	-0.1654	5.2941	2.6440	0.0000	0.0000	
0.0478	2.8127	-0.1816	5.3427	2.6450	0.0000	0.0000	
0.0437	2.8614	-0.1816	5.3427	2.6460	0.0000	0.0000	
0.0518	2.9101	-0.1654	5.3427	2.6470	0.0000	0.0000	
0.0437	2.8614	-0.1654	5.2941	2.6480	0.0000	0.0000	
0.0356	2.9101	-0.1654	5.2941	2.6490	0.0000	0.0000	
0.0397	2.9101	-0.1654	5.2941	2.6500	0.0000	0.0000	
0.0356	2.8614	-0.1005	5.3427	2.6510	0.0000	0.0000	
0.0437	2.9101	-0.1978	5.3427	2.6520	0.0000	0.0000	
0.0478	2.8614	-0.1816	5.3427	2.6530	0.0000	0.0000	
0.0437	2.9101	-0.1816	5.2941	2.6540	0.0000	0.0000	
0.0478	2.9587	-0.1654	5.3427	2.6550	0.0000	0.0000	
0.0518	2.9101	-0.1654	5.3427	2.6560	0.0000	0.0000	
0.0518	2.9587	-0.1492	5.2941	2.6570	0.0000	0.0000	
0.0397	2.9101	-0.1654	5.3427	2.6580	0.0000	0.0000	
0.0437	2.9101	-0.1978	5.3427	2.6590	0.0000	0.0000	
0.0356	2.9101	-0.1816	5.3914	2.6600	0.0000	0.0000	
0.0518	2.9101	-0.1654	5.3427	2.6610	0.0000	0.0000	
0.0437	2.9101	-0.1816	5.2941	2.6620	0.0000	0.0000	
0.0437	2.8127	-0.1816	5.2454	2.6630	0.0000	0.0000	
0.0478	2.9101	-0.1654	5.2941	2.6640	0.0000	0.0000	
0.0437	2.8614	-0.1654	5.2941	2.6650	0.0000	0.0000	
0.0437	2.9101	-0.1492	5.3427	2.6660	0.0000	0.0000	
0.0437	2.9101	-0.1816	5.2941	2.6670	0.0000	0.0000	
0.0437	2.9101	-0.1654	5.3427	2.6680	0.0000	0.0000	
0.0356	2.9101	-0.1816	5.3914	2.6690	0.0000	0.0000	
0.0437	2.9587	-0.1654	5.2941	2.6700	0.0000	0.0000	
0.0478	2.9587	-0.1492	5.3427	2.6710	0.0000	0.0000	
0.0478	2.9101	-0.1492	5.2941	2.6720	0.0000	0.0000	
0.0397	2.9587	-0.1654	5.3427	2.6730	0.0000	0.0000	
0.0518	2.8614	-0.1816	5.2941	2.6740	0.0000	0.0000	
0.0518	2.9101	-0.1492	5.2941	2.6750	0.0000	0.0000	
0.0397	2.9587	-0.1978	5.3427	2.6760	0.0000	0.0000	
0.0478	2.9587	-0.1492	5.3427	2.6770	0.0000	0.0000	
0.0478	2.9587	-0.2303	5.2941	2.6780	0.0000	0.0000	
0.0397	3.0074	-0.1492	5.2941	2.6790	0.0000	0.0000	
0.0397	2.9587	-0.1816	5.2941	2.6800	0.0000	0.0000	
0.0478	2.9587	-0.1816	5.3914	2.6810	0.0000	0.0000	
0.0478	2.9101	-0.1654	5.3427	2.6820	0.0000	0.0000	
0.0437	2.9101	-0.1816	5.3427	2.6830	0.0000	0.0000	
0.0437	2.9101	-0.1654	5.3427	2.6840	0.0000	0.0000	
0.0478	2.9587	-0.1978	5.2941	2.6850	0.0000	0.0000	
0.0478	2.9101	-0.1654	5.2941	2.6860	0.0000	0.0000	
0.0518	2.8614	-0.1816	5.3427	2.6870	0.0000	0.0000	
0.0356	2.9101	-0.1492	5.2941	2.6880	0.0000	0.0000	
0.0397	2.9587	-0.1816	5.2454	2.6890	0.0000	0.0000	
0.0397	2.9101	-0.1654	5.3427	2.6900	0.0000	0.0000	
0.0437	2.9101	-0.1816	5.3914	2.6910	0.0000	0.0000	
0.0397	2.9101	-0.1492	5.3427	2.6920	0.0000	0.0000	
0.0397	3.0074	-0.1816	5.3427	2.6930	0.0000	0.0000	
0.0437	2.9587	-0.1978	5.2941	2.6940	0.0000	0.0000	
0.0437	2.9101	-0.2465	5.3914	2.6950	0.0000	0.0000	
0.0437	2.9101	-0.2303	5.2941	2.6960	0.0000	0.0000	
0.0478	2.9587	-0.2465	5.3427	2.6970	0.0000	0.0000	
0.0478	2.9101	-0.2465	5.2941	2.6980	0.0000	0.0000	
0.0437	2.9101	-0.2465	5.2941	2.6990	0.0000	0.0000	
0.0397	2.8614	-0.2465	5.2941	2.7000	0.0000	0.0000	
0.0356	3.0074	-0.1816	5.2454	2.7010	0.0000	0.0000	
0.0397	2.9587	-0.1816	5.3427	2.7020	0.0000	0.0000	
0.0518	2.9587	-0.1654	5.2941	2.7030	0.0000	0.0000	
0.0437	2.9101	-0.1492	5.2941	2.7040	0.0000	0.0000	
0.0518	2.9587	-0.1492	5.3427	2.7050	0.0000	0.0000	
0.0397	2.9587	-0.1816	5.3427	2.7060	0.0000	0.0000	
0.0397	2.9587	-0.1816	5.2454	2.7070	0.0000	0.0000	
0.0437	3.0074	-0.1654	5.3427	2.7080	0.0000	0.0000	
0.0518	3.0074	-0.1492	5.2454	2.7090	0.0000	0.0000	
0.0437	2.9587	-0.1654	5.2941	2.7100	0.0000	0.0000	
0.0437	2.9587	-0.1492	5.2941	2.7110	0.0000	0.0000	
0.0397	2.9101	-0.1654	5.2941	2.7120	0.0000	0.0000	
0.0518	2.9587	-0.1654	5.3427	2.7130	0.0000	0.0000	
0.0437	2.9587	-0.1654	5.2941	2.7140	0.0000	0.0000	
0.0437	2.9587	-0.2465	5.2941	2.7150	0.0000	0.0000	
0.0518	2.9587	-0.2303	5.3427	2.7160	0.0000	0.0000	
0.0437	3.0074	-0.2465	5.2941	2.7170	0.0000	0.0000	
0.0478	3.0074	-0.2141	5.3427	2.7180	0.0000	0.0000	
0.0356	3.0560	-0.2303	5.3427	2.7190	0.0000	0.0000	
0.0397	3.0074	-0.2303	5.2941	2.7200	0.0000	0.0000	
0.0518	3.0560	-0.1816	5.2941	2.7210	0.0000	0.0000	
0.0478	3.0074	-0.1492	5.2941	2.7220	0.0000	0.0000	
0.0478	2.9587	-0.1654	5.2941	2.7230	0.0000	0.0000	
0.0518	2.9587	-0.1816	5.2941	2.7240	0.0000	0.0000	
0.0478	2.9587	-0.1654	5.2941	2.7250	0.0000	0.0000	
0.0437	3.0074	-0.1654	5.3427	2.7260	0.0000	0.0000	
0.0437	2.9587	-0.1654	5.2941	2.7270	0.0000	0.0000	
0.0478	3.0074	-0.1654	5.3427	2.7280	0.0000	0.0000	
0.0356	2.9587	-0.1654	5.2941	2.7290	0.0000	0.0000	
0.0397	3.0560	-0.1492	5.2454	2.7300	0.0000	0.0000	
0.0478	2.9587	-0.1654	5.2941	2.7310	0.0000	0.0000	
0.0437	3.0074	-0.1816	5.2941	2.7320	0.0000	0.0000	
0.0518	2.9587	-0.1816	5.3427	2.7330	0.0000	0.0000	
0.0478	2.9587	-0.2465	5.3914	2.7340	0.0000	0.0000	
0.0478	2.9587	-0.1654	5.2941	2.7350	0.0000	0.0000	
0.0437	2.9587	-0.2465	5.2941	2.7360	0.0000	0.0000	
0.0437	3.0074	-0.2303	5.3427	2.7370	0.0000	0.0000	
0.0356	2.9587	-0.2465	5.2941	2.7380	0.0000	0.0000	
0.0437	2.9587	-0.2303	5.2941	2.7390	0.0000	0.0000	
0.0478	3.0074	-0.2141	5.3427	2.7400	0.0000	0.0000	
0.0437	3.0074	-0.1654	5.3914	2.7410	0.0000	0.0000	
0.0478	3.0074	-0.1654	5.3427	2.7420	0.0000	0.0000	
0.0518	3.0074	-0.1816	5.3427	2.7430	0.0000	0.0000	
0.0518	3.0074	-0.1492	5.3427	2.7440	0.0000	0.0000	
0.0518	2.9101	-0.1654	5.3427	2.7450	0.0000	0.0000	
0.0437	2.9587	-0.1816	5.3427	2.7460	0.0000	0.0000	
0.0518	3.0560	-0.1816	5.2941	2.7470	0.0000	0.0000	
0.0437	3.0074	-0.1654	5.2941	2.7480	0.0000	0.0000	
0.0397	2.9587	-0.1816	5.2941	2.7490	0.0000	0.0000	
0.0397	3.0074	-0.1816	5.3427	2.7500	0.0000	0.0000	
0.0478	2.9587	-0.1654	5.3427	2.7510	0.0000	0.0000	
0.0518	3.0560	-0.1654	5.2941	2.7520	0.0000	0.0000	
0.0518	3.0074	-0.1654	5.3427	2.7530	0.0000	0.0000	
0.0518	3.0074	-0.1654	5.2941	2.7540	0.0000	0.0000	
0.0478	3.0074	-0.2465	5.3427	2.7550	0.0000	0.0000	
0.0437	3.0560	-0.2465	5.3427	2.7560	0.0000	0.0000	
0.0518	3.0074	-0.2627	5.2941	2.7570	0.0000	0.0000	
0.0478	3.0074	-0.2303	5.2941	2.7580	0.0000	0.0000	
0.0559	3.0560	-0.2141	5.3427	2.7590	0.0000	0.0000	
0.0478	3.0074	-0.1492	5.3427	2.7600	0.0000	0.0000	
0.0518	2.9587	-0.1654	5.2941	2.7610	0.0000	0.0000	
0.0437	3.0074	-0.1816	5.3427	2.7620	0.0000	0.0000	
0.0518	2.9587	-0.1654	5.3427	2.7630	0.0000	0.0000	
0.0437	3.0074	-0.1654	5.2941	2.7640	0.0000	0.0000	
0.0559	3.0074	-0.1654	5.2941	2.7650	0.0000	0.0000	
0.0478	3.0074	-0.1978	5.3427	2.7660	0.0000	0.0000	
0.0437	3.0074	-0.1654	5.3427	2.7670	0.0000	0.0000	
0.0478	3.0560	-0.1654	5.3427	2.7680	0.0000	0.0000	
0.0478	3.0074	-0.1816	5.2941	2.7690	0.0000	0.0000	
0.0397	3.0074	-0.1654	5.3914	2.7700	0.0000	0.0000	
0.0397	3.0074	-0.1816	5.3427	2.7710	0.0000	0.0000	
0.0437	2.9587	-0.1492	5.3427	2.7720	0.0000	0.0000	
0.0478	3.0074	-0.1816	5.2941	2.7730	0.0000	0.0000	
0.0437	3.0074	-0.1492	5.3914	2.7740	0.0000	0.0000	
0.0397	3.0074	-0.1816	5.2941	2.7750	0.0000	0.0000	
0.0478	3.0560	-0.1492	5.2941	2.7760	0.0000	0.0000	
0.0478	3.0074	-0.2141	5.2941	2.7770	0.0000	0.0000	
0.0559	3.0560	-0.2465	5.2454	2.7780	0.0000	0.0000	
0.0437	3.0074	-0.2141	5.2941	2.7790	0.0000	0.0000	
0.0518	3.0560	-0.1978	5.2941	2.7800	0.0000	0.0000	
0.0437	3.0560	-0.1978	5.2941	2.7810	0.0000	0.0000	
0.0437	3.0560	-0.1654	5.2941	2.7820	0.0000	0.0000	
0.0518	3.0074	-0.1330	5.3427	2.7830	0.0000	0.0000	
0.0478	3.0074	-0.1654	5.3427	2.7840	0.0000	0.0000	
0.0518	3.0560	-0.1816	5.3914	2.7850	0.0000	0.0000	
0.0397	3.0560	-0.1816	5.3914	2.7860	0.0000	0.0000	
0.0437	3.0074	-0.1492	5.2454	2.7870	0.0000	0.0000	
0.0437	3.0560	-0.1654	5.2941	2.7880	0.0000	0.0000	
0.0478	3.0074	-0.1816	5.2941	2.7890	0.0000	0.0000	
0.0437	3.0074	-0.1816	5.3914	2.7900	0.0000	0.0000	
0.0478	3.0074	-0.1492	5.2454	2.7910	0.0000	0.0000	
0.0437	3.0560	-0.1654	5.2941	2.7920	0.0000	0.0000	
0.0437	3.1047	-0.1492	5.3427	2.7930	0.0000	0.0000	
0.0518	3.1047	-0.1654	5.3427	2.7940	0.0000	0.0000	
0.0478	3.0074	-0.1816	5.3427	2.7950	0.0000	0.0000	
0.0518	3.1047	-0.1978	5.3427	2.7960	0.0000	0.0000	
0.0437	3.1047	-0.2303	5.3427	2.7970	0.0000	0.0000	
0.0356	3.0560	-0.2465	5.4400	2.7980	0.0000	0.0000	
0.0478	3.0074	-0.2465	5.3427	2.7990	0.0000	0.0000	
0.0478	3.0074	-0.1654	5.3427	2.8000	0.0000	0.0000	
0.0518	2.9587	-0.1978	5.3427	2.8010	0.0000	0.0000	
0.0478	3.0560	-0.1654	5.2941	2.8020	0.0000	0.0000	
0.0478	3.0560	-0.1654	5.3427	2.8030	0.0000	0.0000	
0.0356	3.0074	-0.1816	5.2941	2.8040	0.0000	0.0000	
0.0437	3.0560	-0.1654	5.2941	2.8050	0.0000	0.0000	
0.0478	3.0074	-0.1654	5.2941	2.8060	0.0000	0.0000	
0.0478	3.0074	-0.1654	5.3914	2.8070	0.0000	0.0000	
0.0397	3.0074	-0.1978	5.3427	2.8080	0.0000	0.0000	
0.0437	3.0560	-0.1654	5.3427	2.8090	0.0000	0.0000	
0.0478	3.0074	-0.1330	5.2941	2.8100	0.0000	0.0000	
0.0478	3.0560	-0.1654	5.2941	2.8110	0.0000	0.0000	
0.0356	3.0560	-0.1654	5.2941	2.8120	0.0000	0.0000	
0.0518	3.0560	-0.1816	5.2941	2.8130	0.0000	0.0000	
0.0478	3.0560	-0.1816	5.3914	2.8140	0.0000	0.0000	
0.0437	3.1047	-0.2303	5.3427	2.8150	0.0000	0.0000	
0.0437	3.0560	-0.1492	5.3427	2.8160	0.0000	0.0000	
0.0478	3.0560	-0.2465	5.3427	2.8170	0.0000	0.0000	
0.0599	3.0560	-0.2303	5.3427	2.8180	0.0000	0.0000	
0.0356	3.0560	-0.1816	5.2941	2.8190	0.0000	0.0000	
0.0478	3.1047	-0.1492	5.2941	2.8200	0.0000	0.0000	
0.0518	3.0560	-0.1654	5.2941	2.8210	0.0000	0.0000	
0.0478	3.1047	-0.1816	5.2941	2.8220	0.0000	0.0000	
0.0478	3.1047	-0.1654	5.2941	2.8230	0.0000	0.0000	
0.0478	3.0560	-0.1654	5.2941	2.8240	0.0000	0.0000	
0.0397	3.1047	-0.1816	5.3914	2.8250	0.0000	0.0000	
0.0437	3.0560	-0.1654	5.3427	2.8260	0.0000	0.0000	
0.0478	3.0074	-0.1654	5.2941	2.8270	0.0000	0.0000	
0.0478	3.0560	-0.1492	5.3427	2.8280	0.0000	0.0000	
0.0478	3.0560	-0.1816	5.2941	2.8290	0.0000	0.0000	
0.0437	3.1047	-0.1492	5.3914	2.8300	0.0000	0.0000	
0.0437	3.0560	-0.1816	5.2941	2.8310	0.0000	0.0000	
0.0518	3.1047	-0.1654	5.3427	2.8320	0.0000	0.0000	
0.0478	3.0560	-0.1654	5.2941	2.8330	0.0000	0.0000	
0.0437	3.0560	-0.1654	5.3914	2.8340	0.0000	0.0000	
0.0478	3.0560	-0.1654	5.2941	2.8350	0.0000	0.0000	
0.0518	3.1533	-0.2465	5.3427	2.8360	0.0000	0.0000	
0.0518	3.1047	-0.2465	5.3427	2.8370	0.0000	0.0000	
0.0518	3.1047	-0.2303	5.3427	2.8380	0.0000	0.0000	
0.0599	3.0074	-0.2303	5.2941	2.8390	0.0000	0.0000	
0.0478	3.0560	-0.1654	5.2941	2.8400	0.0000	0.0000	
0.0437	3.1047	-0.1654	5.3427	2.8410	0.0000	0.0000	
0.0397	3.0560	-0.1816	5.2941	2.8420	0.0000	0.0000	
0.0518	3.1047	-0.1816	5.2941	2.8430	0.0000	0.0000	
0.0599	3.0560	-0.1816	5.3427	2.8440	0.0000	0.0000	
0.0518	3.1047	-0.1492	5.2941	2.8450	0.0000	0.0000	
0.0478	3.1047	-0.1492	5.2454	2.8460	0.0000	0.0000	
0.0478	3.0560	-0.1492	5.3427	2.8470	0.0000	0.0000	
0.0518	3.0560	-0.1978	5.2941	2.8480	0.0000	0.0000	
0.0437	3.0560	-0.1654	5.3427	2.8490	0.0000	0.0000	
0.0518	3.1047	-0.1816	5.2454	2.8500	0.0000	0.0000	
0.0559	3.1047	-0.1816	5.3427	2.8510	0.0000	0.0000	
0.0559	3.1047	-0.1816	5.2941	2.8520	0.0000	0.0000	
0.0559	3.1533	-0.1816	5.2941	2.8530	0.0000	0.0000	
0.0599	3.1047	-0.1492	5.3427	2.8540	0.0000	0.0000	
0.0478	3.1047	-0.2465	5.2941	2.8550	0.0000	0.0000	
0.0478	3.0560	-0.2465	5.3914	2.8560	0.0000	0.0000	
0.0518	3.1533	-0.2465	5.3427	2.8570	0.0000	0.0000	
0.0356	3.1047	-0.2465	5.2941	2.8580	0.0000	0.0000	
0.0599	3.1047	-0.2303	5.2941	2.8590	0.0000	0.0000	
0.0437	3.1047	-0.1654	5.2941	2.8600	0.0000	0.0000	
0.0437	3.1047	-0.1816	5.3427	2.8610	0.0000	0.0000	
0.0478	3.1533	-0.1816	5.2941	2.8620	0.0000	0.0000	
0.0518	3.0560	-0.1654	5.3427	2.8630	0.0000	0.0000	
0.0437	3.1047	-0.1816	5.2454	2.8640	0.0000	0.0000	
0.0518	3.0560	-0.1978	5.2941	2.8650	0.0000	0.0000	
0.0559	3.1047	-0.1654	5.2941	2.8660	0.0000	0.0000	
0.0478	3.0560	-0.1654	5.2454	2.8670	0.0000	0.0000	
0.0559	3.1047	-0.1816	5.3427	2.8680	0.0000	0.0000	
0.0478	3.1047	-0.1816	5.2454	2.8690	0.0000	0.0000	
0.0478	3.1047	-0.1654	5.3427	2.8700	0.0000	0.0000	
0.0437	3.1047	-0.1492	5.2941	2.8710	0.0000	0.0000	
0.0478	3.1047	-0.1330	5.2941	2.8720	0.0000	0.0000	
0.0518	3.0560	-0.1654	5.2941	2.8730	0.0000	0.0000	
0.0478	3.1047	-0.1654	5.2941	2.8740	0.0000	0.0000	
0.0559	3.1533	-0.1654	5.3427	2.8750	0.0000	0.0000	
0.0518	3.2020	-0.2465	5.3427	2.8760	0.0000	0.0000	
0.0478	3.1047	-0.2303	5.3427	2.8770	0.0000	0.0000	
0.0599	3.1047	-0.2303	5.3914	2.8780	0.0000	0.0000	
0.0559	3.1533	-0.1978	5.2941	2.8790	0.0000	0.0000	
0.0518	3.1047	-0.1978	5.3427	2.8800	0.0000	0.0000	
0.0478	3.1533	-0.1816	5.2941	2.8810	0.0000	0.0000	
0.0478	3.1047	-0.1654	5.2941	2.8820	0.0000	0.0000	
0.0599	3.1047	-0.1654	5.3427	2.8830	0.0000	0.0000	
0.0559	3.0560	-0.1492	5.3427	2.8840	0.0000	0.0000	
0.0559	3.1533	-0.1654	5.3427	2.8850	0.0000	0.0000	
0.0599	3.1047	-0.1816	5.3427	2.8860	0.0000	0.0000	
0.0518	3.1047	-0.1654	5.3427	2.8870	0.0000	0.0000	
0.0599	3.2020	-0.1654	5.2941	2.8880	0.0000	0.0000	
0.0559	3.2020	-0.1654	5.2941	2.8890	0.0000	0.0000	
0.0518	3.1047	-0.1816	5.2941	2.8900	0.0000	0.0000	
0.0559	3.1533	-0.1654	5.3427	2.8910	0.0000	0.0000	
0.0518	3.1533	-0.1816	5.2941	2.8920	0.0000	0.0000	
0.0518	3.2020	-0.1816	5.3427	2.8930	0.0000	0.0000	
0.0518	3.1533	-0.1654	5.3427	2.8940	0.0000	0.0000	
0.0518	3.1047	-0.1654	5.3427	2.8950	0.0000	0.0000	
0.0559	3.1047	-0.1816	5.2941	2.8960	0.0000	0.0000	
0.0518	3.1533	-0.2141	5.2454	2.8970	0.0000	0.0000	
0.0518	3.1047	-0.1492	5.3427	2.8980	0.0000	0.0000	
0.0518	3.2020	-0.1492	5.2941	2.8990	0.0000	0.0000	
0.0437	3.1533	-0.1492	5.2941	2.9000	0.0000	0.0000	
0.0518	3.1533	-0.1978	5.3427	2.9010	0.0000	0.0000	
0.0518	3.1533	-0.1654	5.3427	2.9020	0.0000	0.0000	
0.0518	3.1047	-0.1654	5.3427	2.9030	0.0000	0.0000	
0.0437	3.1533	-0.1654	5.3427	2.9040	0.0000	0.0000	
0.0559	3.1533	-0.1816	5.3427	2.9050	0.0000	0.0000	
0.0599	3.1533	-0.1654	5.2941	2.9060	0.0000	0.0000	
0.0478	3.1047	-0.1005	5.3427	2.9070	0.0000	0.0000	
0.0559	3.1533	-0.1492	5.3427	2.9080	0.0000	0.0000	
0.0518	3.1533	-0.1654	5.3427	2.9090	0.0000	0.0000	
0.0599	3.1047	-0.1654	5.2941	2.9100	0.0000	0.0000	
0.0559	3.2020	-0.1816	5.2941	2.9110	0.0000	0.0000	
0.0478	3.1047	-0.1816	5.2941	2.9120	0.0000	0.0000	
0.0599	3.2020	-0.1654	5.2941	2.9130	0.0000	0.0000	
0.0478	3.2020	-0.1654	5.2941	2.9140	0.0000	0.0000	
0.0559	3.1047	-0.1816	5.2941	2.9150	0.0000	0.0000	
0.0518	3.1533	-0.1330	5.3427	2.9160	0.0000	0.0000	
0.0599	3.1533	-0.1492	5.3427	2.9170	0.0000	0.0000	
0.0518	3.1533	-0.1654	5.3427	2.9180	0.0000	0.0000	
0.0437	3.1533	-0.1978	5.3427	2.9190	0.0000	0.0000	
0.0559	3.2020	-0.1654	5.2454	2.9200	0.0000	0.0000	
0.0478	3.1533	-0.1816	5.2941	2.9210	0.0000	0.0000	
0.0518	3.2020	-0.1654	5.2454	2.9220	0.0000	0.0000	
0.0478	3.1047	-0.1654	5.3427	2.9230	0.0000	0.0000	
0.0518	3.1533	-0.1816	5.2941	2.9240	0.0000	0.0000	
0.0559	3.2020	-0.1654	5.3427	2.9250	0.0000	0.0000	
0.0599	3.1533	-0.1654	5.2941	2.9260	0.0000	0.0000	
0.0599	3.2020	-0.1167	5.3427	2.9270	0.0000	0.0000	
0.0518	3.1047	-0.1816	5.3427	2.9280	0.0000	0.0000	
0.0518	3.2020	-0.1654	5.3427	2.9290	0.0000	0.0000	
0.0478	3.2020	-0.1654	5.3914	2.9300	0.0000	0.0000	
0.0478	3.1533	-0.1492	5.2941	2.9310	0.0000	0.0000	
0.0559	3.1533	-0.1816	5.3427	2.9320	0.0000	0.0000	
0.0437	3.2020	-0.1654	5.2941	2.9330	0.0000	0.0000	
0.0518	3.2020	-0.1654	5.3427	2.9340	0.0000	0.0000	
0.0599	3.2506	-0.1816	5.3914	2.9350	0.0000	0.0000	
0.0518	3.2020	-0.1816	5.3427	2.9360	0.0000	0.0000	
0.0559	3.2020	-0.1654	5.2941	2.9370	0.0000	0.0000	
0.0680	3.2020	-0.1816	5.3914	2.9380	0.0000	0.0000	
0.0478	3.1047	-0.1654	5.2941	2.9390	0.0000	0.0000	
0.0518	3.1533	-0.1816	5.3427	2.9400	0.0000	0.0000	
0.0518	3.2506	-0.1816	5.3427	2.9410	0.0000	0.0000	
0.0437	3.2020	-0.1492	5.2941	2.9420	0.0000	0.0000	
0.0599	3.2020	-0.1654	5.3914	2.9430	0.0000	0.0000	
0.0478	3.1533	-0.1654	5.3914	2.9440	0.0000	0.0000	
0.0559	3.2020	-0.1654	5.2454	2.9450	0.0000	0.0000	
0.0437	3.2506	-0.1005	5.3427	2.9460	0.0000	0.0000	
0.0559	3.1533	-0.1816	5.3914	2.9470	0.0000	0.0000	
0.0518	3.2020	-0.1816	5.2941	2.9480	0.0000	0.0000	
0.0559	3.1533	-0.1654	5.3427	2.9490	0.0000	0.0000	
0.0518	3.2020	-0.1654	5.2454	2.9500	0.0000	0.0000	
0.0518	3.2506	-0.1654	5.3427	2.9510	0.0000	0.0000	
0.0518	3.2020	-0.1654	5.3427	2.9520	0.0000	0.0000	
0.0518	3.2020	-0.1654	5.2941	2.9530	0.0000	0.0000	
0.0518	3.2506	-0.1654	5.3427	2.9540	0.0000	0.0000	
0.0559	3.2020	-0.1816	5.2941	2.9550	0.0000	0.0000	
0.0559	3.1533	-0.1492	5.3427	2.9560	0.0000	0.0000	
0.0518	3.2020	-0.1654	5.3427	2.9570	0.0000	0.0000	
0.0559	3.2020	-0.1816	5.3427	2.9580	0.0000	0.0000	
0.0437	3.2506	-0.1654	5.3427	2.9590	0.0000	0.0000	
0.0559	3.2020	-0.1492	5.3914	2.9600	0.0000	0.0000	
0.0437	3.2020	-0.1654	5.3427	2.9610	0.0000	0.0000	
0.0437	3.2506	-0.1816	5.2454	2.9620	0.0000	0.0000	
0.0518	3.2020	-0.1654	5.2941	2.9630	0.0000	0.0000	
0.0478	3.1047	-0.1816	5.3427	2.9640	0.0000	0.0000	
0.0518	3.2020	-0.1654	5.2941	2.9650	0.0000	0.0000	
0.0518	3.2506	-0.1654	5.3427	2.9660	0.0000	0.0000	
0.0559	3.1533	-0.1816	5.2941	2.9670	0.0000	0.0000	
0.0518	3.1533	-0.1978	5.3427	2.9680	0.0000	0.0000	
0.0478	3.2020	-0.1492	5.2941	2.9690	0.0000	0.0000	
0.0437	3.1533	-0.1654	5.3914	2.9700	0.0000	0.0000	
0.0478	3.2020	-0.1654	5.3914	2.9710	0.0000	0.0000	
0.0518	3.2020	-0.1654	5.3427	2.9720	0.0000	0.0000	
0.0478	3.2506	-0.1492	5.2941	2.9730	0.0000	0.0000	
0.0518	3.2020	-0.1492	5.3427	2.9740	0.0000	0.0000	
0.0518	3.2506	-0.1492	5.2454	2.9750	0.0000	0.0000	
0.0559	3.2020	-0.1654	5.3914	2.9760	0.0000	0.0000	
0.0518	3.2020	-0.1654	5.2941	2.9770	0.0000	0.0000	
0.0559	3.2506	-0.1654	5.2941	2.9780	0.0000	0.0000	
0.0518	3.2506	-0.1654	5.3427	2.9790	0.0000	0.0000	
0.0559	3.2020	-0.1492	5.3427	2.9800	0.0000	0.0000	
0.0599	3.2020	-0.1654	5.3914	2.9810	0.0000	0.0000	
0.0559	3.2993	-0.1816	5.3427	2.9820	0.0000	0.0000	
0.0437	3.2506	-0.1816	5.3427	2.9830	0.0000	0.0000	
0.0599	3.2506	-0.1654	5.2941	2.9840	0.0000	0.0000	
0.0518	3.2506	-0.1816	5.3427	2.9850	0.0000	0.0000	
0.0518	3.2506	-0.1005	5.2941	2.9860	0.0000	0.0000	
0.0437	3.2993	-0.1492	5.3914	2.9870	0.0000	0.0000	
0.0478	3.2506	-0.1816	5.2941	2.9880	0.0000	0.0000	
0.0559	3.2020	-0.1654	5.2941	2.9890	0.0000	0.0000	
0.0478	3.2506	-0.1816	5.3427	2.9900	0.0000	0.0000	
0.0518	3.2506	-0.1654	5.3427	2.9910	0.0000	0.0000	
0.0518	3.2020	-0.1978	5.3427	2.9920	0.0000	0.0000	
0.0478	3.2506	-0.1816	5.3427	2.9930	0.0000	0.0000	
0.0478	3.2993	-0.1816	5.3914	2.9940	0.0000	0.0000	
0.0518	3.2506	-0.1816	5.3427	2.9950	0.0000	0.0000	
0.0559	3.2506	-0.1816	5.3427	2.9960	0.0000	0.0000	
0.0559	3.2506	-0.1654	5.2941	2.9970	0.0000	0.0000	
0.0518	3.2506	-0.1492	5.2941	2.9980	0.0000	0.0000	
0.0478	3.2993	-0.1816	5.3914	2.9990	0.0000	0.0000	
0.0518	3.2993	-0.1816	5.3427	3.0000	0.0000	0.0000	
0.0437	3.2020	-0.1654	5.3427	3.0010	0.0000	0.0000	
0.0518	3.2020	-0.1816	5.2454	3.0020	0.0000	0.0000	
0.0478	3.2506	-0.1492	5.3427	3.0030	0.0000	0.0000	
0.0559	3.2993	-0.1492	5.3427	3.0040	0.0000	0.0000	
0.0518	3.2506	-0.1816	5.3427	3.0050	0.0000	0.0000	
0.0559	3.2506	-0.1654	5.2941	3.0060	0.0000	0.0000	
0.0518	3.2506	-0.1654	5.2941	3.0070	0.0000	0.0000	
0.0559	3.2993	-0.1654	5.3427	3.0080	0.0000	0.0000	
0.0559	3.2993	-0.1654	5.3427	3.0090	0.0000	0.0000	
0.0478	3.2506	-0.1654	5.2941	3.0100	0.0000	0.0000	
0.0518	3.2506	-0.1816	5.3914	3.0110	0.0000	0.0000	
0.0478	3.2506	-0.1654	5.3427	3.0120	0.0000	0.0000	
0.0518	3.2993	-0.1654	5.2941	3.0130	0.0000	0.0000	
0.0518	3.2993	-0.1816	5.2941	3.0140	0.0000	0.0000	
0.0599	3.2506	-0.1654	5.3427	3.0150	0.0000	0.0000	
0.0599	3.2993	-0.1654	5.2454	3.0160	0.0000	0.0000	
0.0599	3.2506	-0.1654	5.3427	3.0170	0.0000	0.0000	
0.0518	3.2506	-0.1816	5.3427	3.0180	0.0000	0.0000	
0.0478	3.2506	-0.1654	5.2454	3.0190	0.0000	0.0000	
0.0478	3.2506	-0.1978	5.3427	3.0200	0.0000	0.0000	
0.0559	3.2020	-0.1654	5.2941	3.0210	0.0000	0.0000	
0.0599	3.2506	-0.1654	5.3427	3.0220	0.0000	0.0000	
0.0478	3.2506	-0.1816	5.3427	3.0230	0.0000	0.0000	
0.0518	3.2993	-0.1654	5.3914	3.0240	0.0000	0.0000	
0.0518	3.2993	-0.1816	5.3914	3.0250	0.0000	0.0000	
0.0599	3.2020	-0.1816	5.3427	3.0260	0.0000	0.0000	
0.0680	3.2506	-0.1167	5.3914	3.0270	0.0000	0.0000	
0.0559	3.2506	-0.1816	5.3427	3.0280	0.0000	0.0000	
0.0518	3.3479	-0.1492	5.3914	3.0290	0.0000	0.0000	
0.0478	3.2993	-0.1816	5.3427	3.0300	0.0000	0.0000	
0.0559	3.2506	-0.1816	5.3427	3.0310	0.0000	0.0000	
0.0599	3.2506	-0.1654	5.3914	3.0320	0.0000	0.0000	
0.0518	3.2506	-0.1816	5.3427	3.0330	0.0000	0.0000	
0.0478	3.2993	-0.1330	5.3427	3.0340	0.0000	0.0000	
0.0518	3.2506	-0.1330	5.2941	3.0350	0.0000	0.0000	
0.0518	3.2993	-0.1330	5.3914	3.0360	0.0000	0.0000	
0.0518	3.2506	-0.1654	5.3427	3.0370	0.0000	0.0000	
0.0437	3.2993	-0.1816	5.2941	3.0380	0.0000	0.0000	
0.0518	3.2506	-0.1330	5.3427	3.0390	0.0000	0.0000	
0.0559	3.2506	-0.1654	5.2941	3.0400	0.0000	0.0000	
0.0518	3.2020	-0.1492	5.2941	3.0410	0.0000	0.0000	
0.0559	3.2993	-0.1654	5.2941	3.0420	0.0000	0.0000	
0.0478	3.2506	-0.1492	5.3427	3.0430	0.0000	0.0000	
0.0478	3.2993	-0.1654	5.3914	3.0440	0.0000	0.0000	
0.0559	3.2506	-0.1816	5.2941	3.0450	0.0000	0.0000	
0.0640	3.3966	-0.1816	5.3427	3.0460	0.0000	0.0000	
0.0559	3.2993	-0.1978	5.2941	3.0470	0.0000	0.0000	
0.0478	3.3479	-0.1654	5.3427	3.0480	0.0000	0.0000	
0.0518	3.2993	-0.1654	5.3427	3.0490	0.0000	0.0000	
0.0518	3.2993	-0.1978	5.3427	3.0500	0.0000	0.0000	
0.0478	3.2506	-0.1654	5.3427	3.0510	0.0000	0.0000	
0.0518	3.2993	-0.1978	5.3427	3.0520	0.0000	0.0000	
0.0599	3.2993	-0.1654	5.3427	3.0530	0.0000	0.0000	
0.0559	3.2993	-0.1654	5.2941	3.0540	0.0000	0.0000	
0.0478	3.2993	-0.1816	5.3427	3.0550	0.0000	0.0000	
0.0599	3.2506	-0.1654	5.2941	3.0560	0.0000	0.0000	
0.0599	3.2993	-0.1492	5.3427	3.0570	0.0000	0.0000	
0.0478	3.3966	-0.1654	5.3914	3.0580	0.0000	0.0000	
0.0599	3.3479	-0.1654	5.3427	3.0590	0.0000	0.0000	
0.0559	3.3479	-0.1654	5.2941	3.0600	0.0000	0.0000	
0.0478	3.2993	-0.1654	5.2941	3.0610	0.0000	0.0000	
0.0518	3.2993	-0.1816	5.2454	3.0620	0.0000	0.0000	
0.0599	3.2993	-0.1816	5.3427	3.0630	0.0000	0.0000	
0.0559	3.2993	-0.1654	5.2454	3.0640	0.0000	0.0000	
0.0559	3.3966	-0.1654	5.2941	3.0650	0.0000	0.0000	
0.0599	3.3479	-0.1167	5.2941	3.0660	0.0000	0.0000	
0.0518	3.2506	-0.1330	5.3427	3.0670	0.0000	0.0000	
0.0437	3.3479	-0.1654	5.3427	3.0680	0.0000	0.0000	
0.0437	3.2993	-0.1492	5.3427	3.0690	0.0000	0.0000	
0.0599	3.3479	-0.1816	5.2941	3.0700	0.0000	0.0000	
0.0518	3.2993	-0.1816	5.3427	3.0710	0.0000	0.0000	
0.0559	3.3479	-0.1978	5.3914	3.0720	0.0000	0.0000	
0.0478	3.2993	-0.1816	5.3427	3.0730	0.0000	0.0000	
0.0599	3.3966	-0.1816	5.3427	3.0740	0.0000	0.0000	
0.0599	3.2993	-0.1654	5.2941	3.0750	0.0000	0.0000	
0.0559	3.2993	-0.1492	5.2454	3.0760	0.0000	0.0000	
0.0518	3.2993	-0.1654	5.3427	3.0770	0.0000	0.0000	
0.0599	3.2993	-0.1816	5.3427	3.0780	0.0000	0.0000	
0.0518	3.3966	-0.1492	5.3427	3.0790	0.0000	0.0000	
0.0599	3.3479	-0.1654	5.3914	3.0800	0.0000	0.0000	
0.0518	3.3479	-0.1654	5.3427	3.0810	0.0000	0.0000	
0.0478	3.3479	-0.1978	5.3427	3.0820	0.0000	0.0000	
0.0518	3.2993	-0.1330	5.3914	3.0830	0.0000	0.0000	
0.0599	3.3479	-0.1654	5.3427	3.0840	0.0000	0.0000	
0.0559	3.3479	-0.1005	5.3427	3.0850	0.0000	0.0000	
0.0518	3.2993	-0.1654	5.3427	3.0860	0.0000	0.0000	
0.0518	3.3479	-0.2141	5.3427	3.0870	0.0000	0.0000	
0.0518	3.3966	-0.1816	5.3427	3.0880	0.0000	0.0000	
0.0559	3.2993	-0.1654	5.3427	3.0890	0.0000	0.0000	
0.0559	3.3479	-0.1816	5.2941	3.0900	0.0000	0.0000	
0.0599	3.2993	-0.1654	5.3427	3.0910	0.0000	0.0000	
0.0478	3.2993	-0.1978	5.3427	3.0920	0.0000	0.0000	
0.0518	3.3479	-0.1816	5.3427	3.0930	0.0000	0.0000	
0.0559	3.3966	-0.1978	5.3427	3.0940	0.0000	0.0000	
0.0518	3.3479	-0.1654	5.2941	3.0950	0.0000	0.0000	
0.0559	3.3479	-0.1654	5.3914	3.0960	0.0000	0.0000	
0.0599	3.2993	-0.1816	5.3427	3.0970	0.0000	0.0000	
0.0518	3.3966	-0.1654	5.3427	3.0980	0.0000	0.0000	
0.0478	3.3966	-0.1978	5.3427	3.0990	0.0000	0.0000	
0.0559	3.3479	-0.1654	5.3427	3.1000	0.0000	0.0000	
0.0559	3.3479	-0.1654	5.2941	3.1010	0.0000	0.0000	
0.0518	3.3966	-0.1654	5.2941	3.1020	0.0000	0.0000	
0.0559	3.3479	-0.1978	5.2941	3.1030	0.0000	0.0000	
0.0518	3.3479	-0.1816	5.3427	3.1040	0.0000	0.0000	
0.0599	3.3479	-0.1654	5.3427	3.1050	0.0000	0.0000	
0.0437	3.3966	-0.1816	5.2941	3.1060	0.0000	0.0000	
0.0478	3.3966	-0.2141	5.2941	3.1070	0.0000	0.0000	
0.0437	3.3966	-0.1816	5.3427	3.1080	0.0000	0.0000	
0.0559	3.3966	-0.1654	5.2941	3.1090	0.0000	0.0000	
0.0518	3.3479	-0.1654	5.2454	3.1100	0.0000	0.0000	
0.0559	3.3479	-0.1816	5.2941	3.1110	0.0000	0.0000	
0.0599	3.3966	-0.1816	5.3427	3.1120	0.0000	0.0000	
0.0518	3.3966	-0.1492	5.3427	3.1130	0.0000	0.0000	
0.0518	3.3479	-0.1654	5.2941	3.1140	0.0000	0.0000	
0.0518	3.3966	-0.1654	5.3427	3.1150	0.0000	0.0000	
0.0559	3.3966	-0.1816	5.3427	3.1160	0.0000	0.0000	
0.0518	3.3479	-0.1492	5.3427	3.1170	0.0000	0.0000	
0.0518	3.3966	-0.1654	5.2941	3.1180	0.0000	0.0000	
0.0599	3.3966	-0.1978	5.2941	3.1190	0.0000	0.0000	
0.0599	3.3479	-0.1654	5.3427	3.1200	0.0000	0.0000	
0.0478	3.3479	-0.1492	5.3427	3.1210	0.0000	0.0000	
0.0599	3.3966	-0.1654	5.3427	3.1220	0.0000	0.0000	
0.0599	3.3966	-0.1654	5.3427	3.1230	0.0000	0.0000	
0.0599	3.2993	-0.1654	5.2941	3.1240	0.0000	0.0000	
0.0559	3.3479	-0.1167	5.3914	3.1250	0.0000	0.0000	
0.0640	3.3966	-0.1816	5.3427	3.1260	0.0000	0.0000	
0.0559	3.3966	-0.1816	5.3427	3.1270	0.0000	0.0000	
0.0559	3.4452	-0.1654	5.3427	3.1280	0.0000	0.0000	
0.0599	3.3479	-0.1654	5.3427	3.1290	0.0000	0.0000	
0.0518	3.3966	-0.1492	5.2941	3.1300	0.0000	0.0000	
0.0518	3.3966	-0.1816	5.2941	3.1310	0.0000	0.0000	
0.0599	3.4452	-0.1654	5.3427	3.1320	0.0000	0.0000	
0.0518	3.3966	-0.1492	5.3427	3.1330	0.0000	0.0000	
0.0559	3.3966	-0.1654	5.3427	3.1340	0.0000	0.0000	
0.0518	3.3966	-0.1816	5.3427	3.1350	0.0000	0.0000	
0.0478	3.3966	-0.1654	5.3427	3.1360	0.0000	0.0000	
0.0559	3.3966	-0.1654	5.3427	3.1370	0.0000	0.0000	
0.0518	3.3966	-0.1654	5.2454	3.1380	0.0000	0.0000	
0.0518	3.3966	-0.1816	5.3427	3.1390	0.0000	0.0000	
0.0559	3.4452	-0.1978	5.2454	3.1400	0.0000	0.0000	
0.0518	3.3966	-0.1816	5.2941	3.1410	0.0000	0.0000	
0.0437	3.3479	-0.1816	5.3427	3.1420	0.0000	0.0000	
0.0437	3.3966	-0.1654	5.2941	3.1430	0.0000	0.0000	
0.0478	3.4452	-0.1654	5.2941	3.1440	0.0000	0.0000	
0.0518	3.3966	-0.1167	5.3427	3.1450	0.0000	0.0000	
0.0559	3.3966	-0.1816	5.2454	3.1460	0.0000	0.0000	
0.0559	3.3966	-0.1654	5.3427	3.1470	0.0000	0.0000	
0.0640	3.3966	-0.1816	5.2941	3.1480	0.0000	0.0000	
0.0640	3.3966	-0.1654	5.2941	3.1490	0.0000	0.0000	
0.0599	3.4452	-0.1816	5.3914	3.1500	0.0000	0.0000	
0.0599	3.3966	-0.1654	5.2941	3.1510	0.0000	0.0000	
0.0640	3.3966	-0.1492	5.2941	3.1520	0.0000	0.0000	
0.0559	3.4452	-0.1654	5.2941	3.1530	0.0000	0.0000	
0.0640	3.3479	-0.1654	5.3427	3.1540	0.0000	0.0000	
0.0599	3.3966	-0.1816	5.3427	3.1550	0.0000	0.0000	
0.0599	3.3966	-0.1816	5.2941	3.1560	0.0000	0.0000	
0.0599	3.4939	-0.1492	5.2941	3.1570	0.0000	0.0000	
0.0559	3.3966	-0.1654	5.2941	3.1580	0.0000	0.0000	
0.0518	3.4452	-0.1654	5.2454	3.1590	0.0000	0.0000	
0.0518	3.4452	-0.1654	5.2941	3.1600	0.0000	0.0000	
0.0518	3.4452	-0.1654	5.3427	3.1610	0.0000	0.0000	
0.0518	3.3966	-0.1816	5.2941	3.1620	0.0000	0.0000	
0.0559	3.3966	-0.1654	5.3427	3.1630	0.0000	0.0000	
0.0518	3.3966	-0.1816	5.3427	3.1640	0.0000	0.0000	
0.0559	3.3966	-0.1654	5.2941	3.1650	0.0000	0.0000	
0.0518	3.4452	-0.1005	5.3427	3.1660	0.0000	0.0000	
0.0518	3.3966	-0.1654	5.3914	3.1670	0.0000	0.0000	
0.0559	3.3966	-0.1492	5.2941	3.1680	0.0000	0.0000	
0.0478	3.3479	-0.1654	5.2941	3.1690	0.0000	0.0000	
0.0559	3.4939	-0.1492	5.2941	3.1700	0.0000	0.0000	
0.0518	3.4452	-0.1978	5.3427	3.1710	0.0000	0.0000	
0.0599	3.4939	-0.1816	5.2941	3.1720	0.0000	0.0000	
0.0640	3.4452	-0.1654	5.3427	3.1730	0.0000	0.0000	
0.0599	3.4452	-0.1492	5.3427	3.1740	0.0000	0.0000	
0.0518	3.4452	-0.1816	5.3427	3.1750	0.0000	0.0000	
0.0518	3.4452	-0.1654	5.2941	3.1760	0.0000	0.0000	
0.0559	3.4939	-0.1654	5.2941	3.1770	0.0000	0.0000	
0.0640	3.3966	-0.1492	5.3427	3.1780	0.0000	0.0000	
0.0599	3.4939	-0.1654	5.2941	3.1790	0.0000	0.0000	
0.0559	3.4939	-0.1816	5.2941	3.1800	0.0000	0.0000	
0.0559	3.3966	-0.1654	5.2941	3.1810	0.0000	0.0000	
0.0599	3.3966	-0.1816	5.3427	3.1820	0.0000	0.0000	
0.0559	3.4452	-0.1654	5.3427	3.1830	0.0000	0.0000	
0.0640	3.4939	-0.1816	5.3427	3.1840	0.0000	0.0000	
0.0478	3.4452	-0.1492	5.2941	3.1850	0.0000	0.0000	
0.0518	3.4452	-0.1167	5.2941	3.1860	0.0000	0.0000	
0.0559	3.3966	-0.1654	5.3427	3.1870	0.0000	0.0000	
0.0559	3.4452	-0.1816	5.3427	3.1880	0.0000	0.0000	
0.0599	3.3966	-0.1978	5.3427	3.1890	0.0000	0.0000	
0.0518	3.3966	-0.1816	5.2941	3.1900	0.0000	0.0000	
0.0478	3.4939	-0.1654	5.2941	3.1910	0.0000	0.0000	
0.0518	3.4452	-0.1492	5.2941	3.1920	0.0000	0.0000	
0.0478	3.4939	-0.1654	5.3427	3.1930	0.0000	0.0000	
0.0559	3.3966	-0.1816	5.2941	3.1940	0.0000	0.0000	
0.0640	3.4452	-0.1654	5.2941	3.1950	0.0000	0.0000	
0.0559	3.4939	-0.1978	5.2454	3.1960	0.0000	0.0000	
0.0518	3.3966	-0.1816	5.2941	3.1970	0.0000	0.0000	
0.0518	3.4939	-0.1816	5.2941	3.1980	0.0000	0.0000	
0.0478	3.4939	-0.1654	5.2941	3.1990	0.0000	0.0000	
0.0478	3.4939	-0.1816	5.3427	3.2000	0.0000	0.0000	
0.0599	3.4939	-0.1654	5.2941	3.2010	0.0000	0.0000	
0.0518	3.4452	-0.1654	5.3427	3.2020	0.0000	0.0000	
0.0599	3.4452	-0.1492	5.2941	3.2030	0.0000	0.0000	
0.0559	3.4452	-0.1330	5.3427	3.2040	0.0000	0.0000	
0.0478	3.4452	-0.1816	5.2941	3.2050	0.0000	0.0000	
0.0518	3.4452	-0.1816	5.3914	3.2060	0.0000	0.0000	
0.0559	3.4939	-0.1654	5.3427	3.2070	0.0000	0.0000	
0.0559	3.4452	-0.1654	5.2941	3.2080	0.0000	0.0000	
0.0640	3.4452	-0.1492	5.3914	3.2090	0.0000	0.0000	
0.0599	3.4939	-0.1978	5.3427	3.2100	0.0000	0.0000	
0.0478	3.4452	-0.1816	5.3427	3.2110	0.0000	0.0000	
0.0599	3.4939	-0.1654	5.2941	3.2120	0.0000	0.0000	
0.0559	3.5425	-0.1654	5.2941	3.2130	0.0000	0.0000	
0.0599	3.4939	-0.1654	5.3427	3.2140	0.0000	0.0000	
0.0599	3.4939	-0.1654	5.2941	3.2150	0.0000	0.0000	
0.0599	3.4939	-0.1654	5.2941	3.2160	0.0000	0.0000	
0.0599	3.4452	-0.2303	5.2941	3.2170	0.0000	0.0000	
0.0599	3.5425	-0.1654	5.3427	3.2180	0.0000	0.0000	
0.0559	3.4939	-0.1816	5.2941	3.2190	0.0000	0.0000	
0.0559	3.4452	-0.1492	5.2454	3.2200	0.0000	0.0000	
0.0559	3.4452	-0.1978	5.2941	3.2210	0.0000	0.0000	
0.0518	3.4939	-0.1654	5.2941	3.2220	0.0000	0.0000	
0.0599	3.4939	-0.1654	5.3427	3.2230	0.0000	0.0000	
0.0559	3.4939	-0.1654	5.2941	3.2240	0.0000	0.0000	
0.0518	3.4452	-0.1816	5.3427	3.2250	0.0000	0.0000	
0.0518	3.4452	-0.1654	5.3427	3.2260	0.0000	0.0000	
0.0599	3.4939	-0.1978	5.2941	3.2270	0.0000	0.0000	
0.0559	3.4939	-0.1816	5.3427	3.2280	0.0000	0.0000	
0.0559	3.4452	-0.1654	5.2941	3.2290	0.0000	0.0000	
0.0559	3.4939	-0.1816	5.2941	3.2300	0.0000	0.0000	
0.0478	3.4939	-0.1492	5.2941	3.2310	0.0000	0.0000	
0.0599	3.4452	-0.1654	5.2941	3.2320	0.0000	0.0000	
0.0478	3.4939	-0.1654	5.2941	3.2330	0.0000	0.0000	
0.0599	3.4939	-0.1492	5.2941	3.2340	0.0000	0.0000	
0.0518	3.4452	-0.2141	5.3427	3.2350	0.0000	0.0000	
0.0478	3.4452	-0.1978	5.2941	3.2360	0.0000	0.0000	
0.0559	3.4939	-0.2303	5.2941	3.2370	0.0000	0.0000	
0.0518	3.4939	-0.2141	5.3427	3.2380	0.0000	0.0000	
0.0599	3.4939	-0.2465	5.3427	3.2390	0.0000	0.0000	
0.0559	3.4939	-0.1654	5.3427	3.2400	0.0000	0.0000	
0.0559	3.4939	-0.1654	5.3427	3.2410	0.0000	0.0000	
0.0599	3.4939	-0.1330	5.2454	3.2420	0.0000	0.0000	
0.0559	3.4939	-0.1492	5.3914	3.2430	0.0000	0.0000	
0.0599	3.5425	-0.1816	5.2941	3.2440	0.0000	0.0000	
0.0518	3.5425	-0.1978	5.3427	3.2450	0.0000	0.0000	
0.0478	3.5425	-0.1654	5.2941	3.2460	0.0000	0.0000	
0.0518	3.5425	-0.1816	5.3427	3.2470	0.0000	0.0000	
0.0518	3.4939	-0.1978	5.2941	3.2480	0.0000	0.0000	
0.0599	3.4939	-0.1654	5.3427	3.2490	0.0000	0.0000	
0.0518	3.4939	-0.1816	5.3427	3.2500	0.0000	0.0000	
0.0559	3.4939	-0.1654	5.3427	3.2510	0.0000	0.0000	
0.0518	3.5425	-0.1654	5.3427	3.2520	0.0000	0.0000	
0.0478	3.4939	-0.1654	5.2454	3.2530	0.0000	0.0000	
0.0640	3.4939	-0.1654	5.2454	3.2540	0.0000	0.0000	
0.0599	3.4939	-0.2303	5.3427	3.2550	0.0000	0.0000	
0.0599	3.4939	-0.2627	5.2941	3.2560	0.0000	0.0000	
0.0559	3.4939	-0.2465	5.2941	3.2570	0.0000	0.0000	
0.0478	3.4939	-0.2141	5.3427	3.2580	0.0000	0.0000	
0.0559	3.4452	-0.2303	5.2454	3.2590	0.0000	0.0000	
0.0518	3.5912	-0.1816	5.3427	3.2600	0.0000	0.0000	
0.0518	3.5912	-0.1654	5.3427	3.2610	0.0000	0.0000	
0.0518	3.4939	-0.1654	5.2941	3.2620	0.0000	0.0000	
0.0478	3.4939	-0.1654	5.2941	3.2630	0.0000	0.0000	
0.0518	3.4939	-0.1654	5.2941	3.2640	0.0000	0.0000	
0.0478	3.4452	-0.1654	5.3914	3.2650	0.0000	0.0000	
0.0518	3.5425	-0.1978	5.3427	3.2660	0.0000	0.0000	
0.0437	3.5912	-0.1654	5.3914	3.2670	0.0000	0.0000	
0.0478	3.5912	-0.1654	5.2941	3.2680	0.0000	0.0000	
0.0437	3.5912	-0.1330	5.2941	3.2690	0.0000	0.0000	
0.0518	3.5425	-0.1816	5.3427	3.2700	0.0000	0.0000	
0.0478	3.5425	-0.1654	5.3427	3.2710	0.0000	0.0000	
0.0559	3.5425	-0.1816	5.2941	3.2720	0.0000	0.0000	
0.0518	3.5912	-0.1816	5.3427	3.2730	0.0000	0.0000	
0.0559	3.5425	-0.2303	5.2941	3.2740	0.0000	0.0000	
0.0478	3.4939	-0.1978	5.2941	3.2750	0.0000	0.0000	
0.0518	3.5425	-0.2303	5.2941	3.2760	0.0000	0.0000	
0.0478	3.5425	-0.2141	5.3427	3.2770	0.0000	0.0000	
0.0518	3.5425	-0.1816	5.3427	3.2780	0.0000	0.0000	
0.0599	3.4939	-0.2303	5.3427	3.2790	0.0000	0.0000	
0.0518	3.5425	-0.2627	5.2941	3.2800	0.0000	0.0000	
0.0478	3.4939	-0.1978	5.3914	3.2810	0.0000	0.0000	
0.0518	3.5425	-0.1654	5.3427	3.2820	0.0000	0.0000	
0.0559	3.5425	-0.1978	5.2941	3.2830	0.0000	0.0000	
0.0559	3.5425	-0.1816	5.2454	3.2840	0.0000	0.0000	
0.0518	3.4939	-0.1492	5.3427	3.2850	0.0000	0.0000	
0.0559	3.4939	-0.1816	5.2941	3.2860	0.0000	0.0000	
0.0437	3.4939	-0.1978	5.3427	3.2870	0.0000	0.0000	
0.0478	3.5425	-0.1816	5.2941	3.2880	0.0000	0.0000	
0.0559	3.4939	-0.1654	5.3427	3.2890	0.0000	0.0000	
0.0437	3.5425	-0.2141	5.3427	3.2900	0.0000	0.0000	
0.0559	3.4939	-0.1816	5.3427	3.2910	0.0000	0.0000	
0.0559	3.5425	-0.1654	5.3427	3.2920	0.0000	0.0000	
0.0518	3.4939	-0.1654	5.2941	3.2930	0.0000	0.0000	
0.0599	3.5425	-0.2303	5.2941	3.2940	0.0000	0.0000	
0.0559	3.5425	-0.2303	5.3427	3.2950	0.0000	0.0000	
0.0559	3.4939	-0.2141	5.2941	3.2960	0.0000	0.0000	
0.0599	3.5425	-0.2789	5.2941	3.2970	0.0000	0.0000	
0.0559	3.5912	-0.2303	5.2941	3.2980	0.0000	0.0000	
0.0559	3.5425	-0.2465	5.3427	3.2990	0.0000	0.0000	
0.0478	3.4939	-0.2303	5.3427	3.3000	0.0000	0.0000	
0.0518	3.5425	-0.1978	5.2941	3.3010	0.0000	0.0000	
0.0559	3.4939	-0.1654	5.3427	3.3020	0.0000	0.0000	
0.0518	3.5425	-0.1816	5.3427	3.3030	0.0000	0.0000	
0.0518	3.4939	-0.1816	5.2941	3.3040	0.0000	0.0000	
0.0518	3.5425	-0.1816	5.3427	3.3050	0.0000	0.0000	
0.0559	3.5912	-0.1492	5.3427	3.3060	0.0000	0.0000	
0.0559	3.5425	-0.1492	5.2941	3.3070	0.0000	0.0000	
0.0518	3.5425	-0.1978	5.3914	3.3080	0.0000	0.0000	
0.0478	3.5425	-0.1816	5.3427	3.3090	0.0000	0.0000	
0.0599	3.5425	-0.1816	5.2941	3.3100	0.0000	0.0000	
0.0599	3.5912	-0.1816	5.2941	3.3110	0.0000	0.0000	
0.0640	3.5912	-0.1816	5.3427	3.3120	0.0000	0.0000	
0.0640	3.5425	-0.1492	5.2941	3.3130	0.0000	0.0000	
0.0518	3.4939	-0.2303	5.2941	3.3140	0.0000	0.0000	
0.0640	3.6399	-0.2465	5.3427	3.3150	0.0000	0.0000	
0.0680	3.5912	-0.2465	5.3427	3.3160	0.0000	0.0000	
0.0518	3.6399	-0.2627	5.3427	3.3170	0.0000	0.0000	
0.0518	3.5912	-0.1978	5.2941	3.3180	0.0000	0.0000	
0.0599	3.5425	-0.2465	5.2941	3.3190	0.0000	0.0000	
0.0559	3.5912	-0.2465	5.3427	3.3200	0.0000	0.0000	
0.0518	3.5912	-0.1654	5.3427	3.3210	0.0000	0.0000	
0.0559	3.5912	-0.1978	5.2941	3.3220	0.0000	0.0000	
0.0599	3.5425	-0.1816	5.3914	3.3230	0.0000	0.0000	
0.0640	3.6399	-0.1654	5.3914	3.3240	0.0000	0.0000	
0.0518	3.5912	-0.1654	5.3427	3.3250	0.0000	0.0000	
0.0559	3.5912	-0.1654	5.2941	3.3260	0.0000	0.0000	
0.0518	3.5425	-0.1492	5.3427	3.3270	0.0000	0.0000	
0.0599	3.6399	-0.1654	5.2941	3.3280	0.0000	0.0000	
0.0559	3.6399	-0.1654	5.3427	3.3290	0.0000	0.0000	
0.0559	3.5912	-0.1654	5.3427	3.3300	0.0000	0.0000	
0.0599	3.5912	-0.1654	5.2941	3.3310	0.0000	0.0000	
0.0559	3.5912	-0.1654	5.2941	3.3320	0.0000	0.0000	
0.0437	3.5912	-0.2303	5.2941	3.3330	0.0000	0.0000	
0.0640	3.5425	-0.1816	5.2941	3.3340	0.0000	0.0000	
0.0559	3.5912	-0.2465	5.3427	3.3350	0.0000	0.0000	
0.0559	3.5912	-0.2141	5.2454	3.3360	0.0000	0.0000	
0.0559	3.5425	-0.2303	5.2941	3.3370	0.0000	0.0000	
0.0518	3.5425	-0.2303	5.3427	3.3380	0.0000	0.0000	
0.0640	3.5912	-0.2627	5.2454	3.3390	0.0000	0.0000	
0.0559	3.5425	-0.2789	5.3427	3.3400	0.0000	0.0000	
0.0640	3.5912	-0.1492	5.2941	3.3410	0.0000	0.0000	
0.0640	3.5912	-0.1654	5.3427	3.3420	0.0000	0.0000	
0.0599	3.5912	-0.1654	5.3427	3.3430	0.0000	0.0000	
0.0559	3.5912	-0.1816	5.2941	3.3440	0.0000	0.0000	
0.0559	3.5912	-0.1816	5.3427	3.3450	0.0000	0.0000	
0.0559	3.5425	-0.1654	5.3427	3.3460	0.0000	0.0000	
0.0599	3.5912	-0.1654	5.2941	3.3470	0.0000	0.0000	
0.0559	3.5912	-0.1654	5.2941	3.3480	0.0000	0.0000	
0.0559	3.6399	-0.1816	5.2454	3.3490	0.0000	0.0000	
0.0599	3.6399	-0.1978	5.3427	3.3500	0.0000	0.0000	
0.0559	3.5912	-0.1816	5.2941	3.3510	0.0000	0.0000	
0.0599	3.5912	-0.1654	5.3427	3.3520	0.0000	0.0000	
0.0559	3.6399	-0.1654	5.3427	3.3530	0.0000	0.0000	
0.0599	3.5912	-0.2303	5.3427	3.3540	0.0000	0.0000	
0.0599	3.6399	-0.2303	5.3427	3.3550	0.0000	0.0000	
0.0518	3.5912	-0.2303	5.3427	3.3560	0.0000	0.0000	
0.0599	3.6399	-0.2627	5.2941	3.3570	0.0000	0.0000	
0.0599	3.6399	-0.2303	5.2941	3.3580	0.0000	0.0000	
0.0559	3.6885	-0.2141	5.3427	3.3590	0.0000	0.0000	
0.0559	3.6399	-0.2465	5.2941	3.3600	0.0000	0.0000	
0.0559	3.6399	-0.1492	5.3427	3.3610	0.0000	0.0000	
0.0559	3.5912	-0.1492	5.3427	3.3620	0.0000	0.0000	
0.0599	3.6399	-0.1654	5.3427	3.3630	0.0000	0.0000	
0.0559	3.5912	-0.1816	5.3427	3.3640	0.0000	0.0000	
0.0559	3.5912	-0.1654	5.3427	3.3650	0.0000	0.0000	
0.0518	3.6399	-0.1816	5.3427	3.3660	0.0000	0.0000	
0.0518	3.5912	-0.1654	5.3914	3.3670	0.0000	0.0000	
0.0518	3.6399	-0.1816	5.2454	3.3680	0.0000	0.0000	
0.0559	3.5912	-0.1654	5.3914	3.3690	0.0000	0.0000	
0.0478	3.5912	-0.1816	5.3914	3.3700	0.0000	0.0000	
0.0599	3.6399	-0.1816	5.3427	3.3710	0.0000	0.0000	
0.0518	3.6885	-0.1816	5.3427	3.3720	0.0000	0.0000	
0.0559	3.5912	-0.1654	5.3427	3.3730	0.0000	0.0000	
0.0640	3.6399	-0.2465	5.3427	3.3740	0.0000	0.0000	
0.0640	3.6399	-0.2303	5.3427	3.3750	0.0000	0.0000	
0.0518	3.5912	-0.2303	5.2454	3.3760	0.0000	0.0000	
0.0559	3.6399	-0.2141	5.2941	3.3770	0.0000	0.0000	
0.0599	3.5912	-0.2303	5.2941	3.3780	0.0000	0.0000	
0.0599	3.6399	-0.2465	5.2941	3.3790	0.0000	0.0000	
0.0599	3.6885	-0.2465	5.3427	3.3800	0.0000	0.0000	
0.0599	3.5912	-0.1654	5.2941	3.3810	0.0000	0.0000	
0.0599	3.6399	-0.1654	5.2941	3.3820	0.0000	0.0000	
0.0599	3.5912	-0.1816	5.3427	3.3830	0.0000	0.0000	
0.0599	3.6885	-0.1816	5.2941	3.3840	0.0000	0.0000	
0.0640	3.6399	-0.1654	5.2941	3.3850	0.0000	0.0000	
0.0599	3.6885	-0.1654	5.3427	3.3860	0.0000	0.0000	
0.0599	3.6399	-0.1816	5.2941	3.3870	0.0000	0.0000	
0.0518	3.5912	-0.1654	5.3914	3.3880	0.0000	0.0000	
0.0599	3.6399	-0.1654	5.3914	3.3890	0.0000	0.0000	
0.0559	3.5425	-0.1492	5.3427	3.3900	0.0000	0.0000	
0.0559	3.6399	-0.1654	5.3427	3.3910	0.0000	0.0000	
0.0599	3.6399	-0.1654	5.3427	3.3920	0.0000	0.0000	
0.0680	3.5912	-0.1654	5.2941	3.3930	0.0000	0.0000	
0.0599	3.6885	-0.2303	5.2941	3.3940	0.0000	0.0000	
0.0640	3.5912	-0.2303	5.2941	3.3950	0.0000	0.0000	
0.0559	3.5912	-0.2465	5.2941	3.3960	0.0000	0.0000	
0.0599	3.6399	-0.2303	5.2941	3.3970	0.0000	0.0000	
0.0478	3.6399	-0.2303	5.3427	3.3980	0.0000	0.0000	
0.0559	3.6399	-0.2303	5.3427	3.3990	0.0000	0.0000	
0.0518	3.6885	-0.2303	5.3427	3.4000	0.0000	0.0000	
0.0640	3.6399	-0.1816	5.2941	3.4010	0.0000	0.0000	
0.0559	3.6399	-0.1654	5.3427	3.4020	0.0000	0.0000	
0.0559	3.6399	-0.1816	5.3427	3.4030	0.0000	0.0000	
0.0559	3.6885	-0.1816	5.3914	3.4040	0.0000	0.0000	
0.0518	3.6399	-0.1492	5.3427	3.4050	0.0000	0.0000	
0.0640	3.5912	-0.1654	5.2941	3.4060	0.0000	0.0000	
0.0518	3.5912	-0.1978	5.2941	3.4070	0.0000	0.0000	
0.0599	3.6885	-0.1816	5.3427	3.4080	0.0000	0.0000	
0.0518	3.6885	-0.1654	5.3427	3.4090	0.0000	0.0000	
0.0599	3.6885	-0.1978	5.3427	3.4100	0.0000	0.0000	
0.0640	3.6885	-0.1816	5.2941	3.4110	0.0000	0.0000	
0.0680	3.5912	-0.1978	5.3427	3.4120	0.0000	0.0000	
0.0559	3.6885	-0.1654	5.2941	3.4130	0.0000	0.0000	
0.0640	3.6885	-0.1816	5.3427	3.4140	0.0000	0.0000	
0.0640	3.6885	-0.2465	5.3914	3.4150	0.0000	0.0000	
0.0518	3.6885	-0.1654	5.3427	3.4160	0.0000	0.0000	
0.0559	3.6885	-0.2465	5.3427	3.4170	0.0000	0.0000	
0.0599	3.6885	-0.2465	5.3427	3.4180	0.0000	0.0000	
0.0559	3.6885	-0.1654	5.2454	3.4190	0.0000	0.0000	
0.0559	3.6885	-0.1654	5.3914	3.4200	0.0000	0.0000	
0.0640	3.6885	-0.1492	5.3914	3.4210	0.0000	0.0000	
0.0599	3.6399	-0.1654	5.2941	3.4220	0.0000	0.0000	
0.0559	3.6885	-0.1816	5.2941	3.4230	0.0000	0.0000	
0.0599	3.6885	-0.1816	5.2941	3.4240	0.0000	0.0000	
0.0640	3.7372	-0.1654	5.3427	3.4250	0.0000	0.0000	
0.0478	3.6399	-0.1816	5.3427	3.4260	0.0000	0.0000	
0.0599	3.7372	-0.1816	5.3914	3.4270	0.0000	0.0000	
0.0559	3.6885	-0.1654	5.3427	3.4280	0.0000	0.0000	
0.0599	3.6885	-0.1816	5.2941	3.4290	0.0000	0.0000	
0.0559	3.6885	-0.1654	5.3427	3.4300	0.0000	0.0000	
0.0559	3.5912	-0.1978	5.3427	3.4310	0.0000	0.0000	
0.0559	3.6885	-0.1492	5.2941	3.4320	0.0000	0.0000	
0.0640	3.6885	-0.1492	5.3427	3.4330	0.0000	0.0000	
0.0599	3.6399	-0.1816	5.3427	3.4340	0.0000	0.0000	
0.0680	3.7372	-0.1816	5.3427	3.4350	0.0000	0.0000	
0.0640	3.6399	-0.1978	5.3427	3.4360	0.0000	0.0000	
0.0559	3.6885	-0.2465	5.3427	3.4370	0.0000	0.0000	
0.0599	3.6399	-0.1654	5.3427	3.4380	0.0000	0.0000	
0.0599	3.6885	-0.1978	5.3914	3.4390	0.0000	0.0000	
0.0518	3.7372	-0.1816	5.2941	3.4400	0.0000	0.0000	
0.0640	3.6885	-0.1978	5.2454	3.4410	0.0000	0.0000	
0.0559	3.6885	-0.1492	5.3427	3.4420	0.0000	0.0000	
0.0599	3.6885	-0.1654	5.3427	3.4430	0.0000	0.0000	
0.0559	3.6885	-0.1978	5.2941	3.4440	0.0000	0.0000	
0.0559	3.6885	-0.1816	5.2941	3.4450	0.0000	0.0000	
0.0680	3.6885	-0.1005	5.3427	3.4460	0.0000	0.0000	
0.0559	3.6885	-0.1492	5.2941	3.4470	0.0000	0.0000	
0.0640	3.6885	-0.1978	5.2941	3.4480	0.0000	0.0000	
0.0640	3.7372	-0.1816	5.3427	3.4490	0.0000	0.0000	
0.0518	3.6885	-0.1978	5.3427	3.4500	0.0000	0.0000	
0.0559	3.6885	-0.1492	5.3427	3.4510	0.0000	0.0000	
0.0559	3.6885	-0.1654	5.3427	3.4520	0.0000	0.0000	
0.0559	3.7372	-0.1330	5.2454	3.4530	0.0000	0.0000	
0.0599	3.6885	-0.1654	5.2941	3.4540	0.0000	0.0000	
0.0680	3.7372	-0.1978	5.2941	3.4550	0.0000	0.0000	
0.0640	3.6885	-0.1816	5.3914	3.4560	0.0000	0.0000	
0.0559	3.6399	-0.1654	5.3427	3.4570	0.0000	0.0000	
0.0599	3.7372	-0.1654	5.3427	3.4580	0.0000	0.0000	
0.0518	3.6885	-0.1816	5.2941	3.4590	0.0000	0.0000	
0.0599	3.7372	-0.1816	5.2941	3.4600	0.0000	0.0000	
0.0559	3.6885	-0.1654	5.3427	3.4610	0.0000	0.0000	
0.0680	3.7858	-0.1654	5.3427	3.4620	0.0000	0.0000	
0.0518	3.6885	-0.1492	5.2941	3.4630	0.0000	0.0000	
0.0559	3.6885	-0.1816	5.2941	3.4640	0.0000	0.0000	
0.0518	3.6885	-0.1005	5.3914	3.4650	0.0000	0.0000	
0.0559	3.6885	-0.1978	5.3427	3.4660	0.0000	0.0000	
0.0518	3.6885	-0.1492	5.3427	3.4670	0.0000	0.0000	
0.0518	3.6885	-0.1654	5.3914	3.4680	0.0000	0.0000	
0.0559	3.6399	-0.1492	5.3427	3.4690	0.0000	0.0000	
0.0518	3.6885	-0.1654	5.3427	3.4700	0.0000	0.0000	
0.0397	3.7372	-0.1816	5.3427	3.4710	0.0000	0.0000	
0.0518	3.6885	-0.1816	5.3427	3.4720	0.0000	0.0000	
0.0518	3.6885	-0.1816	5.2941	3.4730	0.0000	0.0000	
0.0559	3.6885	-0.1654	5.3427	3.4740	0.0000	0.0000	
0.0559	3.7372	-0.1816	5.3914	3.4750	0.0000	0.0000	
0.0559	3.7372	-0.1978	5.2941	3.4760	0.0000	0.0000	
0.0599	3.7372	-0.1816	5.2941	3.4770	0.0000	0.0000	
0.0559	3.6885	-0.1654	5.3914	3.4780	0.0000	0.0000	
0.0640	3.7372	-0.1654	5.2941	3.4790	0.0000	0.0000	
0.0518	3.7372	-0.1654	5.3427	3.4800	0.0000	0.0000	
0.0559	3.7372	-0.1654	5.2454	3.4810	0.0000	0.0000	
0.0518	3.7858	-0.1816	5.3427	3.4820	0.0000	0.0000	
0.0559	3.7372	-0.1816	5.2941	3.4830	0.0000	0.0000	
0.0559	3.7372	-0.1654	5.3427	3.4840	0.0000	0.0000	
0.0518	3.6885	-0.1654	5.3427	3.4850	0.0000	0.0000	
0.0640	3.7372	-0.1816	5.3427	3.4860	0.0000	0.0000	
0.0559	3.7372	-0.1816	5.3914	3.4870	0.0000	0.0000	
0.0599	3.7372	-0.1816	5.3914	3.4880	0.0000	0.0000	
0.0518	3.6885	-0.1978	5.3914	3.4890	0.0000	0.0000	
0.0640	3.7372	-0.1816	5.2941	3.4900	0.0000	0.0000	
0.0559	3.7372	-0.1492	5.3914	3.4910	0.0000	0.0000	
0.0599	3.6885	-0.1816	5.2941	3.4920	0.0000	0.0000	
0.0559	3.7372	-0.1654	5.3427	3.4930	0.0000	0.0000	
0.0559	3.6885	-0.1492	5.3427	3.4940	0.0000	0.0000	
0.0599	3.7372	-0.1816	5.2941	3.4950	0.0000	0.0000	
0.0559	3.7858	-0.1654	5.3427	3.4960	0.0000	0.0000	
0.0721	3.7372	-0.1816	5.2941	3.4970	0.0000	0.0000	
0.0599	3.7372	-0.1978	5.2941	3.4980	0.0000	0.0000	
0.0478	3.7372	-0.1654	5.2941	3.4990	0.0000	0.0000	
0.0559	3.7372	-0.1654	5.3427	3.5000	0.0000	0.0000	
0.0518	3.7858	-0.1654	5.2941	3.5010	0.0000	0.0000	
0.0599	3.7858	-0.1330	5.2454	3.5020	0.0000	0.0000	
0.0559	3.6885	-0.1816	5.2941	3.5030	0.0000	0.0000	
0.0559	3.7858	-0.1654	5.3427	3.5040	0.0000	0.0000	
0.0599	3.7858	-0.1167	5.2941	3.5050	0.0000	0.0000	
0.0599	3.7858	-0.1654	5.3427	3.5060	0.0000	0.0000	
0.0559	3.7858	-0.1816	5.2454	3.5070	0.0000	0.0000	
0.0599	3.6885	-0.1654	5.2941	3.5080	0.0000	0.0000	
0.0599	3.7858	-0.1492	5.3427	3.5090	0.0000	0.0000	
0.0640	3.7858	-0.1654	5.2941	3.5100	0.0000	0.0000	
0.0680	3.7372	-0.1654	5.2941	3.5110	0.0000	0.0000	
0.0518	3.7372	-0.1492	5.2941	3.5120	0.0000	0.0000	
0.0599	3.7372	-0.2141	5.3427	3.5130	0.0000	0.0000	
0.0640	3.7372	-0.1978	5.3427	3.5140	0.0000	0.0000	
0.0559	3.7858	-0.1816	5.3427	3.5150	0.0000	0.0000	
0.0680	3.7858	-0.1816	5.2941	3.5160	0.0000	0.0000	
0.0640	3.7858	-0.1654	5.2941	3.5170	0.0000	0.0000	
0.0559	3.7372	-0.1654	5.3427	3.5180	0.0000	0.0000	
0.0599	3.8345	-0.1978	5.2941	3.5190	0.0000	0.0000	
0.0599	3.7372	-0.1816	5.2454	3.5200	0.0000	0.0000	
0.0599	3.8345	-0.1654	5.3427	3.5210	0.0000	0.0000	
0.0559	3.7372	-0.1816	5.3427	3.5220	0.0000	0.0000	
0.0640	3.7858	-0.1654	5.3427	3.5230	0.0000	0.0000	
0.0599	3.7858	-0.1654	5.3914	3.5240	0.0000	0.0000	
0.0640	3.7858	-0.1978	5.2941	3.5250	0.0000	0.0000	
0.0599	3.7372	-0.1330	5.3427	3.5260	0.0000	0.0000	
0.0559	3.7858	-0.1492	5.3427	3.5270	0.0000	0.0000	
0.0518	3.7858	-0.1978	5.2941	3.5280	0.0000	0.0000	
0.0599	3.7858	-0.1492	5.3427	3.5290	0.0000	0.0000	
0.0559	3.8345	-0.1654	5.3427	3.5300	0.0000	0.0000	
0.0599	3.7858	-0.1654	5.3914	3.5310	0.0000	0.0000	
0.0599	3.7858	-0.1654	5.2941	3.5320	0.0000	0.0000	
0.0599	3.7858	-0.1654	5.2941	3.5330	0.0000	0.0000	
0.0599	3.7858	-0.1492	5.3427	3.5340	0.0000	0.0000	
0.0599	3.7858	-0.1654	5.3427	3.5350	0.0000	0.0000	
0.0518	3.7858	-0.1816	5.2941	3.5360	0.0000	0.0000	
0.0599	3.7372	-0.1654	5.2941	3.5370	0.0000	0.0000	
0.0680	3.7372	-0.1654	5.3427	3.5380	0.0000	0.0000	
0.0559	3.7858	-0.1654	5.3427	3.5390	0.0000	0.0000	
0.0518	3.8345	-0.1654	5.2941	3.5400	0.0000	0.0000	
0.0518	3.7858	-0.1816	5.2941	3.5410	0.0000	0.0000	
0.0518	3.7858	-0.1654	5.2941	3.5420	0.0000	0.0000	
0.0518	3.7858	-0.1816	5.3427	3.5430	0.0000	0.0000	
0.0559	3.7858	-0.1816	5.3914	3.5440	0.0000	0.0000	
0.0559	3.7858	-0.0681	5.3427	3.5450	0.0000	0.0000	
0.0559	3.7372	-0.1167	5.3914	3.5460	0.0000	0.0000	
0.0640	3.7858	-0.1654	5.3427	3.5470	0.0000	0.0000	
0.0599	3.7858	-0.1816	5.2941	3.5480	0.0000	0.0000	
0.0559	3.7858	-0.1816	5.2941	3.5490	0.0000	0.0000	
0.0559	3.7858	-0.1654	5.2941	3.5500	0.0000	0.0000	
0.0478	3.8345	-0.1816	5.2941	3.5510	0.0000	0.0000	
0.0599	3.8345	-0.1816	5.2941	3.5520	0.0000	0.0000	
0.0559	3.8345	-0.1816	5.3427	3.5530	0.0000	0.0000	
0.0599	3.8831	-0.1654	5.2941	3.5540	0.0000	0.0000	
0.0559	3.7858	-0.1654	5.3427	3.5550	0.0000	0.0000	
0.0559	3.7858	-0.1654	5.2941	3.5560	0.0000	0.0000	
0.0599	3.7858	-0.1654	5.2941	3.5570	0.0000	0.0000	
0.0559	3.7858	-0.1654	5.2941	3.5580	0.0000	0.0000	
0.0559	3.7858	-0.1816	5.2941	3.5590	0.0000	0.0000	
0.0559	3.7858	-0.1654	5.3427	3.5600	0.0000	0.0000	
0.0559	3.8345	-0.1816	5.3427	3.5610	0.0000	0.0000	
0.0559	3.7858	-0.1654	5.3427	3.5620	0.0000	0.0000	
0.0518	3.8345	-0.1816	5.3427	3.5630	0.0000	0.0000	
0.0559	3.7858	-0.1654	5.2941	3.5640	0.0000	0.0000	
0.0559	3.8345	-0.1654	5.3427	3.5650	0.0000	0.0000	
0.0559	3.8345	-0.1330	5.3427	3.5660	0.0000	0.0000	
0.0559	3.8345	-0.1654	5.2941	3.5670	0.0000	0.0000	
0.0559	3.8345	-0.1978	5.3427	3.5680	0.0000	0.0000	
0.0559	3.8345	-0.1978	5.2941	3.5690	0.0000	0.0000	
0.0599	3.7858	-0.1654	5.3427	3.5700	0.0000	0.0000	
0.0559	3.8345	-0.1816	5.2941	3.5710	0.0000	0.0000	
0.0680	3.7858	-0.1816	5.3914	3.5720	0.0000	0.0000	
0.0599	3.7858	-0.1654	5.3427	3.5730	0.0000	0.0000	
0.0518	3.8345	-0.1654	5.3427	3.5740	0.0000	0.0000	
0.0640	3.8345	-0.1816	5.2941	3.5750	0.0000	0.0000	
0.0559	3.8345	-0.1654	5.2941	3.5760	0.0000	0.0000	
0.0640	3.8345	-0.1816	5.3427	3.5770	0.0000	0.0000	
0.0599	3.8345	-0.1816	5.3427	3.5780	0.0000	0.0000	
0.0640	3.8345	-0.1654	5.2941	3.5790	0.0000	0.0000	
0.0599	3.8831	-0.1816	5.2941	3.5800	0.0000	0.0000	
0.0599	3.8345	-0.1816	5.2941	3.5810	0.0000	0.0000	
0.0599	3.8345	-0.1978	5.2454	3.5820	0.0000	0.0000	
0.0640	3.8345	-0.1816	5.2941	3.5830	0.0000	0.0000	
0.0599	3.8345	-0.1654	5.2941	3.5840	0.0000	0.0000	
0.0518	3.8831	-0.1167	5.3427	3.5850	0.0000	0.0000	
0.0518	3.8345	-0.1654	5.2941	3.5860	0.0000	0.0000	
0.0559	3.8345	-0.1492	5.2941	3.5870	0.0000	0.0000	
0.0599	3.8831	-0.1654	5.3427	3.5880	0.0000	0.0000	
0.0599	3.7858	-0.1167	5.3427	3.5890	0.0000	0.0000	
0.0599	3.8345	-0.1978	5.3914	3.5900	0.0000	0.0000	
0.0599	3.8831	-0.1492	5.2941	3.5910	0.0000	0.0000	
0.0640	3.8831	-0.1654	5.3427	3.5920	0.0000	0.0000	
0.0680	3.8345	-0.1654	5.3427	3.5930	0.0000	0.0000	
0.0599	3.8831	-0.1816	5.3427	3.5940	0.0000	0.0000	
0.0680	3.8831	-0.1654	5.2941	3.5950	0.0000	0.0000	
0.0599	3.8831	-0.1654	5.3427	3.5960	0.0000	0.0000	
0.0518	3.8831	-0.1978	5.3427	3.5970	0.0000	0.0000	
0.0518	3.8345	-0.1816	5.2941	3.5980	0.0000	0.0000	
0.0478	3.8345	-0.1816	5.2941	3.5990	0.0000	0.0000	
0.0518	3.8345	-0.1978	5.3427	3.6000	0.0000	0.0000	
0.0478	3.8831	-0.1654	5.3427	3.6010	0.0000	0.0000	
0.0640	3.8345	-0.1654	5.3427	3.6020	0.0000	0.0000	
0.0640	3.8831	-0.1654	5.2941	3.6030	0.0000	0.0000	
0.0599	3.8345	-0.1816	5.2941	3.6040	0.0000	0.0000	
0.0559	3.8345	-0.1167	5.3427	3.6050	0.0000	0.0000	
0.0640	3.8831	-0.2141	5.2941	3.6060	0.0000	0.0000	
0.0599	3.8831	-0.1816	5.3427	3.6070	0.0000	0.0000	
0.0559	3.8345	-0.1816	5.3427	3.6080	0.0000	0.0000	
0.0559	3.8831	-0.1654	5.2941	3.6090	0.0000	0.0000	
0.0559	3.8831	-0.1654	5.3427	3.6100	0.0000	0.0000	
0.0559	3.8345	-0.1654	5.3427	3.6110	0.0000	0.0000	
0.0559	3.9318	-0.1816	5.3427	3.6120	0.0000	0.0000	
0.0599	3.8345	-0.1816	5.2941	3.6130	0.0000	0.0000	
0.0559	3.8831	-0.1492	5.3427	3.6140	0.0000	0.0000	
0.0640	3.8831	-0.1654	5.2454	3.6150	0.0000	0.0000	
0.0599	3.8831	-0.1654	5.2454	3.6160	0.0000	0.0000	
0.0518	3.8345	-0.1654	5.3427	3.6170	0.0000	0.0000	
0.0599	3.8345	-0.1816	5.2941	3.6180	0.0000	0.0000	
0.0559	3.8831	-0.1978	5.3427	3.6190	0.0000	0.0000	
0.0640	3.8345	-0.1492	5.3427	3.6200	0.0000	0.0000	
0.0559	3.8831	-0.1816	5.3427	3.6210	0.0000	0.0000	
0.0559	3.8831	-0.1816	5.2941	3.6220	0.0000	0.0000	
0.0478	3.8831	-0.1654	5.2941	3.6230	0.0000	0.0000	
0.0559	3.8345	-0.1005	5.3427	3.6240	0.0000	0.0000	
0.0559	3.8345	-0.1816	5.2941	3.6250	0.0000	0.0000	
0.0640	3.8345	-0.1816	5.3427	3.6260	0.0000	0.0000	
0.0437	3.8345	-0.1816	5.2941	3.6270	0.0000	0.0000	
0.0559	3.8831	-0.1816	5.3427	3.6280	0.0000	0.0000	
0.0599	3.8831	-0.1816	5.2941	3.6290	0.0000	0.0000	
0.0599	3.9318	-0.1654	5.2941	3.6300	0.0000	0.0000	
0.0599	3.8831	-0.1654	5.3914	3.6310	0.0000	0.0000	
0.0518	3.9318	-0.1492	5.2941	3.6320	0.0000	0.0000	
0.0680	3.8831	-0.1654	5.3914	3.6330	0.0000	0.0000	
0.0559	3.8831	-0.1816	5.3427	3.6340	0.0000	0.0000	
0.0599	3.8831	-0.1654	5.3427	3.6350	0.0000	0.0000	
0.0680	3.9318	-0.1654	5.2941	3.6360	0.0000	0.0000	
0.0559	3.8831	-0.1492	5.3427	3.6370	0.0000	0.0000	
0.0599	3.8831	-0.1654	5.2941	3.6380	0.0000	0.0000	
0.0599	3.8831	-0.1816	5.2941	3.6390	0.0000	0.0000	
0.0559	3.9318	-0.1816	5.2941	3.6400	0.0000	0.0000	
0.0599	3.8831	-0.1492	5.3914	3.6410	0.0000	0.0000	
0.0559	3.8831	-0.1492	5.2454	3.6420	0.0000	0.0000	
0.0599	3.8831	-0.1816	5.3914	3.6430	0.0000	0.0000	
0.0559	3.9318	-0.1167	5.2941	3.6440	0.0000	0.0000	
0.0680	3.8831	-0.1654	5.2454	3.6450	0.0000	0.0000	
0.0599	3.8831	-0.1816	5.3427	3.6460	0.0000	0.0000	
0.0680	3.8831	-0.1816	5.3427	3.6470	0.0000	0.0000	
0.0559	3.8831	-0.1816	5.2454	3.6480	0.0000	0.0000	
0.0559	3.9318	-0.1492	5.3427	3.6490	0.0000	0.0000	
0.0599	3.8831	-0.1816	5.2941	3.6500	0.0000	0.0000	
0.0599	3.9318	-0.1978	5.3427	3.6510	0.0000	0.0000	
0.0640	3.9318	-0.1654	5.3427	3.6520	0.0000	0.0000	
0.0640	3.8831	-0.1816	5.2941	3.6530	0.0000	0.0000	
0.0599	3.9804	-0.1654	5.2941	3.6540	0.0000	0.0000	
0.0599	3.8831	-0.1654	5.3427	3.6550	0.0000	0.0000	
0.0478	3.9318	-0.1654	5.3427	3.6560	0.0000	0.0000	
0.0599	3.8831	-0.1816	5.3427	3.6570	0.0000	0.0000	
0.0640	3.8345	-0.1654	5.3914	3.6580	0.0000	0.0000	
0.0599	3.8831	-0.1654	5.2941	3.6590	0.0000	0.0000	
0.0599	3.9318	-0.1816	5.2941	3.6600	0.0000	0.0000	
0.0680	3.9318	-0.1654	5.3427	3.6610	0.0000	0.0000	
0.0640	3.9318	-0.1816	5.3427	3.6620	0.0000	0.0000	
0.0599	3.9318	-0.1167	5.3427	3.6630	0.0000	0.0000	
0.0518	3.9318	-0.1654	5.2941	3.6640	0.0000	0.0000	
0.0599	3.8345	-0.1978	5.3427	3.6650	0.0000	0.0000	
0.0680	3.9318	-0.1654	5.2941	3.6660	0.0000	0.0000	
0.0599	3.8831	-0.1654	5.2941	3.6670	0.0000	0.0000	
0.0478	3.8831	-0.1492	5.2941	3.6680	0.0000	0.0000	
0.0559	3.9318	-0.1654	5.2941	3.6690	0.0000	0.0000	
0.0599	3.8831	-0.1654	5.3427	3.6700	0.0000	0.0000	
0.0680	3.9804	-0.1978	5.2941	3.6710	0.0000	0.0000	
0.0559	3.9804	-0.1816	5.3914	3.6720	0.0000	0.0000	
0.0559	3.8831	-0.1654	5.3914	3.6730	0.0000	0.0000	
0.0680	3.9318	-0.1816	5.2941	3.6740	0.0000	0.0000	
0.0559	3.9318	-0.1816	5.2941	3.6750	0.0000	0.0000	
0.0599	3.8831	-0.1492	5.3427	3.6760	0.0000	0.0000	
0.0599	3.8831	-0.1492	5.2941	3.6770	0.0000	0.0000	
0.0680	3.9318	-0.1654	5.2941	3.6780	0.0000	0.0000	
0.0559	3.9318	-0.1978	5.2941	3.6790	0.0000	0.0000	
0.0640	3.9318	-0.1816	5.2941	3.6800	0.0000	0.0000	
0.0559	3.9318	-0.1816	5.2941	3.6810	0.0000	0.0000	
0.0640	3.9318	-0.1005	5.3914	3.6820	0.0000	0.0000	
0.0640	3.9318	-0.1005	5.3427	3.6830	0.0000	0.0000	
0.0640	3.9804	-0.1978	5.2941	3.6840	0.0000	0.0000	
0.0640	3.9318	-0.1978	5.2941	3.6850	0.0000	0.0000	
0.0599	3.8831	-0.1978	5.2941	3.6860	0.0000	0.0000	
0.0640	3.9318	-0.1978	5.2941	3.6870	0.0000	0.0000	
0.0599	3.9804	-0.1816	5.3427	3.6880	0.0000	0.0000	
0.0721	3.9804	-0.1492	5.3427	3.6890	0.0000	0.0000	
0.0680	3.9804	-0.1654	5.3427	3.6900	0.0000	0.0000	
0.0599	3.9804	-0.1816	5.2941	3.6910	0.0000	0.0000	
0.0680	4.0291	-0.1816	5.3427	3.6920	0.0000	0.0000	
0.0640	3.9318	-0.1654	5.2941	3.6930	0.0000	0.0000	
0.0599	3.9804	-0.1654	5.3427	3.6940	0.0000	0.0000	
0.0599	3.9318	-0.1978	5.2941	3.6950	0.0000	0.0000	
0.0640	3.9318	-0.1654	5.2454	3.6960	0.0000	0.0000	
0.0559	3.9318	-0.1654	5.3427	3.6970	0.0000	0.0000	
0.0680	3.9804	-0.1654	5.2941	3.6980	0.0000	0.0000	
0.0640	3.9804	-0.1816	5.3914	3.6990	0.0000	0.0000	
0.0599	3.9318	-0.1492	5.2941	3.7000	0.0000	0.0000	
0.0599	3.9318	-0.1654	5.2941	3.7010	0.0000	0.0000	
0.0599	3.9804	-0.1654	5.3427	3.7020	0.0000	0.0000	
0.0680	3.9318	-0.1167	5.3427	3.7030	0.0000	0.0000	
0.0640	3.9318	-0.1654	5.3427	3.7040	0.0000	0.0000	
0.0721	3.9804	-0.1654	5.2454	3.7050	0.0000	0.0000	
0.0559	3.9318	-0.1816	5.2941	3.7060	0.0000	0.0000	
0.0599	3.9318	-0.1654	5.3427	3.7070	0.0000	0.0000	
0.0640	3.9804	-0.1654	5.2941	3.7080	0.0000	0.0000	
0.0640	3.8831	-0.1654	5.2454	3.7090	0.0000	0.0000	
0.0599	3.9804	-0.1654	5.3427	3.7100	0.0000	0.0000	
0.0640	3.9318	-0.1654	5.3427	3.7110	0.0000	0.0000	
0.0599	3.9318	-0.1816	5.3427	3.7120	0.0000	0.0000	
0.0680	3.9318	-0.1816	5.2941	3.7130	0.0000	0.0000	
0.0680	3.9804	-0.1816	5.2941	3.7140	0.0000	0.0000	
0.0640	3.9318	-0.1654	5.2454	3.7150	0.0000	0.0000	
0.0680	3.9318	-0.1816	5.3427	3.7160	0.0000	0.0000	
0.0640	3.9318	-0.1654	5.3427	3.7170	0.0000	0.0000	
0.0721	3.9804	-0.1978	5.3914	3.7180	0.0000	0.0000	
0.0640	3.9318	-0.1492	5.2941	3.7190	0.0000	0.0000	
0.0599	3.9804	-0.1654	5.3427	3.7200	0.0000	0.0000	
0.0640	4.0291	-0.1816	5.3427	3.7210	0.0000	0.0000	
0.0599	3.9318	-0.1005	5.3427	3.7220	0.0000	0.0000	
0.0640	3.9804	-0.1167	5.2941	3.7230	0.0000	0.0000	
0.0559	3.9804	-0.1816	5.3427	3.7240	0.0000	0.0000	
0.0599	3.9318	-0.1654	5.2941	3.7250	0.0000	0.0000	
0.0640	3.9318	-0.1816	5.3427	3.7260	0.0000	0.0000	
0.0599	3.9318	-0.1816	5.3427	3.7270	0.0000	0.0000	
0.0559	3.9804	-0.1654	5.3427	3.7280	0.0000	0.0000	
0.0599	4.0291	-0.1654	5.2454	3.7290	0.0000	0.0000	
0.0640	3.9804	-0.1654	5.3427	3.7300	0.0000	0.0000	
0.0640	3.9804	-0.1816	5.3427	3.7310	0.0000	0.0000	
0.0599	3.9318	-0.1654	5.3427	3.7320	0.0000	0.0000	
0.0599	4.0291	-0.1816	5.2941	3.7330	0.0000	0.0000	
0.0640	3.9804	-0.1492	5.2941	3.7340	0.0000	0.0000	
0.0680	3.9804	-0.1654	5.2941	3.7350	0.0000	0.0000	
0.0640	3.9804	-0.1816	5.3427	3.7360	0.0000	0.0000	
0.0680	3.9318	-0.1816	5.2941	3.7370	0.0000	0.0000	
0.0559	3.9318	-0.1654	5.3914	3.7380	0.0000	0.0000	
0.0599	4.0777	-0.1978	5.2941	3.7390	0.0000	0.0000	
0.0721	4.0291	-0.1816	5.3427	3.7400	0.0000	0.0000	
0.0640	4.0291	-0.1978	5.2941	3.7410	0.0000	0.0000	
0.0640	4.0291	-0.1654	5.2454	3.7420	0.0000	0.0000	
0.0640	3.9804	-0.1654	5.3427	3.7430	0.0000	0.0000	
0.0680	4.0291	-0.1167	5.3427	3.7440	0.0000	0.0000	
0.0559	3.9318	-0.1654	5.3427	3.7450	0.0000	0.0000	
0.0680	4.0291	-0.1654	5.3427	3.7460	0.0000	0.0000	
0.0599	4.0291	-0.1816	5.3427	3.7470	0.0000	0.0000	
0.0559	3.9804	-0.1492	5.2941	3.7480	0.0000	0.0000	
0.0680	3.9318	-0.1978	5.2941	3.7490	0.0000	0.0000	
0.0640	3.9804	-0.1654	5.3427	3.7500	0.0000	0.0000	
0.0680	4.0777	-0.1816	5.2941	3.7510	0.0000	0.0000	
0.0640	4.0777	-0.1816	5.2941	3.7520	0.0000	0.0000	
0.0599	3.9804	-0.1978	5.3427	3.7530	0.0000	0.0000	
0.0680	4.0291	-0.1816	5.2941	3.7540	0.0000	0.0000	
0.0680	3.9804	-0.1654	5.2941	3.7550	0.0000	0.0000	
0.0640	3.9318	-0.1654	5.2941	3.7560	0.0000	0.0000	
0.0599	4.0291	-0.1654	5.2941	3.7570	0.0000	0.0000	
0.0680	4.0777	-0.1492	5.2941	3.7580	0.0000	0.0000	
0.0518	3.9804	-0.1654	5.2941	3.7590	0.0000	0.0000	
0.0640	3.9318	-0.1816	5.2941	3.7600	0.0000	0.0000	
0.0599	4.0291	-0.1492	5.2941	3.7610	0.0000	0.0000	
0.0599	3.9804	-0.1978	5.2941	3.7620	0.0000	0.0000	
0.0721	4.0777	-0.1005	5.3427	3.7630	0.0000	0.0000	
0.0599	3.9804	-0.1654	5.3427	3.7640	0.0000	0.0000	
0.0721	4.0291	-0.1816	5.2941	3.7650	0.0000	0.0000	
0.0680	3.9804	-0.1654	5.2941	3.7660	0.0000	0.0000	
0.0599	4.0291	-0.1978	5.3427	3.7670	0.0000	0.0000	
0.0640	3.9804	-0.1816	5.2941	3.7680	0.0000	0.0000	
0.0680	4.0291	-0.1654	5.3427	3.7690	0.0000	0.0000	
0.0599	3.9804	-0.1492	5.2941	3.7700	0.0000	0.0000	
0.0640	4.0291	-0.1654	5.2941	3.7710	0.0000	0.0000	
0.0599	4.0291	-0.1330	5.2941	3.7720	0.0000	0.0000	
0.0640	4.0291	-0.1816	5.3427	3.7730	0.0000	0.0000	
0.0599	4.0291	-0.1492	5.2941	3.7740	0.0000	0.0000	
0.0599	4.1264	-0.1978	5.3427	3.7750	0.0000	0.0000	
0.0680	4.0777	-0.1492	5.2941	3.7760	0.0000	0.0000	
0.0599	4.0291	-0.1492	5.3427	3.7770	0.0000	0.0000	
0.0599	4.0291	-0.1654	5.3427	3.7780	0.0000	0.0000	
0.0599	3.9804	-0.1816	5.2941	3.7790	0.0000	0.0000	
0.0721	3.9804	-0.1330	5.2941	3.7800	0.0000	0.0000	
0.0599	4.0291	-0.1816	5.2941	3.7810	0.0000	0.0000	
0.0599	4.0777	-0.1654	5.3427	3.7820	0.0000	0.0000	
0.0518	4.0291	-0.1978	5.2454	3.7830	0.0000	0.0000	
0.0599	4.0291	-0.1167	5.2941	3.7840	0.0000	0.0000	
0.0559	4.0291	-0.1816	5.2941	3.7850	0.0000	0.0000	
0.0599	4.0777	-0.1654	5.2941	3.7860	0.0000	0.0000	
0.0721	4.0291	-0.1492	5.2941	3.7870	0.0000	0.0000	
0.0640	4.0777	-0.1654	5.2454	3.7880	0.0000	0.0000	
0.0721	4.0777	-0.1492	5.3914	3.7890	0.0000	0.0000	
0.0640	4.0291	-0.1330	5.3427	3.7900	0.0000	0.0000	
0.0599	4.0777	-0.1816	5.3427	3.7910	0.0000	0.0000	
0.0599	4.0777	-0.1654	5.3427	3.7920	0.0000	0.0000	
0.0640	4.0291	-0.1978	5.2941	3.7930	0.0000	0.0000	
0.0680	4.0291	-0.1978	5.3427	3.7940	0.0000	0.0000	
0.0599	4.0777	-0.1492	5.3427	3.7950	0.0000	0.0000	
0.0599	3.9804	-0.1654	5.2941	3.7960	0.0000	0.0000	
0.0680	4.0777	-0.1654	5.3914	3.7970	0.0000	0.0000	
0.0599	4.0291	-0.1654	5.3427	3.7980	0.0000	0.0000	
0.0599	4.0291	-0.1816	5.2941	3.7990	0.0000	0.0000	
0.0559	4.0291	-0.1816	5.2941	3.8000	0.0000	0.0000	
0.0559	4.0291	-0.1978	5.2941	3.8010	0.0000	0.0000	
0.0599	4.0777	-0.1816	5.3427	3.8020	0.0000	0.0000	
0.0721	3.9804	-0.1816	5.3427	3.8030	0.0000	0.0000	
0.0559	4.0291	-0.1167	5.3427	3.8040	0.0000	0.0000	
0.0640	4.0291	-0.1654	5.3427	3.8050	0.0000	0.0000	
0.0599	4.0291	-0.1654	5.3427	3.8060	0.0000	0.0000	
0.0559	4.0777	-0.1978	5.3427	3.8070	0.0000	0.0000	
0.0559	4.0291	-0.1654	5.3914	3.8080	0.0000	0.0000	
0.0518	4.0777	-0.1816	5.2941	3.8090	0.0000	0.0000	
0.0640	4.0291	-0.1492	5.3427	3.8100	0.0000	0.0000	
0.0599	4.0291	-0.1816	5.3914	3.8110	0.0000	0.0000	
0.0640	4.0291	-0.1654	5.3427	3.8120	0.0000	0.0000	
0.0640	4.0777	-0.1816	5.2941	3.8130	0.0000	0.0000	
0.0680	4.0777	-0.1654	5.3427	3.8140	0.0000	0.0000	
0.0680	4.0777	-0.1816	5.2941	3.8150	0.0000	0.0000	
0.0640	4.0291	-0.1654	5.3427	3.8160	0.0000	0.0000	
0.0599	4.0291	-0.1492	5.3427	3.8170	0.0000	0.0000	
0.0761	4.0777	-0.1492	5.3427	3.8180	0.0000	0.0000	
0.0640	4.0291	-0.1816	5.3427	3.8190	0.0000	0.0000	
0.0640	4.0777	-0.1492	5.3427	3.8200	0.0000	0.0000	
0.0559	4.0777	-0.1654	5.3427	3.8210	0.0000	0.0000	
0.0680	4.0777	-0.1654	5.2941	3.8220	0.0000	0.0000	
0.0680	4.0291	-0.1330	5.2454	3.8230	0.0000	0.0000	
0.0680	4.1264	-0.1654	5.3427	3.8240	0.0000	0.0000	
0.0640	4.0777	-0.1654	5.2941	3.8250	0.0000	0.0000	
0.0680	4.0777	-0.1816	5.3427	3.8260	0.0000	0.0000	
0.0640	4.0777	-0.1654	5.3427	3.8270	0.0000	0.0000	
0.0640	4.0291	-0.1816	5.3427	3.8280	0.0000	0.0000	
0.0640	4.0777	-0.1816	5.2941	3.8290	0.0000	0.0000	
0.0640	4.0291	-0.2141	5.3427	3.8300	0.0000	0.0000	
0.0640	4.0777	-0.1816	5.3427	3.8310	0.0000	0.0000	
0.0640	4.1264	-0.1816	5.2941	3.8320	0.0000	0.0000	
0.0761	4.0777	-0.1816	5.3427	3.8330	0.0000	0.0000	
0.0640	4.1264	-0.1654	5.3427	3.8340	0.0000	0.0000	
0.0640	4.0777	-0.1978	5.3914	3.8350	0.0000	0.0000	
0.0680	4.0291	-0.1816	5.3427	3.8360	0.0000	0.0000	
0.0640	4.0777	-0.1816	5.3914	3.8370	0.0000	0.0000	
0.0599	4.0777	-0.1654	5.3914	3.8380	0.0000	0.0000	
0.0640	4.0777	-0.1654	5.3427	3.8390	0.0000	0.0000	
0.0599	4.0777	-0.1816	5.3914	3.8400	0.0000	0.0000	
0.0559	4.0777	-0.1816	5.3914	3.8410	0.0000	0.0000	
0.0680	4.1750	-0.0681	5.2941	3.8420	0.0000	0.0000	
0.0640	4.1264	-0.1005	5.3427	3.8430	0.0000	0.0000	
0.0680	4.1264	-0.1654	5.3427	3.8440	0.0000	0.0000	
0.0721	4.1264	-0.1816	5.3427	3.8450	0.0000	0.0000	
0.0640	4.1264	-0.1816	5.3427	3.8460	0.0000	0.0000	
0.0599	4.0777	-0.1816	5.2941	3.8470	0.0000	0.0000	
0.0559	4.0777	-0.1816	5.3427	3.8480	0.0000	0.0000	
0.0680	4.1264	-0.1816	5.3427	3.8490	0.0000	0.0000	
0.0680	4.0777	-0.1978	5.3914	3.8500	0.0000	0.0000	
0.0640	4.0777	-0.1816	5.3427	3.8510	0.0000	0.0000	
0.0599	4.0777	-0.1816	5.3427	3.8520	0.0000	0.0000	
0.0599	4.1264	-0.1816	5.2941	3.8530	0.0000	0.0000	
0.0640	4.1264	-0.1816	5.3427	3.8540	0.0000	0.0000	
0.0599	4.0777	-0.1492	5.2941	3.8550	0.0000	0.0000	
0.0559	4.0777	-0.1654	5.2941	3.8560	0.0000	0.0000	
0.0721	4.1264	-0.1978	5.3427	3.8570	0.0000	0.0000	
0.0640	4.1264	-0.1654	5.3914	3.8580	0.0000	0.0000	
0.0559	4.1264	-0.1654	5.3427	3.8590	0.0000	0.0000	
0.0640	4.1750	-0.1978	5.3427	3.8600	0.0000	0.0000	
0.0599	4.1264	-0.1492	5.3914	3.8610	0.0000	0.0000	
0.0721	4.1264	-0.1816	5.3427	3.8620	0.0000	0.0000	
0.0640	4.1264	-0.1005	5.3427	3.8630	0.0000	0.0000	
0.0680	4.1264	-0.1816	5.3427	3.8640	0.0000	0.0000	
0.0599	4.1264	-0.1492	5.2941	3.8650	0.0000	0.0000	
0.0599	4.1264	-0.1654	5.3427	3.8660	0.0000	0.0000	
0.0559	4.0777	-0.1978	5.2941	3.8670	0.0000	0.0000	
0.0599	4.1264	-0.1654	5.3427	3.8680	0.0000	0.0000	
0.0680	4.0777	-0.1654	5.3427	3.8690	0.0000	0.0000	
0.0680	4.1264	-0.1654	5.3427	3.8700	0.0000	0.0000	
0.0640	4.1264	-0.1654	5.3427	3.8710	0.0000	0.0000	
0.0559	4.0777	-0.1816	5.3427	3.8720	0.0000	0.0000	
0.0559	4.1264	-0.1978	5.2941	3.8730	0.0000	0.0000	
0.0559	4.0291	-0.1654	5.2941	3.8740	0.0000	0.0000	
0.0680	4.1264	-0.1654	5.3427	3.8750	0.0000	0.0000	
0.0680	4.1264	-0.1978	5.2941	3.8760	0.0000	0.0000	
0.0721	4.1264	-0.1654	5.2454	3.8770	0.0000	0.0000	
0.0761	4.1264	-0.1492	5.2454	3.8780	0.0000	0.0000	
0.0640	4.1750	-0.1654	5.2941	3.8790	0.0000	0.0000	
0.0721	4.1264	-0.1816	5.2941	3.8800	0.0000	0.0000	
0.0640	4.1264	-0.1816	5.3427	3.8810	0.0000	0.0000	
0.0599	4.0777	-0.1330	5.2941	3.8820	0.0000	0.0000	
0.0761	4.1264	-0.1816	5.2454	3.8830	0.0000	0.0000	
0.0721	4.1264	-0.1167	5.2941	3.8840	0.0000	0.0000	
0.0640	4.1264	-0.1330	5.2454	3.8850	0.0000	0.0000	
0.0721	4.1750	-0.1005	5.2454	3.8860	0.0000	0.0000	
0.0680	4.1750	-0.0843	5.2941	3.8870	0.0000	0.0000	
0.0640	4.1264	-0.1167	5.3427	3.8880	0.0000	0.0000	
0.0599	4.1264	-0.1330	5.2941	3.8890	0.0000	0.0000	
0.0761	4.1264	-0.1654	5.3914	3.8900	0.0000	0.0000	
0.0721	4.2237	-0.1492	5.2941	3.8910	0.0000	0.0000	
0.0680	4.1750	-0.1816	5.3427	3.8920	0.0000	0.0000	
0.0680	4.1264	-0.1654	5.2941	3.8930	0.0000	0.0000	
0.0640	4.1264	-0.1654	5.3427	3.8940	0.0000	0.0000	
0.0640	4.1264	-0.1492	5.2941	3.8950	0.0000	0.0000	
0.0640	4.1750	-0.1654	5.3427	3.8960	0.0000	0.0000	
0.0599	4.0777	-0.1816	5.3427	3.8970	0.0000	0.0000	
0.0680	4.1750	-0.1654	5.3914	3.8980	0.0000	0.0000	
0.0721	4.1750	-0.1816	5.3427	3.8990	0.0000	0.0000	
0.0640	4.1264	-0.1167	5.3427	3.9000	0.0000	0.0000	
0.0640	4.1264	-0.1005	5.3427	3.9010	0.0000	0.0000	
0.0599	4.1264	-0.1978	5.2941	3.9020	0.0000	0.0000	
0.0599	4.1264	-0.1492	5.3427	3.9030	0.0000	0.0000	
0.0680	4.0777	-0.1167	5.2941	3.9040	0.0000	0.0000	
0.0680	4.1264	-0.1167	5.2941	3.9050	0.0000	0.0000	
0.0599	4.0777	-0.1005	5.2941	3.9060	0.0000	0.0000	
0.0640	4.1264	-0.1005	5.2941	3.9070	0.0000	0.0000	
0.0640	4.1264	-0.1005	5.3427	3.9080	0.0000	0.0000	
0.0680	4.1264	-0.1005	5.3427	3.9090	0.0000	0.0000	
0.0680	4.1750	-0.1167	5.2941	3.9100	0.0000	0.0000	
0.0680	4.1750	-0.1654	5.2941	3.9110	0.0000	0.0000	
0.0680	4.1750	-0.1492	5.2941	3.9120	0.0000	0.0000	
0.0680	4.1264	-0.1654	5.3427	3.9130	0.0000	0.0000	
0.0640	4.1750	-0.1816	5.2454	3.9140	0.0000	0.0000	
0.0680	4.1264	-0.1654	5.2941	3.9150	0.0000	0.0000	
0.0721	4.2237	-0.1816	5.3427	3.9160	0.0000	0.0000	
0.0640	4.1750	-0.1816	5.3427	3.9170	0.0000	0.0000	
0.0680	4.1750	-0.1816	5.2941	3.9180	0.0000	0.0000	
0.0680	4.1750	-0.1654	5.2941	3.9190	0.0000	0.0000	
0.0640	4.1750	-0.1816	5.3427	3.9200	0.0000	0.0000	
0.0680	4.2237	-0.1005	5.2941	3.9210	0.0000	0.0000	
0.0721	4.1750	-0.1978	5.2941	3.9220	0.0000	0.0000	
0.0680	4.1750	-0.1005	5.3427	3.9230	0.0000	0.0000	
0.0680	4.1750	-0.1167	5.3427	3.9240	0.0000	0.0000	
0.0721	4.1750	-0.1167	5.3427	3.9250	0.0000	0.0000	
0.0599	4.1750	-0.1167	5.3914	3.9260	0.0000	0.0000	
0.0559	4.1264	-0.1005	5.2454	3.9270	0.0000	0.0000	
0.0518	4.1750	-0.1005	5.3427	3.9280	0.0000	0.0000	
0.0680	4.2237	-0.1167	5.1968	3.9290	0.0000	0.0000	
0.0761	4.1750	-0.1492	5.3427	3.9300	0.0000	0.0000	
0.0640	4.1750	-0.1654	5.3427	3.9310	0.0000	0.0000	
0.0640	4.2237	-0.1978	5.3427	3.9320	0.0000	0.0000	
0.0721	4.1750	-0.1654	5.2941	3.9330	0.0000	0.0000	
0.0599	4.1750	-0.1816	5.3914	3.9340	0.0000	0.0000	
0.0640	4.1264	-0.1816	5.2941	3.9350	0.0000	0.0000	
0.0680	4.1750	-0.1816	5.3427	3.9360	0.0000	0.0000	
0.0599	4.1750	-0.1654	5.3427	3.9370	0.0000	0.0000	
0.0680	4.2237	-0.1654	5.3427	3.9380	0.0000	0.0000	
0.0680	4.2237	-0.1978	5.3914	3.9390	0.0000	0.0000	
0.0680	4.1264	-0.1816	5.3427	3.9400	0.0000	0.0000	
0.0640	4.2237	-0.1330	5.2941	3.9410	0.0000	0.0000	
0.0680	4.1750	-0.1816	5.2941	3.9420	0.0000	0.0000	
0.0640	4.1750	-0.1005	5.3427	3.9430	0.0000	0.0000	
0.0721	4.1750	-0.1005	5.3427	3.9440	0.0000	0.0000	
0.0680	4.2237	-0.1005	5.2941	3.9450	0.0000	0.0000	
0.0559	4.1750	-0.1005	5.2941	3.9460	0.0000	0.0000	
0.0721	4.1750	-0.1167	5.2941	3.9470	0.0000	0.0000	
0.0599	4.1750	-0.1167	5.3427	3.9480	0.0000	0.0000	
0.0680	4.1750	-0.1005	5.2941	3.9490	0.0000	0.0000	
0.0721	4.1750	-0.1167	5.2941	3.9500	0.0000	0.0000	
0.0640	4.1750	-0.1978	5.2454	3.9510	0.0000	0.0000	
0.0640	4.2237	-0.1978	5.3427	3.9520	0.0000	0.0000	
0.0640	4.2237	-0.1654	5.2941	3.9530	0.0000	0.0000	
0.0680	4.1750	-0.1654	5.3427	3.9540	0.0000	0.0000	
0.0640	4.1750	-0.1654	5.2454	3.9550	0.0000	0.0000	
0.0680	4.1750	-0.1330	5.3427	3.9560	0.0000	0.0000	
0.0761	4.1750	-0.1654	5.2941	3.9570	0.0000	0.0000	
0.0680	4.1750	-0.1492	5.3914	3.9580	0.0000	0.0000	
0.0680	4.2237	-0.1654	5.2941	3.9590	0.0000	0.0000	
0.0599	4.2237	-0.1654	5.3427	3.9600	0.0000	0.0000	
0.0640	4.1750	-0.1330	5.2941	3.9610	0.0000	0.0000	
0.0680	4.2723	-0.1654	5.2454	3.9620	0.0000	0.0000	
0.0721	4.2237	-0.1005	5.3427	3.9630	0.0000	0.0000	
0.0640	4.2237	-0.1330	5.2454	3.9640	0.0000	0.0000	
0.0680	4.2237	-0.1167	5.2941	3.9650	0.0000	0.0000	
0.0640	4.2237	-0.1492	5.3427	3.9660	0.0000	0.0000	
0.0599	4.1264	-0.1005	5.3427	3.9670	0.0000	0.0000	
0.0640	4.2723	-0.1167	5.3427	3.9680	0.0000	0.0000	
0.0680	4.1750	-0.1330	5.2941	3.9690	0.0000	0.0000	
0.0680	4.2723	-0.1005	5.3914	3.9700	0.0000	0.0000	
0.0680	4.3210	-0.1492	5.2454	3.9710	0.0000	0.0000	
0.0640	4.2237	-0.1816	5.2941	3.9720	0.0000	0.0000	
0.0599	4.1750	-0.1492	5.2454	3.9730	0.0000	0.0000	
0.0761	4.2723	-0.1654	5.2941	3.9740	0.0000	0.0000	
0.0680	4.2237	-0.1816	5.3914	3.9750	0.0000	0.0000	
0.0721	4.2237	-0.1816	5.2941	3.9760	0.0000	0.0000	
0.0802	4.2723	-0.1654	5.3427	3.9770	0.0000	0.0000	
0.0721	4.2723	-0.1816	5.3427	3.9780	0.0000	0.0000	
0.0640	4.1750	-0.1654	5.3427	3.9790	0.0000	0.0000	
0.0640	4.2723	-0.1167	5.3427	3.9800	0.0000	0.0000	
0.0721	4.2237	-0.1654	5.2454	3.9810	0.0000	0.0000	
0.0761	4.2723	-0.1816	5.3427	3.9820	0.0000	0.0000	
0.0721	4.2237	-0.1167	5.3427	3.9830	0.0000	0.0000	
0.0761	4.2723	-0.1005	5.2941	3.9840	0.0000	0.0000	
0.0761	4.2237	-0.0681	5.3427	3.9850	0.0000	0.0000	
0.0721	4.2237	-0.1005	5.2941	3.9860	0.0000	0.0000	
0.0721	4.2723	-0.1167	5.3427	3.9870	0.0000	0.0000	
0.0680	4.3210	-0.1167	5.2454	3.9880	0.0000	0.0000	
0.0680	4.2237	-0.1167	5.3427	3.9890	0.0000	0.0000	
0.0680	4.2723	-0.1167	5.2941	3.9900	0.0000	0.0000	
0.0680	4.2723	-0.1005	5.3914	3.9910	0.0000	0.0000	
0.0721	4.1750	-0.1492	5.2941	3.9920	0.0000	0.0000	
0.0599	4.2237	-0.1654	5.2941	3.9930	0.0000	0.0000	
0.0680	4.2723	-0.1330	5.3914	3.9940	0.0000	0.0000	
0.0680	4.2723	-0.1978	5.3427	3.9950	0.0000	0.0000	
0.0640	4.2723	-0.1816	5.3427	3.9960	0.0000	0.0000	
0.0680	4.2237	-0.1330	5.2941	3.9970	0.0000	0.0000	
0.0721	4.2723	-0.1654	5.2941	3.9980	0.0000	0.0000	
0.0680	4.2723	-0.1654	5.2941	3.9990	0.0000	0.0000	
0.0680	4.2723	-0.1816	5.3427	4.0000	0.0000	0.0000	
0.0680	4.2723	-0.1978	5.2941	4.0010	0.0000	0.0000	
0.0680	4.2237	-0.1492	5.3427	4.0020	0.0000	0.0000	
0.0721	4.2723	-0.1005	5.2941	4.0030	0.0000	0.0000	
0.0559	4.2723	-0.1005	5.3427	4.0040	0.0000	0.0000	
0.0721	4.2723	-0.1167	5.2941	4.0050	0.0000	0.0000	
0.0680	4.2237	-0.1005	5.2941	4.0060	0.0000	0.0000	
0.0680	4.2237	-0.1167	5.3427	4.0070	0.0000	0.0000	
0.0599	4.3210	-0.1005	5.2941	4.0080	0.0000	0.0000	
0.0721	4.2723	-0.1167	5.3914	4.0090	0.0000	0.0000	
0.0680	4.1750	-0.1005	5.3427	4.0100	0.0000	0.0000	
0.0640	4.2723	-0.1005	5.2941	4.0110	0.0000	0.0000	
0.0680	4.2723	-0.1492	5.2941	4.0120	0.0000	0.0000	
0.0680	4.2723	-0.1492	5.3427	4.0130	0.0000	0.0000	
0.0680	4.2237	-0.1492	5.2454	4.0140	0.0000	0.0000	
0.0680	4.2723	-0.1492	5.2941	4.0150	0.0000	0.0000	
0.0721	4.2723	-0.1654	5.2941	4.0160	0.0000	0.0000	
0.0761	4.1750	-0.1816	5.2941	4.0170	0.0000	0.0000	
0.0640	4.3697	-0.1654	5.2941	4.0180	0.0000	0.0000	
0.0721	4.3210	-0.1005	5.2941	4.0190	0.0000	0.0000	
0.0721	4.2723	-0.1005	5.2941	4.0200	0.0000	0.0000	
0.0721	4.3210	-0.1816	5.3427	4.0210	0.0000	0.0000	
0.0802	4.3210	-0.1978	5.2941	4.0220	0.0000	0.0000	
0.0680	4.2723	-0.0843	5.2941	4.0230	0.0000	0.0000	
0.0761	4.2723	-0.1167	5.2941	4.0240	0.0000	0.0000	
0.0599	4.3210	-0.1167	5.2941	4.0250	0.0000	0.0000	
0.0680	4.1750	-0.1005	5.3427	4.0260	0.0000	0.0000	
0.0599	4.3210	-0.1330	5.2454	4.0270	0.0000	0.0000	
0.0640	4.2723	-0.1167	5.2941	4.0280	0.0000	0.0000	
0.0640	4.2723	-0.1330	5.3427	4.0290	0.0000	0.0000	
0.0640	4.3210	-0.1167	5.2941	4.0300	0.0000	0.0000	
0.0640	4.2723	-0.1492	5.3914	4.0310	0.0000	0.0000	
0.0640	4.2723	-0.1005	5.2941	4.0320	0.0000	0.0000	
0.0599	4.2723	-0.1978	5.3427	4.0330	0.0000	0.0000	
0.0680	4.3210	-0.1654	5.3427	4.0340	0.0000	0.0000	
0.0599	4.3210	-0.1654	5.2941	4.0350	0.0000	0.0000	
0.0640	4.3210	-0.1978	5.2941	4.0360	0.0000	0.0000	
0.0721	4.2723	-0.1654	5.2941	4.0370	0.0000	0.0000	
0.0721	4.2723	-0.1492	5.3427	4.0380	0.0000	0.0000	
0.0721	4.2723	-0.1167	5.3427	4.0390	0.0000	0.0000	
0.0640	4.3210	-0.1167	5.3914	4.0400	0.0000	0.0000	
0.0599	4.3697	-0.1654	5.2941	4.0410	0.0000	0.0000	
0.0599	4.2723	-0.1816	5.3427	4.0420	0.0000	0.0000	
0.0680	4.2237	-0.1005	5.3427	4.0430	0.0000	0.0000	
0.0599	4.2237	-0.1005	5.3427	4.0440	0.0000	0.0000	
0.0599	4.3210	-0.1005	5.3914	4.0450	0.0000	0.0000	
0.0721	4.3210	-0.1167	5.3914	4.0460	0.0000	0.0000	
0.0721	4.2723	-0.1167	5.3427	4.0470	0.0000	0.0000	
0.0721	4.2723	-0.1005	5.3427	4.0480	0.0000	0.0000	
0.0761	4.3697	-0.1005	5.2941	4.0490	0.0000	0.0000	
0.0761	4.3210	-0.0843	5.2941	4.0500	0.0000	0.0000	
0.0640	4.3210	-0.1492	5.2941	4.0510	0.0000	0.0000	
0.0721	4.2723	-0.1330	5.3427	4.0520	0.0000	0.0000	
0.0761	4.3210	-0.1654	5.3427	4.0530	0.0000	0.0000	
0.0640	4.2723	-0.1492	5.2941	4.0540	0.0000	0.0000	
0.0640	4.3210	-0.1654	5.3427	4.0550	0.0000	0.0000	
0.0721	4.3210	-0.1654	5.3427	4.0560	0.0000	0.0000	
0.0599	4.3210	-0.1816	5.3427	4.0570	0.0000	0.0000	
0.0640	4.3697	-0.1654	5.2941	4.0580	0.0000	0.0000	
0.0680	4.2723	-0.0843	5.3427	4.0590	0.0000	0.0000	
0.0721	4.3210	-0.1005	5.2941	4.0600	0.0000	0.0000	
0.0680	4.3210	-0.1492	5.2941	4.0610	0.0000	0.0000	
0.0761	4.2723	-0.1654	5.2941	4.0620	0.0000	0.0000	
0.0680	4.3210	-0.1167	5.3427	4.0630	0.0000	0.0000	
0.0640	4.3210	-0.1330	5.3427	4.0640	0.0000	0.0000	
0.0640	4.3210	-0.1167	5.3427	4.0650	0.0000	0.0000	
0.0721	4.3697	-0.1330	5.2941	4.0660	0.0000	0.0000	
0.0680	4.3210	-0.1330	5.3427	4.0670	0.0000	0.0000	
0.0761	4.3210	-0.1167	5.2941	4.0680	0.0000	0.0000	
0.0680	4.3210	-0.1167	5.3427	4.0690	0.0000	0.0000	
0.0721	4.2723	-0.1167	5.3427	4.0700	0.0000	0.0000	
0.0802	4.3697	-0.1816	5.3427	4.0710	0.0000	0.0000	
0.0842	4.3210	-0.1492	5.2941	4.0720	0.0000	0.0000	
0.0842	4.3697	-0.1816	5.3427	4.0730	0.0000	0.0000	
0.0721	4.3697	-0.1978	5.3427	4.0740	0.0000	0.0000	
0.0721	4.3210	-0.1654	5.2941	4.0750	0.0000	0.0000	
0.0680	4.3210	-0.1816	5.2941	4.0760	0.0000	0.0000	
0.0761	4.4183	-0.1816	5.2941	4.0770	0.0000	0.0000	
0.0721	4.3697	-0.1654	5.3427	4.0780	0.0000	0.0000	
0.0680	4.3210	-0.1005	5.2941	4.0790	0.0000	0.0000	
0.0721	4.3210	-0.1330	5.2941	4.0800	0.0000	0.0000	
0.0680	4.3210	-0.1654	5.2941	4.0810	0.0000	0.0000	
0.0640	4.4183	-0.1816	5.3427	4.0820	0.0000	0.0000	
0.0680	4.3697	-0.1005	5.2941	4.0830	0.0000	0.0000	
0.0761	4.4183	-0.1167	5.3427	4.0840	0.0000	0.0000	
0.0761	4.2723	-0.1167	5.2941	4.0850	0.0000	0.0000	
0.0721	4.3697	-0.1167	5.2941	4.0860	0.0000	0.0000	
0.0680	4.3210	-0.1167	5.2941	4.0870	0.0000	0.0000	
0.0680	4.2237	-0.1005	5.2454	4.0880	0.0000	0.0000	
0.0721	4.3697	-0.1330	5.3427	4.0890	0.0000	0.0000	
0.0680	4.3697	-0.1005	5.3427	4.0900	0.0000	0.0000	
0.0680	4.4183	-0.1654	5.2454	4.0910	0.0000	0.0000	
0.0802	4.3210	-0.1654	5.2941	4.0920	0.0000	0.0000	
0.0721	4.4183	-0.1816	5.3427	4.0930	0.0000	0.0000	
0.0721	4.3210	-0.1816	5.3427	4.0940	0.0000	0.0000	
0.0721	4.3697	-0.1654	5.3427	4.0950	0.0000	0.0000	
0.0640	4.2723	-0.1816	5.3914	4.0960	0.0000	0.0000	
0.0599	4.3697	-0.1330	5.3427	4.0970	0.0000	0.0000	
0.0680	4.3210	-0.1978	5.3427	4.0980	0.0000	0.0000	
0.0599	4.3697	-0.1654	5.3427	4.0990	0.0000	0.0000	
0.0680	4.3210	-0.1654	5.3427	4.1000	0.0000	0.0000	
0.0761	4.3697	-0.1492	5.3427	4.1010	0.0000	0.0000	
0.0680	4.3697	-0.1816	5.3427	4.1020	0.0000	0.0000	
0.0721	4.3697	-0.1005	5.3427	4.1030	0.0000	0.0000	
0.0599	4.3697	-0.1005	5.2941	4.1040	0.0000	0.0000	
0.0680	4.3697	-0.1167	5.3427	4.1050	0.0000	0.0000	
0.0721	4.3697	-0.1005	5.3427	4.1060	0.0000	0.0000	
0.0680	4.3697	-0.1005	5.2941	4.1070	0.0000	0.0000	
0.0721	4.3697	-0.1005	5.3427	4.1080	0.0000	0.0000	
0.0680	4.2723	-0.1167	5.2941	4.1090	0.0000	0.0000	
0.0721	4.3697	-0.1005	5.3427	4.1100	0.0000	0.0000	
0.0640	4.4183	-0.1816	5.2454	4.1110	0.0000	0.0000	
0.0640	4.3697	-0.1654	5.3427	4.1120	0.0000	0.0000	
0.0721	4.3210	-0.1654	5.2941	4.1130	0.0000	0.0000	
0.0721	4.3697	-0.1654	5.3914	4.1140	0.0000	0.0000	
0.0721	4.3210	-0.1654	5.2454	4.1150	0.0000	0.0000	
0.0721	4.3210	-0.1654	5.3427	4.1160	0.0000	0.0000	
0.0680	4.3210	-0.1978	5.3427	4.1170	0.0000	0.0000	
0.0599	4.4183	-0.1654	5.2941	4.1180	0.0000	0.0000	
0.0640	4.2723	-0.1816	5.2941	4.1190	0.0000	0.0000	
0.0599	4.3210	-0.1492	5.3427	4.1200	0.0000	0.0000	
0.0640	4.3697	-0.1167	5.2941	4.1210	0.0000	0.0000	
0.0721	4.2723	-0.1654	5.2454	4.1220	0.0000	0.0000	
0.0599	4.3210	-0.1492	5.2941	4.1230	0.0000	0.0000	
0.0680	4.3210	-0.1167	5.2941	4.1240	0.0000	0.0000	
0.0721	4.4183	-0.1330	5.3427	4.1250	0.0000	0.0000	
0.0721	4.4183	-0.1167	5.3427	4.1260	0.0000	0.0000	
0.0761	4.3210	-0.1005	5.2941	4.1270	0.0000	0.0000	
0.0761	4.4183	-0.1005	5.3427	4.1280	0.0000	0.0000	
0.0721	4.3697	-0.1167	5.2941	4.1290	0.0000	0.0000	
0.0680	4.3210	-0.1654	5.3427	4.1300	0.0000	0.0000	
0.0680	4.4183	-0.1816	5.3427	4.1310	0.0000	0.0000	
0.0640	4.4183	-0.1654	5.2941	4.1320	0.0000	0.0000	
0.0599	4.3697	-0.1654	5.2941	4.1330	0.0000	0.0000	
0.0640	4.4183	-0.1654	5.2941	4.1340	0.0000	0.0000	
0.0640	4.3210	-0.1816	5.2941	4.1350	0.0000	0.0000	
0.0721	4.4183	-0.1816	5.3427	4.1360	0.0000	0.0000	
0.0640	4.4183	-0.1654	5.3427	4.1370	0.0000	0.0000	
0.0761	4.3697	-0.1654	5.2941	4.1380	0.0000	0.0000	
0.0680	4.4183	-0.1654	5.2941	4.1390	0.0000	0.0000	
0.0599	4.3697	-0.1816	5.3427	4.1400	0.0000	0.0000	
0.0640	4.3697	-0.1816	5.3427	4.1410	0.0000	0.0000	
0.0680	4.3210	-0.1816	5.2941	4.1420	0.0000	0.0000	
0.0680	4.3697	-0.1654	5.2454	4.1430	0.0000	0.0000	
0.0640	4.4183	-0.1005	5.3427	4.1440	0.0000	0.0000	
0.0640	4.3697	-0.1005	5.3427	4.1450	0.0000	0.0000	
0.0640	4.3697	-0.1167	5.2941	4.1460	0.0000	0.0000	
0.0721	4.3697	-0.1330	5.2454	4.1470	0.0000	0.0000	
0.0680	4.3697	-0.1167	5.3427	4.1480	0.0000	0.0000	
0.0761	4.4183	-0.1330	5.2941	4.1490	0.0000	0.0000	
0.0761	4.4183	-0.1492	5.3427	4.1500	0.0000	0.0000	
0.0721	4.3210	-0.1492	5.3427	4.1510	0.0000	0.0000	
0.0680	4.3697	-0.1492	5.3427	4.1520	0.0000	0.0000	
0.0640	4.4183	-0.1978	5.2941	4.1530	0.0000	0.0000	
0.0721	4.4183	-0.1978	5.2941	4.1540	0.0000	0.0000	
0.0721	4.4183	-0.1492	5.2941	4.1550	0.0000	0.0000	
0.0761	4.3697	-0.1816	5.3427	4.1560	0.0000	0.0000	
0.0680	4.4183	-0.1816	5.2941	4.1570	0.0000	0.0000	
0.0680	4.3697	-0.1816	5.3427	4.1580	0.0000	0.0000	
0.0721	4.4183	-0.1816	5.2941	4.1590	0.0000	0.0000	
0.0761	4.4183	-0.1978	5.2941	4.1600	0.0000	0.0000	
0.0761	4.4670	-0.1167	5.3427	4.1610	0.0000	0.0000	
0.0680	4.4183	-0.1167	5.3427	4.1620	0.0000	0.0000	
0.0680	4.4183	-0.1978	5.2941	4.1630	0.0000	0.0000	
0.0640	4.4183	-0.1816	5.3427	4.1640	0.0000	0.0000	
0.0599	4.4183	-0.1492	5.2454	4.1650	0.0000	0.0000	
0.0599	4.4670	-0.1005	5.2941	4.1660	0.0000	0.0000	
0.0599	4.4670	-0.1330	5.3427	4.1670	0.0000	0.0000	
0.0599	4.3697	-0.1816	5.2941	4.1680	0.0000	0.0000	
0.0680	4.4183	-0.1005	5.3427	4.1690	0.0000	0.0000	
0.0680	4.3697	-0.1816	5.3427	4.1700	0.0000	0.0000	
0.0599	4.4183	-0.1654	5.2941	4.1710	0.0000	0.0000	
0.0599	4.4183	-0.1816	5.3427	4.1720	0.0000	0.0000	
0.0680	4.4183	-0.1654	5.2454	4.1730	0.0000	0.0000	
0.0680	4.4183	-0.1492	5.2941	4.1740	0.0000	0.0000	
0.0680	4.4183	-0.1654	5.2454	4.1750	0.0000	0.0000	
0.0640	4.4183	-0.1816	5.2454	4.1760	0.0000	0.0000	
0.0599	4.4670	-0.1492	5.3427	4.1770	0.0000	0.0000	
0.0680	4.4670	-0.1816	5.2941	4.1780	0.0000	0.0000	
0.0599	4.4183	-0.1654	5.2941	4.1790	0.0000	0.0000	
0.0640	4.4670	-0.1492	5.3427	4.1800	0.0000	0.0000	
0.0680	4.3697	-0.1492	5.2941	4.1810	0.0000	0.0000	
0.0680	4.4670	-0.1816	5.3427	4.1820	0.0000	0.0000	
0.0721	4.4183	-0.1654	5.3427	4.1830	0.0000	0.0000	
0.0721	4.4670	-0.1978	5.2941	4.1840	0.0000	0.0000	
0.0640	4.4670	-0.1816	5.2941	4.1850	0.0000	0.0000	
0.0680	4.4183	-0.1654	5.3914	4.1860	0.0000	0.0000	
0.0761	4.4183	-0.1330	5.2941	4.1870	0.0000	0.0000	
0.0761	4.4183	-0.1978	5.3427	4.1880	0.0000	0.0000	
0.0721	4.5156	-0.1978	5.2941	4.1890	0.0000	0.0000	
0.0680	4.4670	-0.1654	5.3427	4.1900	0.0000	0.0000	
0.0640	4.4183	-0.1978	5.3427	4.1910	0.0000	0.0000	
0.0761	4.4670	-0.1816	5.2941	4.1920	0.0000	0.0000	
0.0761	4.4670	-0.1816	5.2941	4.1930	0.0000	0.0000	
0.0680	4.4670	-0.1492	5.2941	4.1940	0.0000	0.0000	
0.0721	4.4670	-0.1816	5.3427	4.1950	0.0000	0.0000	
0.0640	4.4183	-0.1978	5.2454	4.1960	0.0000	0.0000	
0.0721	4.4183	-0.1816	5.2941	4.1970	0.0000	0.0000	
0.0559	4.4183	-0.1654	5.2454	4.1980	0.0000	0.0000	
0.0599	4.4183	-0.1654	5.3427	4.1990	0.0000	0.0000	
0.0680	4.4670	-0.1654	5.2941	4.2000	0.0000	0.0000	
0.0680	4.4183	-0.1816	5.2454	4.2010	0.0000	0.0000	
0.0680	4.4183	-0.1816	5.2941	4.2020	0.0000	0.0000	
0.0680	4.4183	-0.1654	5.3427	4.2030	0.0000	0.0000	
0.0680	4.4670	-0.1654	5.2941	4.2040	0.0000	0.0000	
0.0721	4.4183	-0.1654	5.2941	4.2050	0.0000	0.0000	
0.0640	4.4670	-0.1816	5.2941	4.2060	0.0000	0.0000	
0.0640	4.4183	-0.1816	5.2941	4.2070	0.0000	0.0000	
0.0640	4.5156	-0.1654	5.3427	4.2080	0.0000	0.0000	
0.0680	4.4183	-0.1816	5.2941	4.2090	0.0000	0.0000	
0.0640	4.4183	-0.1654	5.2941	4.2100	0.0000	0.0000	
0.0721	4.4670	-0.1492	5.2454	4.2110	0.0000	0.0000	
0.0761	4.4670	-0.1654	5.3427	4.2120	0.0000	0.0000	
0.0640	4.4183	-0.1492	5.3427	4.2130	0.0000	0.0000	
0.0761	4.5156	-0.1978	5.3427	4.2140	0.0000	0.0000	
0.0721	4.4670	-0.1816	5.2941	4.2150	0.0000	0.0000	
0.0640	4.4183	-0.1816	5.3427	4.2160	0.0000	0.0000	
0.0761	4.5643	-0.1978	5.2941	4.2170	0.0000	0.0000	
0.0680	4.4183	-0.1654	5.3427	4.2180	0.0000	0.0000	
0.0761	4.4670	-0.1816	5.2941	4.2190	0.0000	0.0000	
0.0640	4.5643	-0.1978	5.2941	4.2200	0.0000	0.0000	
0.0599	4.4183	-0.1654	5.3914	4.2210	0.0000	0.0000	
0.0721	4.4670	-0.1654	5.2454	4.2220	0.0000	0.0000	
0.0640	4.4670	-0.1005	5.3914	4.2230	0.0000	0.0000	
0.0680	4.4183	-0.1167	5.2941	4.2240	0.0000	0.0000	
0.0761	4.5156	-0.1816	5.3914	4.2250	0.0000	0.0000	
0.0842	4.4670	-0.1492	5.3427	4.2260	0.0000	0.0000	
0.0721	4.5156	-0.1816	5.3427	4.2270	0.0000	0.0000	
0.0599	4.4670	-0.1654	5.2454	4.2280	0.0000	0.0000	
0.0761	4.5156	-0.1654	5.3427	4.2290	0.0000	0.0000	
0.0680	4.4670	-0.1654	5.3427	4.2300	0.0000	0.0000	
0.0680	4.4670	-0.1978	5.3427	4.2310	0.0000	0.0000	
0.0680	4.5156	-0.1654	5.3427	4.2320	0.0000	0.0000	
0.0680	4.5156	-0.1816	5.2941	4.2330	0.0000	0.0000	
0.0599	4.5156	-0.1816	5.3914	4.2340	0.0000	0.0000	
0.0721	4.4670	-0.1654	5.3427	4.2350	0.0000	0.0000	
0.0721	4.4670	-0.1654	5.3427	4.2360	0.0000	0.0000	
0.0721	4.4670	-0.1492	5.3427	4.2370	0.0000	0.0000	
0.0680	4.5643	-0.1492	5.3914	4.2380	0.0000	0.0000	
0.0721	4.4670	-0.1492	5.3914	4.2390	0.0000	0.0000	
0.0721	4.5156	-0.1167	5.3427	4.2400	0.0000	0.0000	
0.0640	4.5156	-0.1816	5.3427	4.2410	0.0000	0.0000	
0.0721	4.5156	-0.1816	5.2941	4.2420	0.0000	0.0000	
0.0761	4.4670	-0.1330	5.3427	4.2430	0.0000	0.0000	
0.0721	4.5156	-0.1816	5.3427	4.2440	0.0000	0.0000	
0.0761	4.4670	-0.1492	5.3427	4.2450	0.0000	0.0000	
0.0802	4.4670	-0.1654	5.2454	4.2460	0.0000	0.0000	
0.0761	4.5156	-0.1654	5.2941	4.2470	0.0000	0.0000	
0.0721	4.5156	-0.1654	5.3427	4.2480	0.0000	0.0000	
0.0721	4.4670	-0.1978	5.2941	4.2490	0.0000	0.0000	
0.0680	4.5643	-0.1816	5.2941	4.2500	0.0000	0.0000	
0.0802	4.5156	-0.1816	5.2941	4.2510	0.0000	0.0000	
0.0721	4.5156	-0.1654	5.3427	4.2520	0.0000	0.0000	
0.0761	4.5156	-0.1492	5.3427	4.2530	0.0000	0.0000	
0.0721	4.4670	-0.1492	5.2941	4.2540	0.0000	0.0000	
0.0761	4.5156	-0.1654	5.2941	4.2550	0.0000	0.0000	
0.0680	4.5156	-0.1654	5.2941	4.2560	0.0000	0.0000	
0.0842	4.5156	-0.1654	5.2941	4.2570	0.0000	0.0000	
0.0721	4.6129	-0.1816	5.3914	4.2580	0.0000	0.0000	
0.0721	4.4670	-0.1654	5.3427	4.2590	0.0000	0.0000	
0.0680	4.5156	-0.1005	5.3427	4.2600	0.0000	0.0000	
0.0680	4.5156	-0.1816	5.3427	4.2610	0.0000	0.0000	
0.0680	4.5156	-0.1654	5.2454	4.2620	0.0000	0.0000	
0.0721	4.5643	-0.1816	5.2941	4.2630	0.0000	0.0000	
0.0721	4.4670	-0.1005	5.2454	4.2640	0.0000	0.0000	
0.0640	4.5643	-0.1978	5.3914	4.2650	0.0000	0.0000	
0.0802	4.5156	-0.1492	5.3427	4.2660	0.0000	0.0000	
0.0842	4.5156	-0.1978	5.3427	4.2670	0.0000	0.0000	
0.0680	4.4670	-0.1492	5.2941	4.2680	0.0000	0.0000	
0.0721	4.5156	-0.1492	5.2941	4.2690	0.0000	0.0000	
0.0680	4.5643	-0.1978	5.3427	4.2700	0.0000	0.0000	
0.0802	4.5643	-0.1492	5.3427	4.2710	0.0000	0.0000	
0.0761	4.5643	-0.1654	5.3914	4.2720	0.0000	0.0000	
0.0802	4.5156	-0.1654	5.3914	4.2730	0.0000	0.0000	
0.0680	4.5156	-0.1654	5.3914	4.2740	0.0000	0.0000	
0.0761	4.5156	-0.1816	5.3427	4.2750	0.0000	0.0000	
0.0761	4.5156	-0.1816	5.2941	4.2760	0.0000	0.0000	
0.0842	4.5643	-0.1654	5.3427	4.2770	0.0000	0.0000	
0.0802	4.5156	-0.1330	5.3427	4.2780	0.0000	0.0000	
0.0842	4.5643	-0.1978	5.3427	4.2790	0.0000	0.0000	
0.0761	4.5156	-0.1330	5.3427	4.2800	0.0000	0.0000	
0.0680	4.5156	-0.1978	5.2941	4.2810	0.0000	0.0000	
0.0802	4.5643	-0.1654	5.2941	4.2820	0.0000	0.0000	
0.0761	4.5156	-0.1167	5.2941	4.2830	0.0000	0.0000	
0.0802	4.5643	-0.0843	5.2941	4.2840	0.0000	0.0000	
0.0721	4.5643	-0.1978	5.3427	4.2850	0.0000	0.0000	
0.0842	4.6129	-0.1654	5.3427	4.2860	0.0000	0.0000	
0.0842	4.5156	-0.1816	5.2941	4.2870	0.0000	0.0000	
0.0842	4.5643	-0.1654	5.2941	4.2880	0.0000	0.0000	
0.0721	4.6129	-0.1654	5.3427	4.2890	0.0000	0.0000	
0.0761	4.5156	-0.1654	5.3914	4.2900	0.0000	0.0000	
0.0842	4.5156	-0.1654	5.3427	4.2910	0.0000	0.0000	
0.0923	4.5643	-0.1816	5.3427	4.2920	0.0000	0.0000	
0.0761	4.5643	-0.1654	5.3427	4.2930	0.0000	0.0000	
0.0761	4.5156	-0.1654	5.3427	4.2940	0.0000	0.0000	
0.0761	4.5643	-0.1654	5.2454	4.2950	0.0000	0.0000	
0.0721	4.5156	-0.1492	5.2941	4.2960	0.0000	0.0000	
0.0802	4.5156	-0.1654	5.2941	4.2970	0.0000	0.0000	
0.0721	4.5643	-0.1492	5.3427	4.2980	0.0000	0.0000	
0.0721	4.5156	-0.1492	5.3427	4.2990	0.0000	0.0000	
0.0599	4.5156	-0.1654	5.2941	4.3000	0.0000	0.0000	
0.0761	4.5643	-0.1978	5.3427	4.3010	0.0000	0.0000	
0.0721	4.5156	-0.1654	5.2941	4.3020	0.0000	0.0000	
0.0721	4.5643	-0.1816	5.2941	4.3030	0.0000	0.0000	
0.0761	4.5643	-0.1005	5.2454	4.3040	0.0000	0.0000	
0.0680	4.5156	-0.1492	5.2941	4.3050	0.0000	0.0000	
0.0761	4.5156	-0.1492	5.2941	4.3060	0.0000	0.0000	
0.0680	4.5643	-0.1816	5.2454	4.3070	0.0000	0.0000	
0.0640	4.6129	-0.1816	5.2941	4.3080	0.0000	0.0000	
0.0761	4.5156	-0.1654	5.3427	4.3090	0.0000	0.0000	
0.0680	4.5643	-0.1492	5.2941	4.3100	0.0000	0.0000	
0.0721	4.6129	-0.1654	5.3427	4.3110	0.0000	0.0000	
0.0680	4.5156	-0.1654	5.3914	4.3120	0.0000	0.0000	
0.0721	4.5643	-0.1330	5.3427	4.3130	0.0000	0.0000	
0.0802	4.5643	-0.1816	5.2454	4.3140	0.0000	0.0000	
0.0721	4.5643	-0.1816	5.3427	4.3150	0.0000	0.0000	
0.0721	4.5643	-0.1654	5.3427	4.3160	0.0000	0.0000	
0.0680	4.6129	-0.1654	5.3427	4.3170	0.0000	0.0000	
0.0680	4.5643	-0.1816	5.2941	4.3180	0.0000	0.0000	
0.0761	4.6129	-0.1654	5.3427	4.3190	0.0000	0.0000	
0.0761	4.5156	-0.1654	5.2941	4.3200	0.0000	0.0000	
0.0640	4.6616	-0.1654	5.3427	4.3210	0.0000	0.0000	
0.0680	4.5643	-0.1654	5.3427	4.3220	0.0000	0.0000	
0.0761	4.5643	-0.1654	5.3427	4.3230	0.0000	0.0000	
0.0721	4.5643	-0.1005	5.2941	4.3240	0.0000	0.0000	
0.0761	4.5643	-0.1654	5.2941	4.3250	0.0000	0.0000	
0.0680	4.5643	-0.1654	5.3914	4.3260	0.0000	0.0000	
0.0761	4.5643	-0.1654	5.3427	4.3270	0.0000	0.0000	
0.0721	4.6129	-0.1816	5.2941	4.3280	0.0000	0.0000	
0.0680	4.5643	-0.1816	5.2941	4.3290	0.0000	0.0000	
0.0761	4.5643	-0.1978	5.3427	4.3300	0.0000	0.0000	
0.0721	4.6129	-0.1816	5.2941	4.3310	0.0000	0.0000	
0.0761	4.5643	-0.1492	5.2941	4.3320	0.0000	0.0000	
0.0802	4.5643	-0.1654	5.2454	4.3330	0.0000	0.0000	
0.0680	4.6129	-0.1654	5.2454	4.3340	0.0000	0.0000	
0.0802	4.5643	-0.1816	5.3914	4.3350	0.0000	0.0000	
0.0761	4.6616	-0.1816	5.3427	4.3360	0.0000	0.0000	
0.0721	4.6129	-0.1654	5.3427	4.3370	0.0000	0.0000	
0.0761	4.6129	-0.1816	5.2941	4.3380	0.0000	0.0000	
0.0640	4.6129	-0.1654	5.2454	4.3390	0.0000	0.0000	
0.0721	4.5156	-0.1330	5.3427	4.3400	0.0000	0.0000	
0.0640	4.6129	-0.1816	5.3427	4.3410	0.0000	0.0000	
0.0680	4.5643	-0.1492	5.2941	4.3420	0.0000	0.0000	
0.0761	4.5643	-0.1330	5.3427	4.3430	0.0000	0.0000	
0.0721	4.6129	-0.1167	5.3914	4.3440	0.0000	0.0000	
0.0761	4.5643	-0.1654	5.3427	4.3450	0.0000	0.0000	
0.0761	4.6129	-0.1654	5.3427	4.3460	0.0000	0.0000	
0.0802	4.5643	-0.1816	5.2941	4.3470	0.0000	0.0000	
0.0802	4.5643	-0.1816	5.2941	4.3480	0.0000	0.0000	
0.0721	4.6129	-0.1654	5.2454	4.3490	0.0000	0.0000	
0.0761	4.5643	-0.1654	5.2454	4.3500	0.0000	0.0000	
0.0680	4.6129	-0.1492	5.3914	4.3510	0.0000	0.0000	
0.0680	4.5643	-0.1492	5.2941	4.3520	0.0000	0.0000	
0.0842	4.6129	-0.1978	5.3427	4.3530	0.0000	0.0000	
0.0761	4.5643	-0.1654	5.2454	4.3540	0.0000	0.0000	
0.0842	4.5643	-0.1654	5.3427	4.3550	0.0000	0.0000	
0.0721	4.6129	-0.1816	5.3914	4.3560	0.0000	0.0000	
0.0761	4.5643	-0.1654	5.2941	4.3570	0.0000	0.0000	
0.0680	4.5643	-0.1654	5.2941	4.3580	0.0000	0.0000	
0.0802	4.5643	-0.1816	5.3427	4.3590	0.0000	0.0000	
0.0721	4.6129	-0.1167	5.2941	4.3600	0.0000	0.0000	
0.0761	4.6129	-0.1654	5.2941	4.3610	0.0000	0.0000	
0.0721	4.6129	-0.1816	5.3427	4.3620	0.0000	0.0000	
0.0761	4.6129	-0.1492	5.3427	4.3630	0.0000	0.0000	
0.0761	4.6616	-0.1654	5.3427	4.3640	0.0000	0.0000	
0.0721	4.6129	-0.1654	5.3914	4.3650	0.0000	0.0000	
0.0721	4.6129	-0.1978	5.2941	4.3660	0.0000	0.0000	
0.0721	4.6129	-0.1816	5.3427	4.3670	0.0000	0.0000	
0.0559	4.6129	-0.1654	5.3427	4.3680	0.0000	0.0000	
0.0721	4.6616	-0.1654	5.3427	4.3690	0.0000	0.0000	
0.0761	4.6129	-0.1654	5.3914	4.3700	0.0000	0.0000	
0.0761	4.6616	-0.1816	5.3427	4.3710	0.0000	0.0000	
0.0721	4.6616	-0.1816	5.2941	4.3720	0.0000	0.0000	
0.0721	4.6616	-0.1654	5.3427	4.3730	0.0000	0.0000	
0.0721	4.6616	-0.1816	5.3427	4.3740	0.0000	0.0000	
0.0721	4.6129	-0.1816	5.3427	4.3750	0.0000	0.0000	
0.0680	4.6129	-0.1492	5.3427	4.3760	0.0000	0.0000	
0.0802	4.6129	-0.1492	5.3914	4.3770	0.0000	0.0000	
0.0842	4.5643	-0.1654	5.2941	4.3780	0.0000	0.0000	
0.0761	4.5643	-0.1167	5.3427	4.3790	0.0000	0.0000	
0.0680	4.6616	-0.1978	5.2941	4.3800	0.0000	0.0000	
0.0680	4.6129	-0.1654	5.3427	4.3810	0.0000	0.0000	
0.0761	4.6129	-0.1654	5.2941	4.3820	0.0000	0.0000	
0.0761	4.6129	-0.1005	5.2941	4.3830	0.0000	0.0000	
0.0761	4.5643	-0.1978	5.3427	4.3840	0.0000	0.0000	
0.0721	4.5643	-0.1816	5.3914	4.3850	0.0000	0.0000	
0.0761	4.5643	-0.1654	5.3427	4.3860	0.0000	0.0000	
0.0842	4.6616	-0.1816	5.2941	4.3870	0.0000	0.0000	
0.0680	4.6616	-0.1816	5.3427	4.3880	0.0000	0.0000	
0.0802	4.6616	-0.1654	5.3427	4.3890	0.0000	0.0000	
0.0802	4.5643	-0.1978	5.3427	4.3900	0.0000	0.0000	
0.0802	4.6616	-0.1492	5.2941	4.3910	0.0000	0.0000	
0.0680	4.6616	-0.1816	5.2941	4.3920	0.0000	0.0000	
0.0761	4.6129	-0.1654	5.2941	4.3930	0.0000	0.0000	
0.0640	4.6129	-0.1654	5.3914	4.3940	0.0000	0.0000	
0.0680	4.6129	-0.1816	5.2941	4.3950	0.0000	0.0000	
0.0680	4.6129	-0.1654	5.2454	4.3960	0.0000	0.0000	
0.0721	4.5643	-0.1330	5.3427	4.3970	0.0000	0.0000	
0.0802	4.6616	-0.1978	5.3914	4.3980	0.0000	0.0000	
0.0680	4.6616	-0.1654	5.2941	4.3990	0.0000	0.0000	
0.0599	4.6616	-0.1654	5.2941	4.4000	0.0000	0.0000	
0.0721	4.6616	-0.1654	5.2941	4.4010	0.0000	0.0000	
0.0761	4.6129	-0.1167	5.2454	4.4020	0.0000	0.0000	
0.0802	4.6129	-0.1654	5.2941	4.4030	0.0000	0.0000	
0.0680	4.6129	-0.1492	5.3427	4.4040	0.0000	0.0000	
0.0721	4.6616	-0.1816	5.3914	4.4050	0.0000	0.0000	
0.0761	4.6616	-0.1654	5.3427	4.4060	0.0000	0.0000	
0.0680	4.6129	-0.1654	5.2941	4.4070	0.0000	0.0000	
0.0680	4.6129	-0.1654	5.3914	4.4080	0.0000	0.0000	
0.0680	4.6616	-0.1654	5.2941	4.4090	0.0000	0.0000	
0.0721	4.6616	-0.1654	5.2941	4.4100	0.0000	0.0000	
0.0761	4.6616	-0.1654	5.3427	4.4110	0.0000	0.0000	
0.0640	4.6616	-0.1654	5.2941	4.4120	0.0000	0.0000	
0.0721	4.6616	-0.1816	5.2454	4.4130	0.0000	0.0000	
0.0802	4.6616	-0.1654	5.2941	4.4140	0.0000	0.0000	
0.0842	4.6616	-0.1654	5.2941	4.4150	0.0000	0.0000	
0.0761	4.6616	-0.1816	5.2941	4.4160	0.0000	0.0000	
0.0802	4.7102	-0.1654	5.2941	4.4170	0.0000	0.0000	
0.0761	4.6129	-0.1654	5.3427	4.4180	0.0000	0.0000	
0.0761	4.6129	-0.1654	5.3427	4.4190	0.0000	0.0000	
0.0761	4.6616	-0.1816	5.3427	4.4200	0.0000	0.0000	
0.0842	4.7589	-0.1816	5.3427	4.4210	0.0000	0.0000	
0.0842	4.6616	-0.1167	5.2941	4.4220	0.0000	0.0000	
0.0802	4.7589	-0.1654	5.3427	4.4230	0.0000	0.0000	
0.0680	4.7102	-0.1816	5.3914	4.4240	0.0000	0.0000	
0.0842	4.6616	-0.1167	5.3427	4.4250	0.0000	0.0000	
0.0761	4.7102	-0.1005	5.3427	4.4260	0.0000	0.0000	
0.0842	4.6129	-0.1167	5.3427	4.4270	0.0000	0.0000	
0.0721	4.7102	-0.1330	5.3427	4.4280	0.0000	0.0000	
0.0721	4.7102	-0.1005	5.2941	4.4290	0.0000	0.0000	
0.0761	4.6616	-0.1654	5.3914	4.4300	0.0000	0.0000	
0.0721	4.6616	-0.1816	5.2941	4.4310	0.0000	0.0000	
0.0761	4.6616	-0.1816	5.2941	4.4320	0.0000	0.0000	
0.0721	4.6616	-0.1816	5.3427	4.4330	0.0000	0.0000	
0.0721	4.7102	-0.1654	5.2941	4.4340	0.0000	0.0000	
0.0761	4.6616	-0.1654	5.2941	4.4350	0.0000	0.0000	
0.0761	4.6616	-0.1654	5.3427	4.4360	0.0000	0.0000	
0.0761	4.7102	-0.1654	5.2941	4.4370	0.0000	0.0000	
0.0802	4.6616	-0.1654	5.2941	4.4380	0.0000	0.0000	
0.0721	4.7102	-0.1654	5.3427	4.4390	0.0000	0.0000	
0.0680	4.7102	-0.1654	5.3914	4.4400	0.0000	0.0000	
0.0721	4.7589	-0.1978	5.3427	4.4410	0.0000	0.0000	
0.0761	4.7589	-0.1167	5.3427	4.4420	0.0000	0.0000	
0.0842	4.7102	-0.1492	5.2941	4.4430	0.0000	0.0000	
0.0842	4.6616	-0.1167	5.2941	4.4440	0.0000	0.0000	
0.0721	4.6616	-0.1167	5.3427	4.4450	0.0000	0.0000	
0.0883	4.7102	-0.1005	5.3427	4.4460	0.0000	0.0000	
0.0802	4.7102	-0.1167	5.3427	4.4470	0.0000	0.0000	
0.0680	4.7102	-0.1005	5.2941	4.4480	0.0000	0.0000	
0.0761	4.7102	-0.1330	5.2941	4.4490	0.0000	0.0000	
0.0802	4.7102	-0.0843	5.2941	4.4500	0.0000	0.0000	
0.0761	4.7102	-0.1978	5.2941	4.4510	0.0000	0.0000	
0.0680	4.7589	-0.1654	5.3427	4.4520	0.0000	0.0000	
0.0721	4.7102	-0.1978	5.3427	4.4530	0.0000	0.0000	
0.0559	4.7102	-0.1816	5.3427	4.4540	0.0000	0.0000	
0.0761	4.6616	-0.1492	5.3427	4.4550	0.0000	0.0000	
0.0761	4.7102	-0.1654	5.3427	4.4560	0.0000	0.0000	
0.0680	4.7102	-0.1492	5.3427	4.4570	0.0000	0.0000	
0.0802	4.6616	-0.1654	5.3427	4.4580	0.0000	0.0000	
0.0802	4.7102	-0.1654	5.3427	4.4590	0.0000	0.0000	
0.0721	4.7102	-0.1654	5.3427	4.4600	0.0000	0.0000	
0.0761	4.7102	-0.1492	5.3427	4.4610	0.0000	0.0000	
0.0721	4.7589	-0.1167	5.3427	4.4620	0.0000	0.0000	
0.0883	4.7102	-0.1816	5.2941	4.4630	0.0000	0.0000	
0.0842	4.7102	-0.1654	5.3427	4.4640	0.0000	0.0000	
0.0802	4.7102	-0.1167	5.2941	4.4650	0.0000	0.0000	
0.0761	4.6616	-0.0843	5.1968	4.4660	0.0000	0.0000	
0.0721	4.7102	-0.1005	5.3427	4.4670	0.0000	0.0000	
0.0721	4.6616	-0.1005	5.3427	4.4680	0.0000	0.0000	
0.0721	4.7102	-0.1816	5.3427	4.4690	0.0000	0.0000	
0.0802	4.8075	-0.1654	5.3427	4.4700	0.0000	0.0000	
0.0761	4.7589	-0.1816	5.3427	4.4710	0.0000	0.0000	
0.0721	4.6616	-0.1654	5.2454	4.4720	0.0000	0.0000	
0.0883	4.7102	-0.1654	5.3427	4.4730	0.0000	0.0000	
0.0721	4.7102	-0.1492	5.3427	4.4740	0.0000	0.0000	
0.0761	4.8075	-0.1654	5.3427	4.4750	0.0000	0.0000	
0.0842	4.7589	-0.1654	5.3427	4.4760	0.0000	0.0000	
0.0802	4.7589	-0.1492	5.3914	4.4770	0.0000	0.0000	
0.0842	4.7589	-0.1816	5.2941	4.4780	0.0000	0.0000	
0.0721	4.8075	-0.1654	5.2941	4.4790	0.0000	0.0000	
0.0802	4.8075	-0.1816	5.2941	4.4800	0.0000	0.0000	
0.0680	4.7102	-0.1816	5.3427	4.4810	0.0000	0.0000	
0.0721	4.7102	-0.1816	5.2941	4.4820	0.0000	0.0000	
0.0761	4.8075	-0.1654	5.3427	4.4830	0.0000	0.0000	
0.0842	4.7589	-0.1005	5.2941	4.4840	0.0000	0.0000	
0.0761	4.7102	-0.1167	5.2941	4.4850	0.0000	0.0000	
0.0761	4.7589	-0.1167	5.2941	4.4860	0.0000	0.0000	
0.0761	4.7589	-0.1005	5.3427	4.4870	0.0000	0.0000	
0.0680	4.7102	-0.1167	5.2454	4.4880	0.0000	0.0000	
0.0842	4.7589	-0.1167	5.3427	4.4890	0.0000	0.0000	
0.0802	4.7102	-0.1005	5.3914	4.4900	0.0000	0.0000	
0.0761	4.7589	-0.1492	5.2941	4.4910	0.0000	0.0000	
0.0802	4.7589	-0.1978	5.2941	4.4920	0.0000	0.0000	
0.0761	4.7589	-0.1654	5.2941	4.4930	0.0000	0.0000	
0.0802	4.7589	-0.1492	5.2941	4.4940	0.0000	0.0000	
0.0680	4.7102	-0.1978	5.3914	4.4950	0.0000	0.0000	
0.0842	4.7102	-0.1492	5.3427	4.4960	0.0000	0.0000	
0.0802	4.7102	-0.1816	5.2941	4.4970	0.0000	0.0000	
0.0802	4.7589	-0.1654	5.3427	4.4980	0.0000	0.0000	
0.0761	4.7589	-0.1654	5.3914	4.4990	0.0000	0.0000	
0.0802	4.7589	-0.1816	5.3914	4.5000	0.0000	0.0000	
0.0802	4.7102	-0.1167	5.3427	4.5010	0.0000	0.0000	
0.0802	4.7102	-0.1330	5.3427	4.5020	0.0000	0.0000	
0.0761	4.7102	-0.1005	5.3914	4.5030	0.0000	0.0000	
0.0761	4.7102	-0.1005	5.2941	4.5040	0.0000	0.0000	
0.0761	4.7589	-0.1005	5.2941	4.5050	0.0000	0.0000	
0.0802	4.7589	-0.1167	5.3427	4.5060	0.0000	0.0000	
0.0883	4.7589	-0.1005	5.2941	4.5070	0.0000	0.0000	
0.0842	4.7102	-0.1167	5.3914	4.5080	0.0000	0.0000	
0.0761	4.7589	-0.1167	5.3427	4.5090	0.0000	0.0000	
0.0761	4.7589	-0.1167	5.3427	4.5100	0.0000	0.0000	
0.0680	4.8075	-0.1167	5.2941	4.5110	0.0000	0.0000	
0.0842	4.7589	-0.1492	5.2941	4.5120	0.0000	0.0000	
0.0802	4.7589	-0.1492	5.3427	4.5130	0.0000	0.0000	
0.0802	4.7589	-0.1654	5.2941	4.5140	0.0000	0.0000	
0.0721	4.7102	-0.1816	5.3427	4.5150	0.0000	0.0000	
0.0923	4.8562	-0.1654	5.3427	4.5160	0.0000	0.0000	
0.0802	4.7589	-0.1654	5.3427	4.5170	0.0000	0.0000	
0.0802	4.7589	-0.1816	5.2941	4.5180	0.0000	0.0000	
0.0721	4.8075	-0.1654	5.2454	4.5190	0.0000	0.0000	
0.0761	4.7589	-0.0843	5.2941	4.5200	0.0000	0.0000	
0.0761	4.7589	-0.1816	5.3914	4.5210	0.0000	0.0000	
0.0721	4.8075	-0.1978	5.3914	4.5220	0.0000	0.0000	
0.0761	4.7589	-0.0843	5.3427	4.5230	0.0000	0.0000	
0.0761	4.7589	-0.1330	5.3427	4.5240	0.0000	0.0000	
0.0721	4.8075	-0.1330	5.3427	4.5250	0.0000	0.0000	
0.0842	4.8562	-0.1005	5.3427	4.5260	0.0000	0.0000	
0.0680	4.7589	-0.1167	5.3427	4.5270	0.0000	0.0000	
0.0802	4.8075	-0.1167	5.3914	4.5280	0.0000	0.0000	
0.0761	4.7589	-0.1005	5.2941	4.5290	0.0000	0.0000	
0.0721	4.8075	-0.1005	5.3427	4.5300	0.0000	0.0000	
0.0761	4.7589	-0.1492	5.2941	4.5310	0.0000	0.0000	
0.0721	4.7589	-0.1492	5.2941	4.5320	0.0000	0.0000	
0.0842	4.7589	-0.1492	5.2941	4.5330	0.0000	0.0000	
0.0680	4.7589	-0.1654	5.2941	4.5340	0.0000	0.0000	
0.0761	4.7589	-0.2141	5.2941	4.5350	0.0000	0.0000	
0.0721	4.7589	-0.1654	5.2941	4.5360	0.0000	0.0000	
0.0721	4.7589	-0.1816	5.2941	4.5370	0.0000	0.0000	
0.0842	4.8075	-0.1816	5.3427	4.5380	0.0000	0.0000	
0.0680	4.8075	-0.1492	5.3427	4.5390	0.0000	0.0000	
0.0721	4.8562	-0.1005	5.2941	4.5400	0.0000	0.0000	
0.0802	4.7589	-0.1654	5.3427	4.5410	0.0000	0.0000	
0.0721	4.8562	-0.1330	5.3427	4.5420	0.0000	0.0000	
0.0761	4.8075	-0.1167	5.3914	4.5430	0.0000	0.0000	
0.0721	4.7589	-0.1167	5.3427	4.5440	0.0000	0.0000	
0.0842	4.7102	-0.0843	5.2941	4.5450	0.0000	0.0000	
0.0842	4.7102	-0.1167	5.2941	4.5460	0.0000	0.0000	
0.0761	4.8075	-0.0843	5.3914	4.5470	0.0000	0.0000	
0.0802	4.7589	-0.1167	5.3427	4.5480	0.0000	0.0000	
0.0842	4.8562	-0.0843	5.2941	4.5490	0.0000	0.0000	
0.0721	4.7589	-0.1167	5.3427	4.5500	0.0000	0.0000	
0.0761	4.7589	-0.1005	5.2454	4.5510	0.0000	0.0000	
0.0761	4.8075	-0.1816	5.2941	4.5520	0.0000	0.0000	
0.0802	4.8075	-0.1654	5.2941	4.5530	0.0000	0.0000	
0.0883	4.7589	-0.1816	5.3427	4.5540	0.0000	0.0000	
0.0680	4.8075	-0.1978	5.3427	4.5550	0.0000	0.0000	
0.0802	4.7589	-0.1816	5.3427	4.5560	0.0000	0.0000	
0.0761	4.8562	-0.2141	5.2941	4.5570	0.0000	0.0000	
0.0761	4.8562	-0.1654	5.2941	4.5580	0.0000	0.0000	
0.0842	4.8562	-0.1167	5.2941	4.5590	0.0000	0.0000	
0.0761	4.8075	-0.1816	5.3427	4.5600	0.0000	0.0000	
0.0802	4.8075	-0.1654	5.2454	4.5610	0.0000	0.0000	
0.0680	4.8562	-0.1330	5.2941	4.5620	0.0000	0.0000	
0.0802	4.8075	-0.1005	5.3427	4.5630	0.0000	0.0000	
0.0842	4.8562	-0.1005	5.3427	4.5640	0.0000	0.0000	
0.0761	4.8075	-0.1005	5.2454	4.5650	0.0000	0.0000	
0.0842	4.7589	-0.1167	5.3914	4.5660	0.0000	0.0000	
0.0721	4.8075	-0.1005	5.3427	4.5670	0.0000	0.0000	
0.0721	4.8562	-0.1005	5.2941	4.5680	0.0000	0.0000	
0.0721	4.8075	-0.1005	5.3914	4.5690	0.0000	0.0000	
0.0761	4.8075	-0.1005	5.3914	4.5700	0.0000	0.0000	
0.0721	4.8075	-0.1005	5.3914	4.5710	0.0000	0.0000	
0.0842	4.8075	-0.1654	5.3427	4.5720	0.0000	0.0000	
0.0883	4.8075	-0.1816	5.2941	4.5730	0.0000	0.0000	
0.0883	4.8075	-0.1492	5.3427	4.5740	0.0000	0.0000	
0.0761	4.8075	-0.1816	5.3427	4.5750	0.0000	0.0000	
0.0721	4.8075	-0.1654	5.3427	4.5760	0.0000	0.0000	
0.0883	4.8075	-0.1654	5.2941	4.5770	0.0000	0.0000	
0.0721	4.8562	-0.1654	5.2941	4.5780	0.0000	0.0000	
0.0842	4.8075	-0.0681	5.3914	4.5790	0.0000	0.0000	
0.0802	4.8075	-0.1654	5.3427	4.5800	0.0000	0.0000	
0.0761	4.8562	-0.1816	5.3914	4.5810	0.0000	0.0000	
0.0802	4.7589	-0.1330	5.3914	4.5820	0.0000	0.0000	
0.0802	4.8075	-0.1167	5.2941	4.5830	0.0000	0.0000	
0.0842	4.8075	-0.1167	5.2941	4.5840	0.0000	0.0000	
0.0883	4.9048	-0.0843	5.3427	4.5850	0.0000	0.0000	
0.0761	4.8562	-0.0843	5.3427	4.5860	0.0000	0.0000	
0.0883	4.8075	-0.1330	5.2941	4.5870	0.0000	0.0000	
0.0842	4.8562	-0.1330	5.3427	4.5880	0.0000	0.0000	
0.0802	4.8075	-0.1005	5.3427	4.5890	0.0000	0.0000	
0.0802	4.9048	-0.1167	5.3914	4.5900	0.0000	0.0000	
0.0721	4.8562	-0.1330	5.2941	4.5910	0.0000	0.0000	
0.0802	4.8562	-0.1816	5.3427	4.5920	0.0000	0.0000	
0.0761	4.8562	-0.1654	5.3427	4.5930	0.0000	0.0000	
0.0761	4.8562	-0.1654	5.3427	4.5940	0.0000	0.0000	
0.0761	4.8562	-0.1654	5.2941	4.5950	0.0000	0.0000	
0.0802	4.8075	-0.1654	5.2941	4.5960	0.0000	0.0000	
0.0761	4.8562	-0.1654	5.3427	4.5970	0.0000	0.0000	
0.0761	4.8562	-0.1654	5.2941	4.5980	0.0000	0.0000	
0.0721	4.8075	-0.1005	5.3914	4.5990	0.0000	0.0000	
0.0721	4.8075	-0.1978	5.3427	4.6000	0.0000	0.0000	
0.0842	4.8562	-0.1654	5.3427	4.6010	0.0000	0.0000	
0.0802	4.8562	-0.1005	5.2941	4.6020	0.0000	0.0000	
0.0721	4.8562	-0.1330	5.3427	4.6030	0.0000	0.0000	
0.0883	4.8562	-0.1167	5.3427	4.6040	0.0000	0.0000	
0.0883	4.8562	-0.1005	5.2454	4.6050	0.0000	0.0000	
0.0680	4.8075	-0.1167	5.3427	4.6060	0.0000	0.0000	
0.0761	4.8562	-0.1330	5.2941	4.6070	0.0000	0.0000	
0.0802	4.8562	-0.1005	5.3427	4.6080	0.0000	0.0000	
0.0883	4.8562	-0.1167	5.2941	4.6090	0.0000	0.0000	
0.0761	4.8562	-0.1330	5.3427	4.6100	0.0000	0.0000	
0.0761	4.8562	-0.1167	5.2941	4.6110	0.0000	0.0000	
0.0802	4.8562	-0.1492	5.3427	4.6120	0.0000	0.0000	
0.0842	4.8562	-0.1654	5.3427	4.6130	0.0000	0.0000	
0.0802	4.8562	-0.1654	5.2454	4.6140	0.0000	0.0000	
0.0721	4.8075	-0.1654	5.3427	4.6150	0.0000	0.0000	
0.0883	4.8562	-0.1654	5.2941	4.6160	0.0000	0.0000	
0.0802	4.8562	-0.1654	5.2941	4.6170	0.0000	0.0000	
0.0883	4.9048	-0.1330	5.2941	4.6180	0.0000	0.0000	
0.0842	4.9535	-0.1005	5.2941	4.6190	0.0000	0.0000	
0.0923	4.8562	-0.1816	5.2941	4.6200	0.0000	0.0000	
0.0883	4.8562	-0.1492	5.2941	4.6210	0.0000	0.0000	
0.0761	4.9048	-0.1005	5.2941	4.6220	0.0000	0.0000	
0.0802	4.9048	-0.0843	5.3427	4.6230	0.0000	0.0000	
0.0883	4.8562	-0.1167	5.2941	4.6240	0.0000	0.0000	
0.0883	4.8562	-0.1005	5.2941	4.6250	0.0000	0.0000	
0.0842	4.9048	-0.0681	5.3427	4.6260	0.0000	0.0000	
0.0802	4.9048	-0.1005	5.2941	4.6270	0.0000	0.0000	
0.0802	4.9048	-0.1167	5.2941	4.6280	0.0000	0.0000	
0.0842	4.8562	-0.1005	5.3427	4.6290	0.0000	0.0000	
0.0842	4.9048	-0.1005	5.2941	4.6300	0.0000	0.0000	
0.0883	4.8562	-0.1167	5.3427	4.6310	0.0000	0.0000	
0.0761	4.8562	-0.1654	5.3427	4.6320	0.0000	0.0000	
0.0721	4.8562	-0.1816	5.3427	4.6330	0.0000	0.0000	
0.0842	4.9048	-0.1654	5.2941	4.6340	0.0000	0.0000	
0.0842	4.9048	-0.1978	5.3427	4.6350	0.0000	0.0000	
0.0883	4.9048	-0.1816	5.3427	4.6360	0.0000	0.0000	
0.0802	4.9535	-0.1978	5.2941	4.6370	0.0000	0.0000	
0.0802	4.8562	-0.0843	5.3914	4.6380	0.0000	0.0000	
0.0883	4.9048	-0.2141	5.2941	4.6390	0.0000	0.0000	
0.0802	4.9535	-0.1654	5.3914	4.6400	0.0000	0.0000	
0.0802	4.9048	-0.1005	5.3427	4.6410	0.0000	0.0000	
0.0802	4.8562	-0.1167	5.2941	4.6420	0.0000	0.0000	
0.0761	4.8562	-0.1167	5.3427	4.6430	0.0000	0.0000	
0.0802	4.8562	-0.1167	5.2941	4.6440	0.0000	0.0000	
0.0761	4.9048	-0.1167	5.2941	4.6450	0.0000	0.0000	
0.0721	4.8562	-0.1167	5.3427	4.6460	0.0000	0.0000	
0.0842	4.8562	-0.0843	5.2941	4.6470	0.0000	0.0000	
0.0802	4.9048	-0.0843	5.2941	4.6480	0.0000	0.0000	
0.0802	4.8562	-0.1330	5.2941	4.6490	0.0000	0.0000	
0.0883	4.8562	-0.0843	5.3427	4.6500	0.0000	0.0000	
0.0761	4.9535	-0.1005	5.3427	4.6510	0.0000	0.0000	
0.0842	4.8562	-0.1167	5.3914	4.6520	0.0000	0.0000	
0.0761	4.9048	-0.1005	5.2941	4.6530	0.0000	0.0000	
0.0842	4.9048	-0.1816	5.3914	4.6540	0.0000	0.0000	
0.0761	4.9048	-0.1816	5.3427	4.6550	0.0000	0.0000	
0.0883	4.9048	-0.1654	5.3427	4.6560	0.0000	0.0000	
0.0842	4.9048	-0.1816	5.2941	4.6570	0.0000	0.0000	
0.0802	4.8562	-0.1978	5.3914	4.6580	0.0000	0.0000	
0.0802	4.9048	-0.1816	5.3427	4.6590	0.0000	0.0000	
0.0761	4.8562	-0.1492	5.2941	4.6600	0.0000	0.0000	
0.0842	4.9048	-0.1005	5.3914	4.6610	0.0000	0.0000	
0.0761	4.9048	-0.0843	5.2454	4.6620	0.0000	0.0000	
0.0883	4.9535	-0.1330	5.3914	4.6630	0.0000	0.0000	
0.0842	4.9535	-0.1167	5.3427	4.6640	0.0000	0.0000	
0.0680	4.9535	-0.1167	5.3427	4.6650	0.0000	0.0000	
0.0761	4.9535	-0.1167	5.2941	4.6660	0.0000	0.0000	
0.0761	4.9048	-0.1167	5.3914	4.6670	0.0000	0.0000	
0.0761	4.9048	-0.1005	5.3427	4.6680	0.0000	0.0000	
0.0842	4.9048	-0.1167	5.2941	4.6690	0.0000	0.0000	
0.0761	4.9535	-0.1167	5.3427	4.6700	0.0000	0.0000	
0.0761	4.9048	-0.1167	5.3427	4.6710	0.0000	0.0000	
0.0802	4.8562	-0.1654	5.3427	4.6720	0.0000	0.0000	
0.0640	4.9535	-0.1167	5.3427	4.6730	0.0000	0.0000	
0.0842	4.9535	-0.1654	5.2941	4.6740	0.0000	0.0000	
0.0842	4.9048	-0.1816	5.3914	4.6750	0.0000	0.0000	
0.0842	4.8562	-0.1654	5.3427	4.6760	0.0000	0.0000	
0.0680	4.9048	-0.1492	5.3427	4.6770	0.0000	0.0000	
0.0761	4.9535	-0.1654	5.2941	4.6780	0.0000	0.0000	
0.0842	4.9535	-0.1654	5.2941	4.6790	0.0000	0.0000	
0.0761	4.9535	-0.1654	5.3427	4.6800	0.0000	0.0000	
0.0802	4.9048	-0.1167	5.2454	4.6810	0.0000	0.0000	
0.0802	4.9535	-0.1330	5.3914	4.6820	0.0000	0.0000	
0.0802	4.9535	-0.0681	5.2941	4.6830	0.0000	0.0000	
0.0802	4.9048	-0.1167	5.3427	4.6840	0.0000	0.0000	
0.0761	4.8562	-0.1005	5.2454	4.6850	0.0000	0.0000	
0.0842	4.9048	-0.1005	5.3427	4.6860	0.0000	0.0000	
0.0802	4.9535	-0.1005	5.3427	4.6870	0.0000	0.0000	
0.0761	4.9535	-0.1005	5.3427	4.6880	0.0000	0.0000	
0.0761	4.9535	-0.1167	5.2941	4.6890	0.0000	0.0000	
0.0883	4.9535	-0.0843	5.3427	4.6900	0.0000	0.0000	
0.0802	4.9535	-0.1167	5.3427	4.6910	0.0000	0.0000	
0.0761	4.9048	-0.1167	5.3427	4.6920	0.0000	0.0000	
0.0680	4.9048	-0.1330	5.3427	4.6930	0.0000	0.0000	
0.0842	4.9048	-0.1654	5.2941	4.6940	0.0000	0.0000	
0.0761	4.9535	-0.1816	5.2454	4.6950	0.0000	0.0000	
0.0680	4.9048	-0.1816	5.2941	4.6960	0.0000	0.0000	
0.0721	4.9535	-0.1654	5.3427	4.6970	0.0000	0.0000	
0.0761	4.9048	-0.1654	5.2941	4.6980	0.0000	0.0000	
0.0802	4.9048	-0.1816	5.3914	4.6990	0.0000	0.0000	
0.0721	4.9535	-0.1654	5.2941	4.7000	0.0000	0.0000	
0.0802	4.9535	-0.1167	5.2941	4.7010	0.0000	0.0000	
0.0802	4.9535	-0.1005	5.3427	4.7020	0.0000	0.0000	
0.0802	4.9535	-0.1167	5.3427	4.7030	0.0000	0.0000	
0.0721	4.9048	-0.1167	5.3914	4.7040	0.0000	0.0000	
0.0761	4.9048	-0.1167	5.3914	4.7050	0.0000	0.0000	
0.0761	4.9535	-0.1005	5.3427	4.7060	0.0000	0.0000	
0.0761	4.9048	-0.1330	5.2941	4.7070	0.0000	0.0000	
0.0802	5.0021	-0.1330	5.2941	4.7080	0.0000	0.0000	
0.0761	5.0021	-0.1005	5.3427	4.7090	0.0000	0.0000	
0.0761	4.9535	-0.1330	5.3427	4.7100	0.0000	0.0000	
0.0842	5.0021	-0.1167	5.2941	4.7110	0.0000	0.0000	
0.0761	5.0021	-0.1654	5.3427	4.7120	0.0000	0.0000	
0.0842	4.9048	-0.1167	5.2941	4.7130	0.0000	0.0000	
0.0802	4.9535	-0.1654	5.3427	4.7140	0.0000	0.0000	
0.0761	5.0021	-0.1654	5.2941	4.7150	0.0000	0.0000	
0.0802	4.9535	-0.1816	5.3427	4.7160	0.0000	0.0000	
0.0761	4.9535	-0.1816	5.2454	4.7170	0.0000	0.0000	
0.0842	5.0021	-0.1654	5.2941	4.7180	0.0000	0.0000	
0.0883	4.9535	-0.1654	5.3427	4.7190	0.0000	0.0000	
0.0802	4.9535	-0.1654	5.3427	4.7200	0.0000	0.0000	
0.0761	5.0021	-0.1005	5.3427	4.7210	0.0000	0.0000	
0.0883	4.9048	-0.1167	5.3427	4.7220	0.0000	0.0000	
0.0842	4.9535	-0.1167	5.3427	4.7230	0.0000	0.0000	
0.0842	5.0021	-0.1167	5.3427	4.7240	0.0000	0.0000	
0.0883	5.0021	-0.0843	5.2941	4.7250	0.0000	0.0000	
0.0802	4.9048	-0.1167	5.3427	4.7260	0.0000	0.0000	
0.0761	5.0508	-0.1005	5.3427	4.7270	0.0000	0.0000	
0.0761	4.9535	-0.1167	5.3427	4.7280	0.0000	0.0000	
0.0761	4.9535	-0.1005	5.3914	4.7290	0.0000	0.0000	
0.0842	4.9535	-0.1167	5.3914	4.7300	0.0000	0.0000	
0.0761	4.9535	-0.1167	5.3427	4.7310	0.0000	0.0000	
0.0802	4.9535	-0.1654	5.3427	4.7320	0.0000	0.0000	
0.0802	5.0021	-0.1005	5.3427	4.7330	0.0000	0.0000	
0.0761	5.0021	-0.1978	5.2941	4.7340	0.0000	0.0000	
0.0842	4.9535	-0.1654	5.3427	4.7350	0.0000	0.0000	
0.0883	4.9535	-0.1492	5.2941	4.7360	0.0000	0.0000	
0.0721	4.9535	-0.1816	5.3914	4.7370	0.0000	0.0000	
0.0802	5.0508	-0.1654	5.3427	4.7380	0.0000	0.0000	
0.0802	5.0508	-0.1330	5.2941	4.7390	0.0000	0.0000	
0.0721	5.0021	-0.1654	5.3427	4.7400	0.0000	0.0000	
0.0883	5.0021	-0.1005	5.3427	4.7410	0.0000	0.0000	
0.0802	5.0021	-0.1167	5.3914	4.7420	0.0000	0.0000	
0.0842	4.9535	-0.1005	5.2941	4.7430	0.0000	0.0000	
0.0842	5.0021	-0.1005	5.3427	4.7440	0.0000	0.0000	
0.0802	5.0021	-0.1330	5.3914	4.7450	0.0000	0.0000	
0.0964	5.0021	-0.1167	5.3914	4.7460	0.0000	0.0000	
0.0842	5.0021	-0.1005	5.3914	4.7470	0.0000	0.0000	
0.0802	5.0021	-0.1167	5.3914	4.7480	0.0000	0.0000	
0.0842	4.9535	-0.0843	5.3427	4.7490	0.0000	0.0000	
0.0923	4.9048	-0.1167	5.3427	4.7500	0.0000	0.0000	
0.0883	5.0508	-0.1167	5.3427	4.7510	0.0000	0.0000	
0.0802	5.0021	-0.1005	5.3914	4.7520	0.0000	0.0000	
0.0842	5.0021	-0.1167	5.2941	4.7530	0.0000	0.0000	
0.0883	5.0021	-0.1654	5.2941	4.7540	0.0000	0.0000	
0.0883	5.0508	-0.1654	5.3427	4.7550	0.0000	0.0000	
0.0883	5.0021	-0.1492	5.3427	4.7560	0.0000	0.0000	
0.0883	5.0021	-0.1654	5.2941	4.7570	0.0000	0.0000	
0.0802	5.0021	-0.1816	5.3427	4.7580	0.0000	0.0000	
0.0923	5.0508	-0.1816	5.3427	4.7590	0.0000	0.0000	
0.0802	5.0508	-0.1492	5.3427	4.7600	0.0000	0.0000	
0.0883	5.0508	-0.1167	5.2941	4.7610	0.0000	0.0000	
0.0883	5.0021	-0.1005	5.3427	4.7620	0.0000	0.0000	
0.0883	5.0508	-0.1005	5.2941	4.7630	0.0000	0.0000	
0.0842	5.0021	-0.1167	5.3427	4.7640	0.0000	0.0000	
0.0842	5.0021	-0.1005	5.3427	4.7650	0.0000	0.0000	
0.0842	5.0021	-0.1167	5.3427	4.7660	0.0000	0.0000	
0.0883	5.0508	-0.1167	5.3427	4.7670	0.0000	0.0000	
0.0842	4.9535	-0.1330	5.2941	4.7680	0.0000	0.0000	
0.0883	5.0021	-0.1330	5.3427	4.7690	0.0000	0.0000	
0.0842	5.0021	-0.1005	5.3427	4.7700	0.0000	0.0000	
0.0883	5.0021	-0.1167	5.2941	4.7710	0.0000	0.0000	
0.0883	5.0021	-0.1654	5.2941	4.7720	0.0000	0.0000	
0.0883	5.0021	-0.1167	5.3427	4.7730	0.0000	0.0000	
0.0883	5.0508	-0.1978	5.3427	4.7740	0.0000	0.0000	
0.0842	5.0508	-0.1816	5.2941	4.7750	0.0000	0.0000	
0.0842	5.0508	-0.1654	5.3914	4.7760	0.0000	0.0000	
0.0883	5.0508	-0.1654	5.2941	4.7770	0.0000	0.0000	
0.0842	4.9535	-0.1167	5.3427	4.7780	0.0000	0.0000	
0.0842	5.0994	-0.1816	5.2941	4.7790	0.0000	0.0000	
0.0842	5.0508	-0.1654	5.3427	4.7800	0.0000	0.0000	
0.0883	5.0021	-0.1654	5.2941	4.7810	0.0000	0.0000	
0.0802	5.0021	-0.1005	5.2941	4.7820	0.0000	0.0000	
0.0883	5.0508	-0.1167	5.3427	4.7830	0.0000	0.0000	
0.0883	5.0508	-0.1492	5.3427	4.7840	0.0000	0.0000	
0.0842	5.0508	-0.1167	5.2941	4.7850	0.0000	0.0000	
0.0923	5.0508	-0.1167	5.3427	4.7860	0.0000	0.0000	
0.0964	5.0508	-0.1005	5.3427	4.7870	0.0000	0.0000	
0.0802	5.0508	-0.0843	5.3914	4.7880	0.0000	0.0000	
0.0883	5.0508	-0.1005	5.3427	4.7890	0.0000	0.0000	
0.0883	5.0021	-0.1167	5.3427	4.7900	0.0000	0.0000	
0.0883	5.0021	-0.1005	5.2941	4.7910	0.0000	0.0000	
0.0883	5.0508	-0.1167	5.2454	4.7920	0.0000	0.0000	
0.0923	5.0021	-0.1816	5.2941	4.7930	0.0000	0.0000	
0.0883	5.0508	-0.1654	5.3427	4.7940	0.0000	0.0000	
0.0842	5.0508	-0.2141	5.2941	4.7950	0.0000	0.0000	
0.0883	5.0508	-0.1654	5.2454	4.7960	0.0000	0.0000	
0.0721	5.0508	-0.1816	5.2941	4.7970	0.0000	0.0000	
0.0842	5.0021	-0.1654	5.2941	4.7980	0.0000	0.0000	
0.0883	5.0508	-0.1654	5.2941	4.7990	0.0000	0.0000	
0.0802	5.0994	-0.1005	5.2941	4.8000	0.0000	0.0000	
0.0802	5.0021	-0.1816	5.2941	4.8010	0.0000	0.0000	
0.0842	5.0508	-0.1005	5.2941	4.8020	0.0000	0.0000	
0.0842	5.0994	-0.0843	5.2941	4.8030	0.0000	0.0000	
0.0883	5.0021	-0.1005	5.3427	4.8040	0.0000	0.0000	
0.0842	5.0508	-0.1005	5.2941	4.8050	0.0000	0.0000	
0.0842	5.0508	-0.1005	5.3427	4.8060	0.0000	0.0000	
0.0761	5.0508	-0.1330	5.3427	4.8070	0.0000	0.0000	
0.0842	5.0508	-0.1005	5.2941	4.8080	0.0000	0.0000	
0.0802	5.0021	-0.1167	5.3427	4.8090	0.0000	0.0000	
0.0883	5.0994	-0.1330	5.2941	4.8100	0.0000	0.0000	
0.0923	5.0994	-0.1816	5.2941	4.8110	0.0000	0.0000	
0.0842	5.0994	-0.1492	5.3914	4.8120	0.0000	0.0000	
0.0964	5.0994	-0.1816	5.2941	4.8130	0.0000	0.0000	
0.0842	5.0508	-0.1492	5.2941	4.8140	0.0000	0.0000	
0.0883	5.0508	-0.1654	5.2941	4.8150	0.0000	0.0000	
0.0883	5.0021	-0.1816	5.3427	4.8160	0.0000	0.0000	
0.0842	5.0994	-0.1654	5.3427	4.8170	0.0000	0.0000	
0.0964	5.0508	-0.1816	5.2941	4.8180	0.0000	0.0000	
0.0883	5.0508	-0.1978	5.2941	4.8190	0.0000	0.0000	
0.0923	5.0508	-0.1005	5.3427	4.8200	0.0000	0.0000	
0.0883	5.0508	-0.1654	5.3427	4.8210	0.0000	0.0000	
0.0923	5.0994	-0.1492	5.2941	4.8220	0.0000	0.0000	
0.0883	5.0508	-0.1330	5.3427	4.8230	0.0000	0.0000	
0.0883	5.0508	-0.1005	5.2941	4.8240	0.0000	0.0000	
0.0883	5.0508	-0.1167	5.3427	4.8250	0.0000	0.0000	
0.0964	5.0994	-0.0843	5.2941	4.8260	0.0000	0.0000	
0.0923	5.0994	-0.1005	5.3427	4.8270	0.0000	0.0000	
0.0842	5.1481	-0.1005	5.3914	4.8280	0.0000	0.0000	
0.0883	5.0508	-0.0843	5.2941	4.8290	0.0000	0.0000	
0.0923	5.0508	-0.1654	5.2941	4.8300	0.0000	0.0000	
0.0883	5.0508	-0.1167	5.2941	4.8310	0.0000	0.0000	
0.0964	5.0508	-0.1816	5.3914	4.8320	0.0000	0.0000	
0.0842	5.0994	-0.1654	5.2941	4.8330	0.0000	0.0000	
0.0964	5.0994	-0.1654	5.2941	4.8340	0.0000	0.0000	
0.0883	5.0994	-0.1816	5.3914	4.8350	0.0000	0.0000	
0.0883	5.0994	-0.1492	5.2941	4.8360	0.0000	0.0000	
0.0883	5.0994	-0.1654	5.3427	4.8370	0.0000	0.0000	
0.0964	5.0508	-0.1654	5.2941	4.8380	0.0000	0.0000	
0.0842	5.0994	-0.1654	5.3427	4.8390	0.0000	0.0000	
0.0842	5.1481	-0.1816	5.3427	4.8400	0.0000	0.0000	
0.0923	5.0508	-0.1005	5.3427	4.8410	0.0000	0.0000	
0.0802	5.0994	-0.1816	5.3914	4.8420	0.0000	0.0000	
0.0842	5.0508	-0.1005	5.3427	4.8430	0.0000	0.0000	
0.0883	5.0508	-0.1167	5.3427	4.8440	0.0000	0.0000	
0.0842	5.1481	-0.1167	5.3914	4.8450	0.0000	0.0000	
0.0802	5.0994	-0.0843	5.2941	4.8460	0.0000	0.0000	
0.0761	5.0994	-0.1167	5.3427	4.8470	0.0000	0.0000	
0.0883	5.0508	-0.0843	5.2941	4.8480	0.0000	0.0000	
0.0883	5.0994	-0.1167	5.2941	4.8490	0.0000	0.0000	
0.0761	5.0994	-0.1816	5.3427	4.8500	0.0000	0.0000	
0.0923	5.0508	-0.1816	5.3427	4.8510	0.0000	0.0000	
0.0964	5.0508	-0.1654	5.2454	4.8520	0.0000	0.0000	
0.0923	5.0994	-0.1654	5.2941	4.8530	0.0000	0.0000	
0.0923	5.0994	-0.1816	5.3914	4.8540	0.0000	0.0000	
0.0964	5.0994	-0.1492	5.3427	4.8550	0.0000	0.0000	
0.0964	5.0508	-0.1654	5.2454	4.8560	0.0000	0.0000	
0.0964	5.1481	-0.1654	5.2941	4.8570	0.0000	0.0000	
0.0802	5.0508	-0.1654	5.2454	4.8580	0.0000	0.0000	
0.0883	5.1481	-0.1654	5.3914	4.8590	0.0000	0.0000	
0.0883	5.1481	-0.1654	5.2941	4.8600	0.0000	0.0000	
0.0761	5.0508	-0.1654	5.3427	4.8610	0.0000	0.0000	
0.0842	5.1481	-0.1654	5.2941	4.8620	0.0000	0.0000	
0.0842	5.0994	-0.1816	5.3427	4.8630	0.0000	0.0000	
0.0842	5.0994	-0.1330	5.3427	4.8640	0.0000	0.0000	
0.0883	5.0994	-0.0843	5.3427	4.8650	0.0000	0.0000	
0.0842	5.0994	-0.1005	5.2941	4.8660	0.0000	0.0000	
0.0721	5.0508	-0.1005	5.2941	4.8670	0.0000	0.0000	
0.0842	5.1481	-0.1816	5.3914	4.8680	0.0000	0.0000	
0.0802	5.1481	-0.1167	5.3427	4.8690	0.0000	0.0000	
0.0883	5.0994	-0.1816	5.3427	4.8700	0.0000	0.0000	
0.0842	5.0994	-0.1654	5.3427	4.8710	0.0000	0.0000	
0.0883	5.0994	-0.1654	5.3427	4.8720	0.0000	0.0000	
0.0842	5.0994	-0.1816	5.3427	4.8730	0.0000	0.0000	
0.0842	5.1481	-0.1978	5.2941	4.8740	0.0000	0.0000	
0.0883	5.0994	-0.1816	5.2941	4.8750	0.0000	0.0000	
0.0842	5.0508	-0.1816	5.2941	4.8760	0.0000	0.0000	
0.0842	5.0994	-0.1816	5.2941	4.8770	0.0000	0.0000	
0.0761	5.0508	-0.1978	5.2941	4.8780	0.0000	0.0000	
0.0802	5.1481	-0.1654	5.2941	4.8790	0.0000	0.0000	
0.0923	5.0508	-0.1654	5.3427	4.8800	0.0000	0.0000	
0.0883	5.1481	-0.1654	5.3427	4.8810	0.0000	0.0000	
0.0964	5.1481	-0.1167	5.3427	4.8820	0.0000	0.0000	
0.0923	5.1481	-0.1654	5.2941	4.8830	0.0000	0.0000	
0.0964	5.1481	-0.1816	5.3427	4.8840	0.0000	0.0000	
0.0923	5.0994	-0.0843	5.3427	4.8850	0.0000	0.0000	
0.0883	5.1481	-0.1005	5.2941	4.8860	0.0000	0.0000	
0.0883	5.1968	-0.1167	5.2941	4.8870	0.0000	0.0000	
0.0923	5.0994	-0.1005	5.3914	4.8880	0.0000	0.0000	
0.0883	5.1481	-0.1167	5.2941	4.8890	0.0000	0.0000	
0.0883	5.0994	-0.1654	5.2941	4.8900	0.0000	0.0000	
0.0761	5.1968	-0.1654	5.2941	4.8910	0.0000	0.0000	
0.0883	5.1968	-0.1654	5.3427	4.8920	0.0000	0.0000	
0.0842	5.1481	-0.1654	5.3427	4.8930	0.0000	0.0000	
0.0842	5.1481	-0.1492	5.2941	4.8940	0.0000	0.0000	
0.0802	5.1968	-0.1978	5.2941	4.8950	0.0000	0.0000	
0.0883	5.0994	-0.1654	5.3427	4.8960	0.0000	0.0000	
0.0842	5.1481	-0.1654	5.3427	4.8970	0.0000	0.0000	
0.0923	5.1481	-0.1816	5.2941	4.8980	0.0000	0.0000	
0.0802	5.1968	-0.1816	5.3427	4.8990	0.0000	0.0000	
0.0802	5.1481	-0.1816	5.3427	4.9000	0.0000	0.0000	
0.0802	5.1968	-0.1816	5.3427	4.9010	0.0000	0.0000	
0.0842	5.1481	-0.1005	5.3914	4.9020	0.0000	0.0000	
0.0842	5.1481	-0.1816	5.2941	4.9030	0.0000	0.0000	
0.0883	5.1481	-0.1654	5.3427	4.9040	0.0000	0.0000	
0.0842	5.0994	-0.1492	5.2941	4.9050	0.0000	0.0000	
0.0923	5.1481	-0.1005	5.2941	4.9060	0.0000	0.0000	
0.0842	5.2454	-0.1330	5.2941	4.9070	0.0000	0.0000	
0.0802	5.1968	-0.1005	5.2941	4.9080	0.0000	0.0000	
0.0923	5.1481	-0.1654	5.2941	4.9090	0.0000	0.0000	
0.0883	5.1481	-0.1654	5.3427	4.9100	0.0000	0.0000	
0.0964	5.1481	-0.1654	5.3427	4.9110	0.0000	0.0000	
0.0883	5.1481	-0.1492	5.3427	4.9120	0.0000	0.0000	
0.0842	5.1968	-0.1816	5.3427	4.9130	0.0000	0.0000	
0.0923	5.1481	-0.1654	5.3427	4.9140	0.0000	0.0000	
0.0923	5.1968	-0.1978	5.3914	4.9150	0.0000	0.0000	
0.0923	5.2454	-0.1816	5.3427	4.9160	0.0000	0.0000	
0.0842	5.0994	-0.1492	5.2941	4.9170	0.0000	0.0000	
0.0964	5.0994	-0.1816	5.3427	4.9180	0.0000	0.0000	
0.0842	5.1481	-0.1816	5.3427	4.9190	0.0000	0.0000	
0.0842	5.1481	-0.1816	5.3427	4.9200	0.0000	0.0000	
0.1004	5.1968	-0.1816	5.3427	4.9210	0.0000	0.0000	
0.0883	5.1481	-0.1330	5.3427	4.9220	0.0000	0.0000	
0.0923	5.1968	-0.1978	5.3427	4.9230	0.0000	0.0000	
0.0923	5.1481	-0.1492	5.3427	4.9240	0.0000	0.0000	
0.0964	5.1481	-0.1167	5.2941	4.9250	0.0000	0.0000	
0.0883	5.1481	-0.1167	5.2941	4.9260	0.0000	0.0000	
0.0883	5.1968	-0.0843	5.3427	4.9270	0.0000	0.0000	
0.0842	5.1481	-0.1005	5.3427	4.9280	0.0000	0.0000	
0.0842	5.1968	-0.1005	5.3427	4.9290	0.0000	0.0000	
0.0842	5.1968	-0.1654	5.3427	4.9300	0.0000	0.0000	
0.0883	5.1481	-0.1654	5.3427	4.9310	0.0000	0.0000	
0.0923	5.1968	-0.1654	5.2941	4.9320	0.0000	0.0000	
0.0883	5.1481	-0.1492	5.2941	4.9330	0.0000	0.0000	
0.0842	5.1968	-0.1654	5.3427	4.9340	0.0000	0.0000	
0.0883	5.1968	-0.1654	5.3427	4.9350	0.0000	0.0000	
0.0842	5.1968	-0.1654	5.2941	4.9360	0.0000	0.0000	
0.0923	5.1968	-0.1492	5.3427	4.9370	0.0000	0.0000	
0.0923	5.1968	-0.1816	5.3427	4.9380	0.0000	0.0000	
0.0842	5.1481	-0.1654	5.2941	4.9390	0.0000	0.0000	
0.0964	5.1968	-0.1654	5.3427	4.9400	0.0000	0.0000	
0.0761	5.2454	-0.1654	5.2941	4.9410	0.0000	0.0000	
0.0883	5.2454	-0.1654	5.3427	4.9420	0.0000	0.0000	
0.0842	5.1968	-0.1654	5.2941	4.9430	0.0000	0.0000	
0.0883	5.1968	-0.0843	5.3427	4.9440	0.0000	0.0000	
0.0964	5.1968	-0.1167	5.3427	4.9450	0.0000	0.0000	
0.0923	5.2454	-0.1005	5.3427	4.9460	0.0000	0.0000	
0.0923	5.1968	-0.1167	5.3427	4.9470	0.0000	0.0000	
0.0964	5.1968	-0.1167	5.2941	4.9480	0.0000	0.0000	
0.0964	5.1968	-0.1492	5.3427	4.9490	0.0000	0.0000	
0.0842	5.1968	-0.1330	5.2454	4.9500	0.0000	0.0000	
0.0964	5.1968	-0.1978	5.2941	4.9510	0.0000	0.0000	
0.0923	5.1968	-0.1654	5.2941	4.9520	0.0000	0.0000	
0.0964	5.1968	-0.1816	5.2941	4.9530	0.0000	0.0000	
0.0883	5.1968	-0.1654	5.2941	4.9540	0.0000	0.0000	
0.0883	5.2454	-0.1654	5.3427	4.9550	0.0000	0.0000	
0.0923	5.1968	-0.1492	5.2941	4.9560	0.0000	0.0000	
0.0802	5.1968	-0.1816	5.2454	4.9570	0.0000	0.0000	
0.0883	5.1968	-0.1978	5.3427	4.9580	0.0000	0.0000	
0.0842	5.1481	-0.1816	5.2941	4.9590	0.0000	0.0000	
0.0883	5.1968	-0.1654	5.3427	4.9600	0.0000	0.0000	
0.0923	5.1481	-0.1167	5.2941	4.9610	0.0000	0.0000	
0.0923	5.2454	-0.1816	5.2941	4.9620	0.0000	0.0000	
0.0883	5.1968	-0.1816	5.3427	4.9630	0.0000	0.0000	
0.0883	5.0994	-0.1167	5.3914	4.9640	0.0000	0.0000	
0.0883	5.1968	-0.1005	5.3914	4.9650	0.0000	0.0000	
0.0883	5.1481	-0.1167	5.2454	4.9660	0.0000	0.0000	
0.0883	5.1481	-0.1005	5.3914	4.9670	0.0000	0.0000	
0.0883	5.2454	-0.0357	5.3427	4.9680	0.0000	0.0000	
0.0842	5.1968	-0.1654	5.3914	4.9690	0.0000	0.0000	
0.0842	5.2454	-0.1330	5.3914	4.9700	0.0000	0.0000	
0.0842	5.1481	-0.1654	5.3427	4.9710	0.0000	0.0000	
0.0964	5.2454	-0.1654	5.2941	4.9720	0.0000	0.0000	
0.0802	5.2941	-0.1654	5.2941	4.9730	0.0000	0.0000	
0.0964	5.1968	-0.1492	5.3427	4.9740	0.0000	0.0000	
0.0923	5.1968	-0.1654	5.2941	4.9750	0.0000	0.0000	
0.0883	5.1968	-0.1816	5.2941	4.9760	0.0000	0.0000	
0.0802	5.1968	-0.1492	5.2941	4.9770	0.0000	0.0000	
0.0842	5.1968	-0.1978	5.2941	4.9780	0.0000	0.0000	
0.0883	5.1968	-0.1330	5.3427	4.9790	0.0000	0.0000	
0.0802	5.2454	-0.1654	5.3427	4.9800	0.0000	0.0000	
0.0923	5.2454	-0.0843	5.2941	4.9810	0.0000	0.0000	
0.0923	5.2454	-0.1654	5.3427	4.9820	0.0000	0.0000	
0.0883	5.2454	-0.1816	5.2941	4.9830	0.0000	0.0000	
0.0923	5.2454	-0.1167	5.3427	4.9840	0.0000	0.0000	
0.0883	5.2941	-0.1005	5.2941	4.9850	0.0000	0.0000	
0.0883	5.2454	-0.0843	5.2941	4.9860	0.0000	0.0000	
0.0883	5.2454	-0.1005	5.2941	4.9870	0.0000	0.0000	
0.0883	5.2941	-0.1005	5.3427	4.9880	0.0000	0.0000	
0.0842	5.1968	-0.1492	5.3427	4.9890	0.0000	0.0000	
0.0923	5.2454	-0.1005	5.3427	4.9900	0.0000	0.0000	
0.0964	5.2941	-0.1816	5.2941	4.9910	0.0000	0.0000	
0.0964	5.2454	-0.1654	5.3427	4.9920	0.0000	0.0000	
0.0842	5.2454	-0.1816	5.3914	4.9930	0.0000	0.0000	
0.0842	5.1968	-0.1492	5.3427	4.9940	0.0000	0.0000	
0.0923	5.2941	-0.1978	5.3427	4.9950	0.0000	0.0000	
0.0923	5.2941	-0.1816	5.3427	4.9960	0.0000	0.0000	
0.0923	5.2454	-0.1654	5.3427	4.9970	0.0000	0.0000	
0.0923	5.1968	-0.1654	5.2941	4.9980	0.0000	0.0000	
0.0923	5.2454	-0.1492	5.2941	4.9990	0.0000	0.0000	
0.1004	5.2941	-0.1816	5.2941	5.0000	0.0000	0.0000	
0.0923	5.2454	-0.1654	5.3427	5.0010	0.0000	0.0000	
0.0883	5.1968	-0.1816	5.2454	5.0020	0.0000	0.0000	
0.0883	5.1968	-0.1654	5.3427	5.0030	0.0000	0.0000	
0.0883	5.1968	-0.1167	5.3427	5.0040	0.0000	0.0000	
0.0883	5.2454	-0.1005	5.2941	5.0050	0.0000	0.0000	
0.0883	5.2941	-0.1005	5.2941	5.0060	0.0000	0.0000	
0.0923	5.2454	-0.1330	5.3427	5.0070	0.0000	0.0000	
0.0923	5.2454	-0.1005	5.2941	5.0080	0.0000	0.0000	
0.0883	5.1968	-0.1978	5.2454	5.0090	0.0000	0.0000	
0.0923	5.2941	-0.0843	5.2941	5.0100	0.0000	0.0000	
0.0964	5.2454	-0.1816	5.2941	5.0110	0.0000	0.0000	
0.0842	5.1968	-0.1654	5.3427	5.0120	0.0000	0.0000	
0.0964	5.2454	-0.1816	5.2941	5.0130	0.0000	0.0000	
0.0923	5.2454	-0.1816	5.2941	5.0140	0.0000	0.0000	
0.0964	5.2454	-0.1816	5.3427	5.0150	0.0000	0.0000	
0.0883	5.2941	-0.1492	5.3427	5.0160	0.0000	0.0000	
0.1004	5.2941	-0.1816	5.3427	5.0170	0.0000	0.0000	
0.0964	5.2941	-0.1654	5.3427	5.0180	0.0000	0.0000	
0.0883	5.2454	-0.1654	5.2941	5.0190	0.0000	0.0000	
0.0923	5.2454	-0.1330	5.3427	5.0200	0.0000	0.0000	
0.0883	5.3427	-0.1005	5.2454	5.0210	0.0000	0.0000	
0.0883	5.1968	-0.1654	5.2454	5.0220	0.0000	0.0000	
0.0964	5.3427	-0.1816	5.2941	5.0230	0.0000	0.0000	
0.0883	5.2454	-0.1167	5.2941	5.0240	0.0000	0.0000	
0.0842	5.2454	-0.1167	5.2941	5.0250	0.0000	0.0000	
0.0883	5.2941	-0.1005	5.3914	5.0260	0.0000	0.0000	
0.0923	5.2454	-0.1005	5.2941	5.0270	0.0000	0.0000	
0.0923	5.2941	-0.1167	5.3427	5.0280	0.0000	0.0000	
0.0923	5.2941	-0.1167	5.3427	5.0290	0.0000	0.0000	
0.0883	5.2454	-0.1654	5.3914	5.0300	0.0000	0.0000	
0.0923	5.2941	-0.1816	5.2941	5.0310	0.0000	0.0000	
0.0883	5.3427	-0.1654	5.2941	5.0320	0.0000	0.0000	
0.0964	5.2941	-0.1816	5.3427	5.0330	0.0000	0.0000	
0.0964	5.2941	-0.1816	5.3427	5.0340	0.0000	0.0000	
0.0883	5.3427	-0.2141	5.3427	5.0350	0.0000	0.0000	
0.1004	5.2941	-0.1816	5.2941	5.0360	0.0000	0.0000	
0.0883	5.3427	-0.1816	5.2941	5.0370	0.0000	0.0000	
0.0883	5.2454	-0.1654	5.2941	5.0380	0.0000	0.0000	
0.0923	5.2941	-0.1654	5.3427	5.0390	0.0000	0.0000	
0.0883	5.3914	-0.1654	5.3427	5.0400	0.0000	0.0000	
0.0964	5.2941	-0.1005	5.2941	5.0410	0.0000	0.0000	
0.0923	5.2454	-0.1492	5.3427	5.0420	0.0000	0.0000	
0.0883	5.2454	-0.1330	5.2941	5.0430	0.0000	0.0000	
0.0883	5.2941	-0.1167	5.3427	5.0440	0.0000	0.0000	
0.0883	5.2454	-0.0843	5.3427	5.0450	0.0000	0.0000	
0.0923	5.2941	-0.1005	5.2941	5.0460	0.0000	0.0000	
0.0923	5.2941	-0.0843	5.2454	5.0470	0.0000	0.0000	
0.0923	5.2941	-0.1167	5.2454	5.0480	0.0000	0.0000	
0.0964	5.2941	-0.1330	5.2941	5.0490	0.0000	0.0000	
0.1004	5.2941	-0.1492	5.2941	5.0500	0.0000	0.0000	
0.0923	5.2454	-0.1005	5.2941	5.0510	0.0000	0.0000	
0.0964	5.2454	-0.1816	5.3427	5.0520	0.0000	0.0000	
0.0923	5.3427	-0.1978	5.2941	5.0530	0.0000	0.0000	
0.0923	5.2941	-0.1978	5.2941	5.0540	0.0000	0.0000	
0.0883	5.2941	-0.1492	5.3427	5.0550	0.0000	0.0000	
0.0964	5.2941	-0.1816	5.2454	5.0560	0.0000	0.0000	
0.0923	5.2941	-0.1816	5.3427	5.0570	0.0000	0.0000	
0.0842	5.3427	-0.1492	5.2454	5.0580	0.0000	0.0000	
0.0923	5.2454	-0.1654	5.2941	5.0590	0.0000	0.0000	
0.0923	5.3427	-0.1816	5.2941	5.0600	0.0000	0.0000	
0.0964	5.2454	-0.1167	5.3914	5.0610	0.0000	0.0000	
0.0883	5.2941	-0.1654	5.3427	5.0620	0.0000	0.0000	
0.0923	5.2941	-0.1005	5.3427	5.0630	0.0000	0.0000	
0.1004	5.2941	-0.1005	5.2941	5.0640	0.0000	0.0000	
0.1004	5.2941	-0.1167	5.3427	5.0650	0.0000	0.0000	
0.0923	5.3427	-0.1005	5.2941	5.0660	0.0000	0.0000	
0.0883	5.2941	-0.1167	5.2941	5.0670	0.0000	0.0000	
0.0964	5.3427	-0.1005	5.2941	5.0680	0.0000	0.0000	
0.0923	5.2941	-0.0843	5.3914	5.0690	0.0000	0.0000	
0.0964	5.3427	-0.1816	5.3427	5.0700	0.0000	0.0000	
0.0883	5.2941	-0.1816	5.3914	5.0710	0.0000	0.0000	
0.0923	5.2941	-0.1654	5.3427	5.0720	0.0000	0.0000	
0.0883	5.2941	-0.1492	5.2454	5.0730	0.0000	0.0000	
0.0883	5.3427	-0.1654	5.2941	5.0740	0.0000	0.0000	
0.1004	5.3914	-0.1816	5.3427	5.0750	0.0000	0.0000	
0.0923	5.2941	-0.1330	5.3914	5.0760	0.0000	0.0000	
0.0923	5.3914	-0.1330	5.3427	5.0770	0.0000	0.0000	
0.1004	5.3427	-0.1654	5.2941	5.0780	0.0000	0.0000	
0.1004	5.3427	-0.1654	5.2941	5.0790	0.0000	0.0000	
0.0964	5.2941	-0.1816	5.3427	5.0800	0.0000	0.0000	
0.0923	5.2941	-0.1167	5.3427	5.0810	0.0000	0.0000	
0.0964	5.3427	-0.1654	5.2941	5.0820	0.0000	0.0000	
0.0883	5.3427	-0.1167	5.3427	5.0830	0.0000	0.0000	
0.0964	5.3427	-0.1005	5.3427	5.0840	0.0000	0.0000	
0.0923	5.2941	-0.1005	5.2941	5.0850	0.0000	0.0000	
0.0923	5.3427	-0.1005	5.3427	5.0860	0.0000	0.0000	
0.0964	5.3427	-0.1005	5.3427	5.0870	0.0000	0.0000	
0.0964	5.2941	-0.0843	5.2941	5.0880	0.0000	0.0000	
0.0964	5.3914	-0.1005	5.3427	5.0890	0.0000	0.0000	
0.0883	5.3914	-0.1654	5.3427	5.0900	0.0000	0.0000	
0.0923	5.3427	-0.1005	5.3427	5.0910	0.0000	0.0000	
0.0964	5.3427	-0.1978	5.3427	5.0920	0.0000	0.0000	
0.1004	5.3427	-0.1654	5.3914	5.0930	0.0000	0.0000	
0.0923	5.3914	-0.1978	5.3427	5.0940	0.0000	0.0000	
0.0923	5.3427	-0.1654	5.3427	5.0950	0.0000	0.0000	
0.0964	5.3914	-0.1654	5.2941	5.0960	0.0000	0.0000	
0.0923	5.3427	-0.1978	5.2941	5.0970	0.0000	0.0000	
0.0802	5.3427	-0.1816	5.3427	5.0980	0.0000	0.0000	
0.0964	5.2941	-0.1816	5.3427	5.0990	0.0000	0.0000	
0.0923	5.3914	-0.1816	5.3914	5.1000	0.0000	0.0000	
0.0923	5.3427	-0.1167	5.3427	5.1010	0.0000	0.0000	
0.0923	5.3427	-0.1816	5.3427	5.1020	0.0000	0.0000	
0.0842	5.2941	-0.1654	5.2941	5.1030	0.0000	0.0000	
0.0964	5.2941	-0.1330	5.3427	5.1040	0.0000	0.0000	
0.0883	5.2941	-0.1005	5.3427	5.1050	0.0000	0.0000	
0.0883	5.3427	-0.1167	5.2941	5.1060	0.0000	0.0000	
0.0842	5.3914	-0.1330	5.3427	5.1070	0.0000	0.0000	
0.0923	5.3427	-0.1167	5.2941	5.1080	0.0000	0.0000	
0.0923	5.3914	-0.1005	5.3914	5.1090	0.0000	0.0000	
0.0923	5.3427	-0.1005	5.3427	5.1100	0.0000	0.0000	
0.0883	5.3427	-0.1816	5.3427	5.1110	0.0000	0.0000	
0.1004	5.3427	-0.1816	5.3427	5.1120	0.0000	0.0000	
0.0964	5.3914	-0.1816	5.3427	5.1130	0.0000	0.0000	
0.1004	5.3427	-0.1654	5.4400	5.1140	0.0000	0.0000	
0.0964	5.3427	-0.1978	5.3914	5.1150	0.0000	0.0000	
0.0923	5.3427	-0.1816	5.2941	5.1160	0.0000	0.0000	
0.0923	5.3427	-0.1816	5.2941	5.1170	0.0000	0.0000	
0.1004	5.3914	-0.1816	5.3914	5.1180	0.0000	0.0000	
0.0923	5.3914	-0.1978	5.3427	5.1190	0.0000	0.0000	
0.1004	5.3914	-0.1816	5.3427	5.1200	0.0000	0.0000	
0.0883	5.3914	-0.1005	5.3427	5.1210	0.0000	0.0000	
0.1085	5.3427	-0.1492	5.2941	5.1220	0.0000	0.0000	
0.1045	5.3427	-0.1654	5.2941	5.1230	0.0000	0.0000	
0.1045	5.3427	-0.1167	5.2941	5.1240	0.0000	0.0000	
0.0923	5.3914	-0.0843	5.3427	5.1250	0.0000	0.0000	
0.0964	5.3914	-0.1330	5.3427	5.1260	0.0000	0.0000	
0.1004	5.3914	-0.1005	5.3427	5.1270	0.0000	0.0000	
0.0964	5.3427	-0.1167	5.2941	5.1280	0.0000	0.0000	
0.0964	5.3914	-0.1654	5.3427	5.1290	0.0000	0.0000	
0.1004	5.4400	-0.2141	5.3427	5.1300	0.0000	0.0000	
0.0923	5.3427	-0.1492	5.3427	5.1310	0.0000	0.0000	
0.1004	5.3914	-0.1492	5.2941	5.1320	0.0000	0.0000	
0.0923	5.3914	-0.1654	5.3914	5.1330	0.0000	0.0000	
0.0923	5.3914	-0.1816	5.3427	5.1340	0.0000	0.0000	
0.0923	5.3914	-0.1816	5.3914	5.1350	0.0000	0.0000	
0.0964	5.3914	-0.1978	5.3914	5.1360	0.0000	0.0000	
0.0923	5.3427	-0.1654	5.2941	5.1370	0.0000	0.0000	
0.0842	5.3914	-0.1654	5.2941	5.1380	0.0000	0.0000	
0.1045	5.4400	-0.1816	5.3914	5.1390	0.0000	0.0000	
0.0842	5.3914	-0.1492	5.2941	5.1400	0.0000	0.0000	
0.0964	5.3914	-0.1167	5.2941	5.1410	0.0000	0.0000	
0.1004	5.3914	-0.1654	5.3427	5.1420	0.0000	0.0000	
0.0923	5.3914	-0.1654	5.3427	5.1430	0.0000	0.0000	
0.1045	5.4400	-0.1005	5.2941	5.1440	0.0000	0.0000	
0.0923	5.3427	-0.1005	5.2941	5.1450	0.0000	0.0000	
0.0964	5.3914	-0.1005	5.2941	5.1460	0.0000	0.0000	
0.0923	5.3914	-0.1005	5.2941	5.1470	0.0000	0.0000	
0.0964	5.3914	-0.1005	5.4400	5.1480	0.0000	0.0000	
0.0923	5.3914	-0.0843	5.3427	5.1490	0.0000	0.0000	
0.0923	5.3914	-0.1005	5.2941	5.1500	0.0000	0.0000	
0.0883	5.3427	-0.1816	5.2941	5.1510	0.0000	0.0000	
0.0923	5.3914	-0.1492	5.2941	5.1520	0.0000	0.0000	
0.0923	5.3914	-0.1654	5.3427	5.1530	0.0000	0.0000	
0.1004	5.3914	-0.1492	5.3427	5.1540	0.0000	0.0000	
0.0842	5.3914	-0.1978	5.3427	5.1550	0.0000	0.0000	
0.1004	5.4400	-0.1816	5.3914	5.1560	0.0000	0.0000	
0.1004	5.4400	-0.1654	5.2941	5.1570	0.0000	0.0000	
0.1004	5.3914	-0.1654	5.3427	5.1580	0.0000	0.0000	
0.0964	5.4400	-0.1492	5.3427	5.1590	0.0000	0.0000	
0.0923	5.4400	-0.1654	5.2941	5.1600	0.0000	0.0000	
0.0923	5.3914	-0.0843	5.2941	5.1610	0.0000	0.0000	
0.0964	5.4400	-0.1654	5.3427	5.1620	0.0000	0.0000	
0.1004	5.3914	-0.1167	5.2941	5.1630	0.0000	0.0000	
0.0964	5.4400	-0.0843	5.3427	5.1640	0.0000	0.0000	
0.0923	5.3914	-0.1167	5.2941	5.1650	0.0000	0.0000	
0.1004	5.3914	-0.1167	5.3427	5.1660	0.0000	0.0000	
0.0964	5.4400	-0.1005	5.2941	5.1670	0.0000	0.0000	
0.0883	5.3914	-0.1167	5.3427	5.1680	0.0000	0.0000	
0.1004	5.3914	-0.1005	5.2941	5.1690	0.0000	0.0000	
0.0964	5.4400	-0.1816	5.3427	5.1700	0.0000	0.0000	
0.0923	5.3914	-0.1654	5.3427	5.1710	0.0000	0.0000	
0.0883	5.4400	-0.1978	5.3427	5.1720	0.0000	0.0000	
0.1045	5.3427	-0.1654	5.3914	5.1730	0.0000	0.0000	
0.0923	5.3914	-0.1654	5.3914	5.1740	0.0000	0.0000	
0.0923	5.3914	-0.1654	5.2941	5.1750	0.0000	0.0000	
0.0964	5.4400	-0.1654	5.2941	5.1760	0.0000	0.0000	
0.1004	5.4400	-0.1492	5.3427	5.1770	0.0000	0.0000	
0.0964	5.3914	-0.1654	5.3427	5.1780	0.0000	0.0000	
0.0923	5.3914	-0.1816	5.3914	5.1790	0.0000	0.0000	
0.0964	5.4400	-0.0843	5.2941	5.1800	0.0000	0.0000	
0.0923	5.4400	-0.1816	5.2941	5.1810	0.0000	0.0000	
0.1004	5.3914	-0.1816	5.2454	5.1820	0.0000	0.0000	
0.1045	5.3914	-0.1167	5.3427	5.1830	0.0000	0.0000	
0.0964	5.4887	-0.1167	5.3427	5.1840	0.0000	0.0000	
0.0923	5.3914	-0.1167	5.3427	5.1850	0.0000	0.0000	
0.0964	5.4400	-0.1167	5.3427	5.1860	0.0000	0.0000	
0.1126	5.4400	-0.1005	5.3914	5.1870	0.0000	0.0000	
0.0883	5.4400	-0.1005	5.3427	5.1880	0.0000	0.0000	
0.1004	5.4400	-0.1167	5.3427	5.1890	0.0000	0.0000	
0.1004	5.4400	-0.0843	5.3427	5.1900	0.0000	0.0000	
0.0964	5.4400	-0.1654	5.2941	5.1910	0.0000	0.0000	
0.0964	5.4400	-0.1816	5.3427	5.1920	0.0000	0.0000	
0.1004	5.4887	-0.1492	5.3427	5.1930	0.0000	0.0000	
0.1004	5.4400	-0.1654	5.3914	5.1940	0.0000	0.0000	
0.0923	5.3914	-0.1816	5.3427	5.1950	0.0000	0.0000	
0.0964	5.4400	-0.1816	5.2941	5.1960	0.0000	0.0000	
0.0883	5.4400	-0.1816	5.2941	5.1970	0.0000	0.0000	
0.0923	5.4400	-0.1654	5.3427	5.1980	0.0000	0.0000	
0.0964	5.3914	-0.1167	5.3427	5.1990	0.0000	0.0000	
0.1085	5.4400	-0.1654	5.3427	5.2000	0.0000	0.0000	
0.0964	5.4887	-0.1492	5.3427	5.2010	0.0000	0.0000	
0.0964	5.4400	-0.1330	5.3427	5.2020	0.0000	0.0000	
0.0964	5.3914	-0.1167	5.3914	5.2030	0.0000	0.0000	
0.0964	5.4400	-0.1167	5.3427	5.2040	0.0000	0.0000	
0.0964	5.4400	-0.1167	5.2941	5.2050	0.0000	0.0000	
0.1045	5.4400	-0.1330	5.3914	5.2060	0.0000	0.0000	
0.1004	5.3914	-0.1167	5.2941	5.2070	0.0000	0.0000	
0.0842	5.4887	-0.1005	5.3427	5.2080	0.0000	0.0000	
0.0964	5.4400	-0.1005	5.3427	5.2090	0.0000	0.0000	
0.1085	5.5373	-0.1005	5.3427	5.2100	0.0000	0.0000	
0.1004	5.3914	-0.1005	5.3427	5.2110	0.0000	0.0000	
0.1045	5.5373	-0.1167	5.3427	5.2120	0.0000	0.0000	
0.0964	5.4400	-0.1654	5.3427	5.2130	0.0000	0.0000	
0.1045	5.4400	-0.1492	5.3427	5.2140	0.0000	0.0000	
0.1004	5.5373	-0.1978	5.2941	5.2150	0.0000	0.0000	
0.1004	5.4887	-0.1330	5.2941	5.2160	0.0000	0.0000	
0.0923	5.4400	-0.1978	5.2941	5.2170	0.0000	0.0000	
0.0964	5.4887	-0.1654	5.2454	5.2180	0.0000	0.0000	
0.1045	5.4887	-0.1492	5.3914	5.2190	0.0000	0.0000	
0.1085	5.4400	-0.1654	5.2941	5.2200	0.0000	0.0000	
0.0964	5.4400	-0.1816	5.2941	5.2210	0.0000	0.0000	
0.1004	5.3914	-0.1167	5.2941	5.2220	0.0000	0.0000	
0.1004	5.4400	-0.1167	5.2941	5.2230	0.0000	0.0000	
0.0964	5.4400	-0.1167	5.2941	5.2240	0.0000	0.0000	
0.1045	5.5373	-0.1492	5.2941	5.2250	0.0000	0.0000	
0.1045	5.4887	-0.0843	5.2941	5.2260	0.0000	0.0000	
0.1004	5.4400	-0.1005	5.3427	5.2270	0.0000	0.0000	
0.0964	5.4887	-0.1167	5.2941	5.2280	0.0000	0.0000	
0.0964	5.4887	-0.1005	5.2941	5.2290	0.0000	0.0000	
0.0964	5.4887	-0.1330	5.2941	5.2300	0.0000	0.0000	
0.0923	5.4400	-0.1492	5.2941	5.2310	0.0000	0.0000	
0.0923	5.4887	-0.1330	5.3427	5.2320	0.0000	0.0000	
0.0964	5.4400	-0.1978	5.2941	5.2330	0.0000	0.0000	
0.0923	5.5373	-0.1492	5.2454	5.2340	0.0000	0.0000	
0.1045	5.4887	-0.1654	5.3427	5.2350	0.0000	0.0000	
0.1004	5.4400	-0.1816	5.2941	5.2360	0.0000	0.0000	
0.0964	5.5373	-0.1492	5.3427	5.2370	0.0000	0.0000	
0.0923	5.4887	-0.1492	5.3427	5.2380	0.0000	0.0000	
0.0964	5.5373	-0.1005	5.3914	5.2390	0.0000	0.0000	
0.1004	5.4887	-0.1816	5.3427	5.2400	0.0000	0.0000	
0.0964	5.4887	-0.1654	5.3427	5.2410	0.0000	0.0000	
0.0964	5.4887	-0.1005	5.3427	5.2420	0.0000	0.0000	
0.1004	5.5373	-0.1167	5.3427	5.2430	0.0000	0.0000	
0.1004	5.4400	-0.1167	5.2454	5.2440	0.0000	0.0000	
0.1045	5.4887	-0.1330	5.2454	5.2450	0.0000	0.0000	
0.1085	5.5373	-0.0843	5.3427	5.2460	0.0000	0.0000	
0.0923	5.5373	-0.1005	5.3427	5.2470	0.0000	0.0000	
0.0964	5.5373	-0.1167	5.3427	5.2480	0.0000	0.0000	
0.0964	5.5373	-0.1330	5.3914	5.2490	0.0000	0.0000	
0.0964	5.4887	-0.1167	5.2941	5.2500	0.0000	0.0000	
0.0964	5.5373	-0.1167	5.2941	5.2510	0.0000	0.0000	
0.1045	5.5373	-0.1167	5.3427	5.2520	0.0000	0.0000	
0.1085	5.5373	-0.1816	5.3914	5.2530	0.0000	0.0000	
0.0964	5.5373	-0.1492	5.3427	5.2540	0.0000	0.0000	
0.1004	5.5373	-0.1654	5.2941	5.2550	0.0000	0.0000	
0.0923	5.4887	-0.1492	5.2941	5.2560	0.0000	0.0000	
0.1004	5.4887	-0.1654	5.3427	5.2570	0.0000	0.0000	
0.0923	5.4400	-0.1654	5.2941	5.2580	0.0000	0.0000	
0.0964	5.5373	-0.1005	5.3427	5.2590	0.0000	0.0000	
0.1004	5.4400	-0.1816	5.3427	5.2600	0.0000	0.0000	
0.1004	5.4400	-0.1816	5.3427	5.2610	0.0000	0.0000	
0.0883	5.5860	-0.0843	5.2941	5.2620	0.0000	0.0000	
0.0923	5.4887	-0.1005	5.2941	5.2630	0.0000	0.0000	
0.1004	5.5373	-0.1005	5.3427	5.2640	0.0000	0.0000	
0.1045	5.4887	-0.1167	5.2941	5.2650	0.0000	0.0000	
0.0964	5.4400	-0.1005	5.2941	5.2660	0.0000	0.0000	
0.0923	5.4887	-0.1330	5.3427	5.2670	0.0000	0.0000	
0.0964	5.5373	-0.1005	5.2941	5.2680	0.0000	0.0000	
0.0883	5.4887	-0.1330	5.2941	5.2690	0.0000	0.0000	
0.0964	5.5860	-0.1167	5.3914	5.2700	0.0000	0.0000	
0.0883	5.4887	-0.1816	5.3427	5.2710	0.0000	0.0000	
0.0964	5.5373	-0.1654	5.3427	5.2720	0.0000	0.0000	
0.1045	5.4400	-0.1492	5.3427	5.2730	0.0000	0.0000	
0.1045	5.5373	-0.1816	5.3914	5.2740	0.0000	0.0000	
0.0964	5.5373	-0.1654	5.3427	5.2750	0.0000	0.0000	
0.0964	5.5373	-0.1816	5.3427	5.2760	0.0000	0.0000	
0.1004	5.5860	-0.1654	5.2454	5.2770	0.0000	0.0000	
0.1004	5.4887	-0.1654	5.2941	5.2780	0.0000	0.0000	
0.0923	5.4887	-0.1654	5.2941	5.2790	0.0000	0.0000	
0.1045	5.5860	-0.1167	5.3427	5.2800	0.0000	0.0000	
0.1045	5.5373	-0.1492	5.3427	5.2810	0.0000	0.0000	
0.1004	5.4887	-0.1816	5.2941	5.2820	0.0000	0.0000	
0.1085	5.5860	-0.1005	5.3427	5.2830	0.0000	0.0000	
0.1004	5.5860	-0.1330	5.3427	5.2840	0.0000	0.0000	
0.1004	5.5860	-0.1167	5.3427	5.2850	0.0000	0.0000	
0.0964	5.5373	-0.1005	5.2454	5.2860	0.0000	0.0000	
0.1004	5.5373	-0.0843	5.2454	5.2870	0.0000	0.0000	
0.1045	5.5860	-0.0843	5.2941	5.2880	0.0000	0.0000	
0.1004	5.5373	-0.1167	5.2941	5.2890	0.0000	0.0000	
0.1004	5.5373	-0.1816	5.2941	5.2900	0.0000	0.0000	
0.1004	5.5860	-0.1330	5.2454	5.2910	0.0000	0.0000	
0.1004	5.5373	-0.1492	5.2941	5.2920	0.0000	0.0000	
0.1045	5.5373	-0.1816	5.3427	5.2930	0.0000	0.0000	
0.1085	5.5860	-0.1654	5.2454	5.2940	0.0000	0.0000	
0.0964	5.5373	-0.1978	5.2941	5.2950	0.0000	0.0000	
0.0923	5.5373	-0.1816	5.3427	5.2960	0.0000	0.0000	
0.0964	5.6346	-0.1654	5.3914	5.2970	0.0000	0.0000	
0.1004	5.5373	-0.1492	5.3427	5.2980	0.0000	0.0000	
0.0883	5.5373	-0.1654	5.2941	5.2990	0.0000	0.0000	
0.0923	5.5860	-0.1654	5.3427	5.3000	0.0000	0.0000	
0.0964	5.5373	-0.1005	5.3914	5.3010	0.0000	0.0000	
0.1045	5.5860	-0.1330	5.2454	5.3020	0.0000	0.0000	
0.0964	5.5860	-0.1816	5.2941	5.3030	0.0000	0.0000	
0.1045	5.5860	-0.1005	5.3427	5.3040	0.0000	0.0000	
0.0883	5.5373	-0.1005	5.2941	5.3050	0.0000	0.0000	
0.1004	5.5373	-0.1005	5.2941	5.3060	0.0000	0.0000	
0.0923	5.5860	-0.1005	5.2941	5.3070	0.0000	0.0000	
0.0923	5.5373	-0.1005	5.3427	5.3080	0.0000	0.0000	
0.0923	5.5373	-0.1654	5.2941	5.3090	0.0000	0.0000	
0.1004	5.6346	-0.1492	5.2941	5.3100	0.0000	0.0000	
0.1085	5.5373	-0.1654	5.2941	5.3110	0.0000	0.0000	
0.0964	5.5373	-0.1816	5.2941	5.3120	0.0000	0.0000	
0.0923	5.5860	-0.1654	5.2941	5.3130	0.0000	0.0000	
0.0964	5.5860	-0.1654	5.3427	5.3140	0.0000	0.0000	
0.0964	5.5860	-0.1654	5.2941	5.3150	0.0000	0.0000	
0.0964	5.5373	-0.1654	5.2941	5.3160	0.0000	0.0000	
0.1004	5.5373	-0.1492	5.2941	5.3170	0.0000	0.0000	
0.0883	5.5373	-0.1654	5.3427	5.3180	0.0000	0.0000	
0.0923	5.5860	-0.1816	5.2941	5.3190	0.0000	0.0000	
0.0923	5.5373	-0.1816	5.2454	5.3200	0.0000	0.0000	
0.1004	5.5860	-0.1816	5.3427	5.3210	0.0000	0.0000	
0.1004	5.5860	-0.1005	5.3914	5.3220	0.0000	0.0000	
0.0964	5.5860	-0.1816	5.2941	5.3230	0.0000	0.0000	
0.1004	5.5860	-0.1816	5.3427	5.3240	0.0000	0.0000	
0.0964	5.5860	-0.1978	5.3427	5.3250	0.0000	0.0000	
0.0923	5.5373	-0.1654	5.3427	5.3260	0.0000	0.0000	
0.0883	5.6346	-0.1816	5.2941	5.3270	0.0000	0.0000	
0.0964	5.5373	-0.1654	5.2941	5.3280	0.0000	0.0000	
0.1045	5.5860	-0.1654	5.3427	5.3290	0.0000	0.0000	
0.0964	5.5860	-0.1816	5.2941	5.3300	0.0000	0.0000	
0.0964	5.5860	-0.1978	5.3427	5.3310	0.0000	0.0000	
0.0883	5.5860	-0.1816	5.2941	5.3320	0.0000	0.0000	
0.1004	5.5373	-0.1654	5.3427	5.3330	0.0000	0.0000	
0.1004	5.5373	-0.1654	5.3427	5.3340	0.0000	0.0000	
0.0923	5.6346	-0.1654	5.2941	5.3350	0.0000	0.0000	
0.1045	5.5860	-0.1492	5.3427	5.3360	0.0000	0.0000	
0.0923	5.5860	-0.1654	5.2941	5.3370	0.0000	0.0000	
0.1004	5.5860	-0.1654	5.3427	5.3380	0.0000	0.0000	
0.0923	5.6346	-0.1492	5.2941	5.3390	0.0000	0.0000	
0.1004	5.6346	-0.1816	5.2941	5.3400	0.0000	0.0000	
0.0923	5.6346	-0.1654	5.3914	5.3410	0.0000	0.0000	
0.1004	5.5860	-0.1654	5.2941	5.3420	0.0000	0.0000	
0.0964	5.5860	-0.1167	5.2941	5.3430	0.0000	0.0000	
0.1045	5.5860	-0.1816	5.2454	5.3440	0.0000	0.0000	
0.0964	5.5860	-0.1654	5.2941	5.3450	0.0000	0.0000	
0.1045	5.6346	-0.1492	5.2941	5.3460	0.0000	0.0000	
0.0923	5.5860	-0.1816	5.3914	5.3470	0.0000	0.0000	
0.0964	5.5373	-0.1816	5.2941	5.3480	0.0000	0.0000	
0.0883	5.5373	-0.1978	5.3427	5.3490	0.0000	0.0000	
0.0923	5.5860	-0.1816	5.2941	5.3500	0.0000	0.0000	
0.1004	5.6833	-0.1005	5.3427	5.3510	0.0000	0.0000	
0.1045	5.5860	-0.1654	5.3427	5.3520	0.0000	0.0000	
0.1045	5.6346	-0.1654	5.3427	5.3530	0.0000	0.0000	
0.0964	5.6346	-0.1654	5.2941	5.3540	0.0000	0.0000	
0.0964	5.5860	-0.1816	5.2941	5.3550	0.0000	0.0000	
0.1085	5.6833	-0.1816	5.2941	5.3560	0.0000	0.0000	
0.0964	5.5860	-0.1816	5.2941	5.3570	0.0000	0.0000	
0.1045	5.6833	-0.1654	5.3427	5.3580	0.0000	0.0000	
0.1004	5.6833	-0.1816	5.2941	5.3590	0.0000	0.0000	
0.1004	5.6346	-0.1816	5.3427	5.3600	0.0000	0.0000	
0.1004	5.6346	-0.1816	5.3427	5.3610	0.0000	0.0000	
0.1004	5.5860	-0.1978	5.3427	5.3620	0.0000	0.0000	
0.1045	5.5860	-0.1654	5.3427	5.3630	0.0000	0.0000	
0.0923	5.6833	-0.1005	5.3427	5.3640	0.0000	0.0000	
0.1004	5.5860	-0.1978	5.2941	5.3650	0.0000	0.0000	
0.1045	5.6346	-0.1654	5.2941	5.3660	0.0000	0.0000	
0.0964	5.6346	-0.1492	5.3427	5.3670	0.0000	0.0000	
0.1004	5.6346	-0.1654	5.4400	5.3680	0.0000	0.0000	
0.1004	5.6833	-0.1654	5.3427	5.3690	0.0000	0.0000	
0.1045	5.6346	-0.1167	5.3427	5.3700	0.0000	0.0000	
0.1045	5.6346	-0.1978	5.3427	5.3710	0.0000	0.0000	
0.1045	5.5860	-0.1978	5.2941	5.3720	0.0000	0.0000	
0.1004	5.5860	-0.2141	5.3427	5.3730	0.0000	0.0000	
0.1045	5.6346	-0.1816	5.3427	5.3740	0.0000	0.0000	
0.0923	5.6833	-0.1816	5.3427	5.3750	0.0000	0.0000	
0.1045	5.5860	-0.1654	5.3914	5.3760	0.0000	0.0000	
0.1045	5.6346	-0.1816	5.3427	5.3770	0.0000	0.0000	
0.1045	5.5860	-0.1978	5.3427	5.3780	0.0000	0.0000	
0.1045	5.6346	-0.1654	5.3427	5.3790	0.0000	0.0000	
0.1045	5.6346	-0.1816	5.2941	5.3800	0.0000	0.0000	
0.1126	5.6833	-0.1816	5.2454	5.3810	0.0000	0.0000	
0.0964	5.5373	-0.1654	5.3427	5.3820	0.0000	0.0000	
0.0923	5.6346	-0.1816	5.2941	5.3830	0.0000	0.0000	
0.1004	5.6346	-0.1816	5.3427	5.3840	0.0000	0.0000	
0.1045	5.6346	-0.1654	5.3427	5.3850	0.0000	0.0000	
0.1045	5.5860	-0.1654	5.3914	5.3860	0.0000	0.0000	
0.1004	5.6346	-0.1492	5.3427	5.3870	0.0000	0.0000	
0.1004	5.6346	-0.1978	5.3914	5.3880	0.0000	0.0000	
0.0964	5.5860	-0.1654	5.3914	5.3890	0.0000	0.0000	
0.1085	5.6346	-0.1654	5.3427	5.3900	0.0000	0.0000	
0.1045	5.6346	-0.1816	5.2941	5.3910	0.0000	0.0000	
0.1045	5.6346	-0.1654	5.2941	5.3920	0.0000	0.0000	
0.1045	5.7319	-0.1654	5.2941	5.3930	0.0000	0.0000	
0.1045	5.6346	-0.1654	5.3427	5.3940	0.0000	0.0000	
0.1045	5.6833	-0.1978	5.3427	5.3950	0.0000	0.0000	
0.1045	5.6346	-0.1492	5.2941	5.3960	0.0000	0.0000	
0.0964	5.6346	-0.1492	5.3427	5.3970	0.0000	0.0000	
0.1004	5.6346	-0.1492	5.3427	5.3980	0.0000	0.0000	
0.1004	5.6346	-0.1816	5.3427	5.3990	0.0000	0.0000	
0.1045	5.6346	-0.1816	5.2941	5.4000	0.0000	0.0000	
0.0964	5.6346	-0.1816	5.2941	5.4010	0.0000	0.0000	
0.1045	5.6833	-0.1816	5.3427	5.4020	0.0000	0.0000	
0.1045	5.6346	-0.2141	5.2941	5.4030	0.0000	0.0000	
0.1004	5.6833	-0.1654	5.3427	5.4040	0.0000	0.0000	
0.1004	5.6833	-0.1167	5.2941	5.4050	0.0000	0.0000	
0.1004	5.6346	-0.1816	5.3427	5.4060	0.0000	0.0000	
0.1004	5.6346	-0.1816	5.3427	5.4070	0.0000	0.0000	
0.1004	5.6833	-0.1978	5.3914	5.4080	0.0000	0.0000	
0.1004	5.6346	-0.1654	5.3427	5.4090	0.0000	0.0000	
0.0923	5.6346	-0.1816	5.2941	5.4100	0.0000	0.0000	
0.0923	5.6833	-0.1654	5.3427	5.4110	0.0000	0.0000	
0.1045	5.7319	-0.1492	5.3427	5.4120	0.0000	0.0000	
0.1085	5.6346	-0.1654	5.3914	5.4130	0.0000	0.0000	
0.1085	5.5860	-0.1654	5.1968	5.4140	0.0000	0.0000	
0.1166	5.6833	-0.1654	5.2941	5.4150	0.0000	0.0000	
0.0964	5.7319	-0.1654	5.2941	5.4160	0.0000	0.0000	
0.1085	5.6833	-0.1654	5.2941	5.4170	0.0000	0.0000	
0.1004	5.6833	-0.1654	5.2941	5.4180	0.0000	0.0000	
0.1004	5.6833	-0.1492	5.2454	5.4190	0.0000	0.0000	
0.1126	5.6833	-0.1978	5.2941	5.4200	0.0000	0.0000	
0.1045	5.6346	-0.1816	5.2941	5.4210	0.0000	0.0000	
0.0923	5.6346	-0.1816	5.2454	5.4220	0.0000	0.0000	
0.1045	5.6346	-0.1654	5.3914	5.4230	0.0000	0.0000	
0.1045	5.6833	-0.1816	5.2941	5.4240	0.0000	0.0000	
0.1045	5.6833	-0.1654	5.2941	5.4250	0.0000	0.0000	
0.1045	5.6346	-0.1654	5.2941	5.4260	0.0000	0.0000	
0.1085	5.6346	-0.1654	5.3427	5.4270	0.0000	0.0000	
0.1045	5.6346	-0.1654	5.2941	5.4280	0.0000	0.0000	
0.1085	5.6346	-0.1978	5.2941	5.4290	0.0000	0.0000	
0.1085	5.6833	-0.1816	5.3427	5.4300	0.0000	0.0000	
0.1004	5.6833	-0.1654	5.3427	5.4310	0.0000	0.0000	
0.1045	5.5860	-0.1492	5.3914	5.4320	0.0000	0.0000	
0.1085	5.6833	-0.1492	5.2941	5.4330	0.0000	0.0000	
0.1045	5.6833	-0.1816	5.2454	5.4340	0.0000	0.0000	
0.0964	5.6346	-0.1654	5.2941	5.4350	0.0000	0.0000	
0.1004	5.6346	-0.1330	5.3427	5.4360	0.0000	0.0000	
0.1004	5.6833	-0.1654	5.2941	5.4370	0.0000	0.0000	
0.1004	5.6833	-0.1330	5.3427	5.4380	0.0000	0.0000	
0.1004	5.7319	-0.1978	5.3914	5.4390	0.0000	0.0000	
0.0964	5.7319	-0.1654	5.3427	5.4400	0.0000	0.0000	
0.1085	5.7319	-0.1492	5.3427	5.4410	0.0000	0.0000	
0.1045	5.6346	-0.1654	5.3427	5.4420	0.0000	0.0000	
0.1085	5.6833	-0.1654	5.2941	5.4430	0.0000	0.0000	
0.1126	5.6833	-0.0681	5.2941	5.4440	0.0000	0.0000	
0.0923	5.6833	-0.1816	5.3914	5.4450	0.0000	0.0000	
0.0964	5.6833	-0.1816	5.3427	5.4460	0.0000	0.0000	
0.1004	5.6833	-0.1816	5.2941	5.4470	0.0000	0.0000	
0.0923	5.7319	-0.1654	5.2941	5.4480	0.0000	0.0000	
0.1085	5.6833	-0.1654	5.2941	5.4490	0.0000	0.0000	
0.1004	5.6833	-0.1978	5.3427	5.4500	0.0000	0.0000	
0.1045	5.6833	-0.1816	5.2941	5.4510	0.0000	0.0000	
0.1045	5.6833	-0.1978	5.2454	5.4520	0.0000	0.0000	
0.1045	5.7319	-0.1816	5.2941	5.4530	0.0000	0.0000	
0.1045	5.6833	-0.1654	5.2941	5.4540	0.0000	0.0000	
0.1045	5.7319	-0.1816	5.2941	5.4550	0.0000	0.0000	
0.1004	5.6346	-0.1654	5.2941	5.4560	0.0000	0.0000	
0.1004	5.7806	-0.1816	5.3427	5.4570	0.0000	0.0000	
0.1085	5.6833	-0.1978	5.3427	5.4580	0.0000	0.0000	
0.1004	5.6833	-0.1654	5.3427	5.4590	0.0000	0.0000	
0.0964	5.6833	-0.1978	5.3427	5.4600	0.0000	0.0000	
0.1004	5.7319	-0.1654	5.2941	5.4610	0.0000	0.0000	
0.1045	5.7319	-0.1654	5.2941	5.4620	0.0000	0.0000	
0.0964	5.6833	-0.1816	5.2941	5.4630	0.0000	0.0000	
0.1085	5.6833	-0.1654	5.3427	5.4640	0.0000	0.0000	
0.0964	5.6346	-0.1654	5.3427	5.4650	0.0000	0.0000	
0.1045	5.7319	-0.1816	5.3427	5.4660	0.0000	0.0000	
0.0964	5.7806	-0.1978	5.2941	5.4670	0.0000	0.0000	
0.1045	5.7319	-0.1816	5.2454	5.4680	0.0000	0.0000	
0.1004	5.7319	-0.1654	5.3427	5.4690	0.0000	0.0000	
0.1045	5.6833	-0.1654	5.3427	5.4700	0.0000	0.0000	
0.1004	5.7319	-0.1492	5.3427	5.4710	0.0000	0.0000	
0.1045	5.7319	-0.1816	5.3427	5.4720	0.0000	0.0000	
0.1004	5.7806	-0.1978	5.3914	5.4730	0.0000	0.0000	
0.1004	5.7319	-0.1654	5.3914	5.4740	0.0000	0.0000	
0.1126	5.6833	-0.1816	5.2454	5.4750	0.0000	0.0000	
0.1085	5.6833	-0.1654	5.2941	5.4760	0.0000	0.0000	
0.1004	5.6346	-0.1654	5.2941	5.4770	0.0000	0.0000	
0.1004	5.7806	-0.1654	5.2941	5.4780	0.0000	0.0000	
0.0923	5.7319	-0.1654	5.3427	5.4790	0.0000	0.0000	
0.0964	5.7319	-0.1654	5.2941	5.4800	0.0000	0.0000	
0.1004	5.7319	-0.1654	5.3427	5.4810	0.0000	0.0000	
0.1004	5.7806	-0.1816	5.2941	5.4820	0.0000	0.0000	
0.1045	5.7319	-0.1167	5.3914	5.4830	0.0000	0.0000	
0.1126	5.7319	-0.1978	5.2941	5.4840	0.0000	0.0000	
0.1004	5.7319	-0.1816	5.2454	5.4850	0.0000	0.0000	
0.1085	5.7319	-0.1654	5.2941	5.4860	0.0000	0.0000	
0.1085	5.7806	-0.1654	5.2454	5.4870	0.0000	0.0000	
0.1085	5.7319	-0.1816	5.3427	5.4880	0.0000	0.0000	
0.1126	5.7319	-0.1654	5.2454	5.4890	0.0000	0.0000	
0.1126	5.7806	-0.1654	5.2454	5.4900	0.0000	0.0000	
0.1126	5.7806	-0.1492	5.2941	5.4910	0.0000	0.0000	
0.1126	5.7319	-0.1654	5.2941	5.4920	0.0000	0.0000	
0.1045	5.7319	-0.1816	5.2941	5.4930	0.0000	0.0000	
0.1085	5.8292	-0.1816	5.2941	5.4940	0.0000	0.0000	
0.1126	5.7806	-0.1816	5.2941	5.4950	0.0000	0.0000	
0.1045	5.7806	-0.1654	5.2941	5.4960	0.0000	0.0000	
0.1085	5.6833	-0.1654	5.3427	5.4970	0.0000	0.0000	
0.1004	5.7319	-0.1654	5.2941	5.4980	0.0000	0.0000	
0.1126	5.7806	-0.1654	5.3914	5.4990	0.0000	0.0000	
0.1045	5.7319	-0.1816	5.2941	5.5000	0.0000	0.0000	
0.1045	5.7319	-0.1816	5.3914	5.5010	0.0000	0.0000	
0.1166	5.7806	-0.1816	5.2941	5.5020	0.0000	0.0000	
0.1166	5.7806	-0.1167	5.2941	5.5030	0.0000	0.0000	
0.1004	5.7806	-0.1492	5.2454	5.5040	0.0000	0.0000	
0.1045	5.6833	-0.1492	5.3427	5.5050	0.0000	0.0000	
0.1004	5.6833	-0.1654	5.2941	5.5060	0.0000	0.0000	
0.1126	5.7806	-0.1816	5.2941	5.5070	0.0000	0.0000	
0.1045	5.7319	-0.1816	5.2941	5.5080	0.0000	0.0000	
0.1085	5.7319	-0.1654	5.2941	5.5090	0.0000	0.0000	
0.1085	5.7806	-0.1816	5.2941	5.5100	0.0000	0.0000	
0.1045	5.7319	-0.1654	5.3427	5.5110	0.0000	0.0000	
0.1085	5.7806	-0.1654	5.2941	5.5120	0.0000	0.0000	
0.1126	5.7806	-0.1654	5.2941	5.5130	0.0000	0.0000	
0.1166	5.7806	-0.1492	5.3427	5.5140	0.0000	0.0000	
0.1085	5.7319	-0.1816	5.2941	5.5150	0.0000	0.0000	
0.1085	5.7319	-0.1816	5.3427	5.5160	0.0000	0.0000	
0.1045	5.7319	-0.1654	5.2941	5.5170	0.0000	0.0000	
0.1085	5.7319	-0.1654	5.3427	5.5180	0.0000	0.0000	
0.1045	5.7806	-0.1654	5.2941	5.5190	0.0000	0.0000	
0.1045	5.7319	-0.1492	5.2941	5.5200	0.0000	0.0000	
0.1085	5.8292	-0.1816	5.2941	5.5210	0.0000	0.0000	
0.1085	5.7319	-0.1654	5.2941	5.5220	0.0000	0.0000	
0.1085	5.7319	-0.1654	5.2941	5.5230	0.0000	0.0000	
0.1045	5.7319	-0.1654	5.2454	5.5240	0.0000	0.0000	
0.1085	5.7806	-0.1654	5.3427	5.5250	0.0000	0.0000	
0.1004	5.7319	-0.1654	5.3427	5.5260	0.0000	0.0000	
0.1045	5.7806	-0.1816	5.3427	5.5270	0.0000	0.0000	
0.1004	5.8292	-0.1816	5.2941	5.5280	0.0000	0.0000	
0.1045	5.7319	-0.1816	5.3427	5.5290	0.0000	0.0000	
0.1045	5.7319	-0.1978	5.2941	5.5300	0.0000	0.0000	
0.1004	5.7806	-0.1816	5.2941	5.5310	0.0000	0.0000	
0.1085	5.7806	-0.1978	5.3427	5.5320	0.0000	0.0000	
0.1004	5.7806	-0.1654	5.2941	5.5330	0.0000	0.0000	
0.1085	5.7319	-0.1492	5.2941	5.5340	0.0000	0.0000	
0.1004	5.7806	-0.1492	5.3914	5.5350	0.0000	0.0000	
0.1085	5.7806	-0.1816	5.2941	5.5360	0.0000	0.0000	
0.1045	5.8292	-0.1492	5.2941	5.5370	0.0000	0.0000	
0.1004	5.7806	-0.1654	5.3914	5.5380	0.0000	0.0000	
0.0964	5.7806	-0.1816	5.2941	5.5390	0.0000	0.0000	
0.1166	5.7806	-0.1816	5.2941	5.5400	0.0000	0.0000	
0.1045	5.7806	-0.1654	5.2941	5.5410	0.0000	0.0000	
0.1085	5.8292	-0.1654	5.3427	5.5420	0.0000	0.0000	
0.1085	5.8292	-0.1654	5.3914	5.5430	0.0000	0.0000	
0.1045	5.7319	-0.1492	5.3427	5.5440	0.0000	0.0000	
0.1085	5.8292	-0.1816	5.3427	5.5450	0.0000	0.0000	
0.0964	5.8292	-0.1816	5.3427	5.5460	0.0000	0.0000	
0.1004	5.7319	-0.1654	5.3427	5.5470	0.0000	0.0000	
0.1126	5.8292	-0.1654	5.2941	5.5480	0.0000	0.0000	
0.1085	5.7806	-0.1654	5.2941	5.5490	0.0000	0.0000	
0.1045	5.8292	-0.1492	5.3914	5.5500	0.0000	0.0000	
0.1045	5.8779	-0.1492	5.2941	5.5510	0.0000	0.0000	
0.1045	5.7319	-0.1492	5.3427	5.5520	0.0000	0.0000	
0.1045	5.8292	-0.1654	5.3427	5.5530	0.0000	0.0000	
0.1126	5.8292	-0.1654	5.3427	5.5540	0.0000	0.0000	
0.1126	5.8292	-0.1654	5.3914	5.5550	0.0000	0.0000	
0.1126	5.7806	-0.1654	5.3427	5.5560	0.0000	0.0000	
0.1085	5.8779	-0.1492	5.3427	5.5570	0.0000	0.0000	
0.1126	5.7806	-0.1330	5.3427	5.5580	0.0000	0.0000	
0.1085	5.8292	-0.1654	5.3427	5.5590	0.0000	0.0000	
0.1085	5.7806	-0.1654	5.2941	5.5600	0.0000	0.0000	
0.1045	5.7806	-0.1654	5.2941	5.5610	0.0000	0.0000	
0.1085	5.7806	-0.1330	5.2941	5.5620	0.0000	0.0000	
0.1004	5.8292	-0.1654	5.3914	5.5630	0.0000	0.0000	
0.1004	5.8292	-0.1816	5.3427	5.5640	0.0000	0.0000	
0.1045	5.7806	-0.1978	5.3914	5.5650	0.0000	0.0000	
0.1045	5.8292	-0.1654	5.3427	5.5660	0.0000	0.0000	
0.1045	5.7806	-0.1978	5.3427	5.5670	0.0000	0.0000	
0.1085	5.7806	-0.1654	5.2941	5.5680	0.0000	0.0000	
0.0964	5.8292	-0.1816	5.2941	5.5690	0.0000	0.0000	
0.1126	5.8292	-0.1654	5.3427	5.5700	0.0000	0.0000	
0.1126	5.8779	-0.1978	5.3427	5.5710	0.0000	0.0000	
0.1045	5.8292	-0.1816	5.3427	5.5720	0.0000	0.0000	
0.1126	5.7806	-0.1816	5.3427	5.5730	0.0000	0.0000	
0.1126	5.7806	-0.1654	5.3427	5.5740	0.0000	0.0000	
0.1126	5.8292	-0.1654	5.3427	5.5750	0.0000	0.0000	
0.1045	5.8292	-0.1654	5.2941	5.5760	0.0000	0.0000	
0.1085	5.7806	-0.1654	5.2941	5.5770	0.0000	0.0000	
0.1085	5.7806	-0.1816	5.3427	5.5780	0.0000	0.0000	
0.1085	5.8292	-0.1654	5.2941	5.5790	0.0000	0.0000	
0.0923	5.8292	-0.1816	5.3427	5.5800	0.0000	0.0000	
0.1085	5.8292	-0.1654	5.2941	5.5810	0.0000	0.0000	
0.1085	5.8292	-0.1654	5.3427	5.5820	0.0000	0.0000	
0.1085	5.8292	-0.1816	5.3427	5.5830	0.0000	0.0000	
0.1045	5.7806	-0.1492	5.3427	5.5840	0.0000	0.0000	
0.1045	5.8292	-0.1167	5.3914	5.5850	0.0000	0.0000	
0.1085	5.8292	-0.1005	5.3914	5.5860	0.0000	0.0000	
0.1085	5.8292	-0.1816	5.3427	5.5870	0.0000	0.0000	
0.0964	5.8292	-0.1005	5.2941	5.5880	0.0000	0.0000	
0.1045	5.8292	-0.1330	5.2454	5.5890	0.0000	0.0000	
0.1045	5.8779	-0.1654	5.3427	5.5900	0.0000	0.0000	
0.1166	5.8779	-0.1492	5.3427	5.5910	0.0000	0.0000	
0.1085	5.8779	-0.1654	5.3427	5.5920	0.0000	0.0000	
0.1045	5.8292	-0.1492	5.2454	5.5930	0.0000	0.0000	
0.1045	5.8779	-0.1654	5.2941	5.5940	0.0000	0.0000	
0.1085	5.8292	-0.1654	5.3427	5.5950	0.0000	0.0000	
0.1085	5.8292	-0.1492	5.3427	5.5960	0.0000	0.0000	
0.1045	5.8292	-0.1816	5.2941	5.5970	0.0000	0.0000	
0.1004	5.8292	-0.1654	5.3427	5.5980	0.0000	0.0000	
0.1085	5.9266	-0.1816	5.3914	5.5990	0.0000	0.0000	
0.1004	5.7806	-0.1654	5.3427	5.6000	0.0000	0.0000	
0.1004	5.8292	-0.1654	5.2941	5.6010	0.0000	0.0000	
0.1045	5.8292	-0.1005	5.2941	5.6020	0.0000	0.0000	
0.1085	5.8292	-0.1978	5.2941	5.6030	0.0000	0.0000	
0.1085	5.8292	-0.1654	5.2941	5.6040	0.0000	0.0000	
0.1085	5.9266	-0.1816	5.3427	5.6050	0.0000	0.0000	
0.1004	5.8292	-0.1167	5.2941	5.6060	0.0000	0.0000	
0.1045	5.8292	-0.1816	5.3427	5.6070	0.0000	0.0000	
0.0964	5.9266	-0.1816	5.2941	5.6080	0.0000	0.0000	
0.0964	5.8292	-0.1654	5.3427	5.6090	0.0000	0.0000	
0.1085	5.8779	-0.1654	5.3427	5.6100	0.0000	0.0000	
0.1045	5.8779	-0.1978	5.2941	5.6110	0.0000	0.0000	
0.1085	5.8779	-0.1816	5.3427	5.6120	0.0000	0.0000	
0.1085	5.8779	-0.1978	5.2941	5.6130	0.0000	0.0000	
0.1126	5.8292	-0.1816	5.2941	5.6140	0.0000	0.0000	
0.1045	5.8292	-0.1816	5.2941	5.6150	0.0000	0.0000	
0.1085	5.8292	-0.1654	5.3427	5.6160	0.0000	0.0000	
0.1126	5.8779	-0.1492	5.3427	5.6170	0.0000	0.0000	
0.1004	5.8779	-0.1816	5.2941	5.6180	0.0000	0.0000	
0.1045	5.8779	-0.1816	5.2941	5.6190	0.0000	0.0000	
0.1166	5.8779	-0.1492	5.3427	5.6200	0.0000	0.0000	
0.1126	5.8292	-0.1654	5.2941	5.6210	0.0000	0.0000	
0.1045	5.8292	-0.1816	5.2941	5.6220	0.0000	0.0000	
0.1126	5.8779	-0.1978	5.3427	5.6230	0.0000	0.0000	
0.1045	5.8779	-0.1654	5.2941	5.6240	0.0000	0.0000	
0.1126	5.8779	-0.1492	5.3427	5.6250	0.0000	0.0000	
0.1045	5.8779	-0.1978	5.3427	5.6260	0.0000	0.0000	
0.1045	5.8292	-0.1816	5.2941	5.6270	0.0000	0.0000	
0.1085	5.8779	-0.1654	5.4400	5.6280	0.0000	0.0000	
0.1004	5.8292	-0.1816	5.3427	5.6290	0.0000	0.0000	
0.1045	5.8779	-0.1654	5.2941	5.6300	0.0000	0.0000	
0.1045	5.8779	-0.1492	5.3427	5.6310	0.0000	0.0000	
0.1045	5.8292	-0.1816	5.2941	5.6320	0.0000	0.0000	
0.1045	5.9266	-0.1978	5.3914	5.6330	0.0000	0.0000	
0.1045	5.8779	-0.1816	5.3427	5.6340	0.0000	0.0000	
0.1045	5.8779	-0.1654	5.3914	5.6350	0.0000	0.0000	
0.1045	5.8779	-0.1654	5.3427	5.6360	0.0000	0.0000	
0.1045	5.8779	-0.1654	5.2941	5.6370	0.0000	0.0000	
0.1085	5.8779	-0.1654	5.2454	5.6380	0.0000	0.0000	
0.1085	5.8292	-0.1492	5.3427	5.6390	0.0000	0.0000	
0.1085	5.8292	-0.1654	5.3914	5.6400	0.0000	0.0000	
0.1126	5.8779	-0.1492	5.3427	5.6410	0.0000	0.0000	
0.1004	5.8292	-0.1492	5.3914	5.6420	0.0000	0.0000	
0.1045	5.8292	-0.1816	5.3427	5.6430	0.0000	0.0000	
0.1085	5.9266	-0.1654	5.2941	5.6440	0.0000	0.0000	
0.1126	5.8779	-0.1654	5.3914	5.6450	0.0000	0.0000	
0.1045	5.9266	-0.1654	5.2941	5.6460	0.0000	0.0000	
0.1126	5.8779	-0.1978	5.3427	5.6470	0.0000	0.0000	
0.1045	5.8779	-0.1654	5.2941	5.6480	0.0000	0.0000	
0.1085	5.9752	-0.1654	5.2941	5.6490	0.0000	0.0000	
0.1085	5.9266	-0.1654	5.3914	5.6500	0.0000	0.0000	
0.1045	5.8292	-0.1654	5.3427	5.6510	0.0000	0.0000	
0.1045	5.9266	-0.1654	5.2941	5.6520	0.0000	0.0000	
0.1085	5.8779	-0.1492	5.3427	5.6530	0.0000	0.0000	
0.1126	5.8779	-0.1978	5.2941	5.6540	0.0000	0.0000	
0.1166	5.8779	-0.1654	5.3427	5.6550	0.0000	0.0000	
0.1085	5.8779	-0.1492	5.2941	5.6560	0.0000	0.0000	
0.1004	5.9266	-0.1654	5.3427	5.6570	0.0000	0.0000	
0.1085	5.9266	-0.1492	5.2941	5.6580	0.0000	0.0000	
0.1126	5.8292	-0.1816	5.3427	5.6590	0.0000	0.0000	
0.1004	5.8779	-0.1816	5.2941	5.6600	0.0000	0.0000	
0.1126	5.8292	-0.1654	5.3427	5.6610	0.0000	0.0000	
0.1004	5.9266	-0.1492	5.2941	5.6620	0.0000	0.0000	
0.1085	5.9266	-0.1816	5.2454	5.6630	0.0000	0.0000	
0.1004	5.8292	-0.1978	5.3914	5.6640	0.0000	0.0000	
0.1045	5.8779	-0.1492	5.3427	5.6650	0.0000	0.0000	
0.1085	5.8779	-0.1654	5.2941	5.6660	0.0000	0.0000	
0.0964	5.9266	-0.1654	5.3914	5.6670	0.0000	0.0000	
0.1004	5.9266	-0.1816	5.3914	5.6680	0.0000	0.0000	
0.1004	5.8779	-0.1492	5.3914	5.6690	0.0000	0.0000	
0.1045	5.9752	-0.1654	5.3914	5.6700	0.0000	0.0000	
0.1004	5.9266	-0.1978	5.3427	5.6710	0.0000	0.0000	
0.1045	5.8779	-0.1816	5.2454	5.6720	0.0000	0.0000	
0.0964	5.9266	-0.1816	5.3427	5.6730	0.0000	0.0000	
0.1004	5.9266	-0.1816	5.3427	5.6740	0.0000	0.0000	
0.1126	5.8779	-0.1654	5.2941	5.6750	0.0000	0.0000	
0.1085	5.9266	-0.1654	5.2941	5.6760	0.0000	0.0000	
0.1085	5.9266	-0.1816	5.3427	5.6770	0.0000	0.0000	
0.1045	5.9752	-0.1654	5.2941	5.6780	0.0000	0.0000	
0.0964	5.9266	-0.1654	5.2941	5.6790	0.0000	0.0000	
0.0964	5.8779	-0.1816	5.3427	5.6800	0.0000	0.0000	
0.1085	5.9266	-0.1816	5.2454	5.6810	0.0000	0.0000	
0.0964	5.9266	-0.1654	5.2454	5.6820	0.0000	0.0000	
0.1045	5.9752	-0.1654	5.3427	5.6830	0.0000	0.0000	
0.1126	5.9752	-0.0843	5.2941	5.6840	0.0000	0.0000	
0.0923	5.9266	-0.1816	5.3427	5.6850	0.0000	0.0000	
0.1045	5.9266	-0.1654	5.2941	5.6860	0.0000	0.0000	
0.1004	5.9266	-0.1654	5.2941	5.6870	0.0000	0.0000	
0.0964	5.9752	-0.1492	5.3427	5.6880	0.0000	0.0000	
0.1045	6.0239	-0.1654	5.3427	5.6890	0.0000	0.0000	
0.1126	5.9752	-0.1654	5.3914	5.6900	0.0000	0.0000	
0.1045	5.9266	-0.1492	5.3914	5.6910	0.0000	0.0000	
0.1045	5.9266	-0.1816	5.3427	5.6920	0.0000	0.0000	
0.1004	5.9752	-0.1654	5.3427	5.6930	0.0000	0.0000	
0.1004	5.9266	-0.1816	5.3427	5.6940	0.0000	0.0000	
0.1126	5.9266	-0.1654	5.2941	5.6950	0.0000	0.0000	
0.1045	5.9266	-0.1492	5.2941	5.6960	0.0000	0.0000	
0.0923	5.9266	-0.1816	5.3914	5.6970	0.0000	0.0000	
0.1045	5.9752	-0.1978	5.2941	5.6980	0.0000	0.0000	
0.1004	5.9266	-0.1816	5.2941	5.6990	0.0000	0.0000	
0.1045	5.9266	-0.1978	5.2941	5.7000	0.0000	0.0000	
0.0964	5.8779	-0.1816	5.2941	5.7010	0.0000	0.0000	
0.1126	5.8779	-0.1816	5.3427	5.7020	0.0000	0.0000	
0.1045	5.9266	-0.1654	5.3427	5.7030	0.0000	0.0000	
0.1004	5.9266	-0.1167	5.2941	5.7040	0.0000	0.0000	
0.1085	5.9752	-0.1816	5.3427	5.7050	0.0000	0.0000	
0.1004	5.9752	-0.1654	5.3914	5.7060	0.0000	0.0000	
0.1004	5.9752	-0.1816	5.2941	5.7070	0.0000	0.0000	
0.0923	5.9752	-0.1816	5.2941	5.7080	0.0000	0.0000	
0.1045	6.0239	-0.1816	5.3427	5.7090	0.0000	0.0000	
0.1045	5.9752	-0.1654	5.2941	5.7100	0.0000	0.0000	
0.1045	5.9266	-0.1492	5.2941	5.7110	0.0000	0.0000	
0.1045	5.9752	-0.1654	5.3914	5.7120	0.0000	0.0000	
0.1085	5.9752	-0.1816	5.2941	5.7130	0.0000	0.0000	
0.1045	5.9752	-0.1330	5.3427	5.7140	0.0000	0.0000	
0.1085	6.0239	-0.1654	5.2941	5.7150	0.0000	0.0000	
0.1045	5.9752	-0.1654	5.2941	5.7160	0.0000	0.0000	
0.1004	5.9266	-0.1654	5.3427	5.7170	0.0000	0.0000	
0.1045	5.9752	-0.1816	5.2941	5.7180	0.0000	0.0000	
0.1126	5.9752	-0.1654	5.3914	5.7190	0.0000	0.0000	
0.1085	5.9752	-0.1654	5.3427	5.7200	0.0000	0.0000	
0.1045	6.0239	-0.1492	5.2941	5.7210	0.0000	0.0000	
0.1085	6.0239	-0.1654	5.3427	5.7220	0.0000	0.0000	
0.1045	6.0239	-0.1816	5.3914	5.7230	0.0000	0.0000	
0.1166	5.9752	-0.1005	5.3427	5.7240	0.0000	0.0000	
0.1085	5.9266	-0.1654	5.2454	5.7250	0.0000	0.0000	
0.1045	5.9752	-0.1492	5.2941	5.7260	0.0000	0.0000	
0.0964	5.9266	-0.1654	5.2941	5.7270	0.0000	0.0000	
0.1004	6.0239	-0.1816	5.3914	5.7280	0.0000	0.0000	
0.1085	5.9752	-0.1654	5.2941	5.7290	0.0000	0.0000	
0.1045	5.9752	-0.1816	5.2941	5.7300	0.0000	0.0000	
0.1085	5.9266	-0.1492	5.2941	5.7310	0.0000	0.0000	
0.1085	5.9752	-0.1654	5.3427	5.7320	0.0000	0.0000	
0.1004	5.9752	-0.1816	5.2941	5.7330	0.0000	0.0000	
0.1126	5.9266	-0.1816	5.2941	5.7340	0.0000	0.0000	
0.1126	5.9266	-0.1654	5.3427	5.7350	0.0000	0.0000	
0.1045	5.9752	-0.1654	5.3427	5.7360	0.0000	0.0000	
0.1126	5.9752	-0.1654	5.2941	5.7370	0.0000	0.0000	
0.1085	5.9752	-0.1816	5.2941	5.7380	0.0000	0.0000	
0.1045	5.9752	-0.1816	5.2941	5.7390	0.0000	0.0000	
0.1004	5.9752	-0.1816	5.1968	5.7400	0.0000	0.0000	
0.1085	5.9266	-0.1492	5.2941	5.7410	0.0000	0.0000	
0.1045	6.0239	-0.1492	5.2941	5.7420	0.0000	0.0000	
0.1085	6.0239	-0.1816	5.3427	5.7430	0.0000	0.0000	
0.1085	5.9752	-0.1492	5.3427	5.7440	0.0000	0.0000	
0.1045	5.9752	-0.1492	5.3427	5.7450	0.0000	0.0000	
0.1207	5.9752	-0.1816	5.3427	5.7460	0.0000	0.0000	
0.1085	6.0239	-0.1654	5.2941	5.7470	0.0000	0.0000	
0.1045	5.9752	-0.1816	5.3427	5.7480	0.0000	0.0000	
0.1126	5.9752	-0.1816	5.2941	5.7490	0.0000	0.0000	
0.1126	6.0239	-0.1654	5.3427	5.7500	0.0000	0.0000	
0.1085	5.9752	-0.1654	5.2941	5.7510	0.0000	0.0000	
0.1085	5.9752	-0.1978	5.2941	5.7520	0.0000	0.0000	
0.1166	6.0239	-0.1816	5.3427	5.7530	0.0000	0.0000	
0.1166	6.0239	-0.1654	5.3914	5.7540	0.0000	0.0000	
0.1166	6.0239	-0.1816	5.3427	5.7550	0.0000	0.0000	
0.1247	6.0239	-0.1654	5.3427	5.7560	0.0000	0.0000	
0.1085	6.0725	-0.1654	5.3427	5.7570	0.0000	0.0000	
0.1247	6.0239	-0.1654	5.3427	5.7580	0.0000	0.0000	
0.1126	6.0239	-0.1654	5.2941	5.7590	0.0000	0.0000	
0.1085	6.0725	-0.1654	5.2941	5.7600	0.0000	0.0000	
0.1004	6.1212	-0.1816	5.2941	5.7610	0.0000	0.0000	
0.1045	6.0239	-0.1816	5.3427	5.7620	0.0000	0.0000	
0.1085	6.0725	-0.1654	5.2941	5.7630	0.0000	0.0000	
0.1085	6.0725	-0.1005	5.3914	5.7640	0.0000	0.0000	
0.1045	5.9752	-0.1816	5.3914	5.7650	0.0000	0.0000	
0.1045	6.0239	-0.1330	5.3914	5.7660	0.0000	0.0000	
0.1004	6.0725	-0.1654	5.3427	5.7670	0.0000	0.0000	
0.0964	6.0239	-0.1654	5.2941	5.7680	0.0000	0.0000	
0.0964	5.9752	-0.1654	5.3427	5.7690	0.0000	0.0000	
0.1004	5.9752	-0.1492	5.2941	5.7700	0.0000	0.0000	
0.0964	6.0239	-0.1492	5.2454	5.7710	0.0000	0.0000	
0.0964	5.9752	-0.1816	5.2941	5.7720	0.0000	0.0000	
0.1004	5.9752	-0.1816	5.3427	5.7730	0.0000	0.0000	
0.0964	5.9752	-0.1654	5.3427	5.7740	0.0000	0.0000	
0.0964	5.9752	-0.1654	5.3427	5.7750	0.0000	0.0000	
0.1004	5.9752	-0.1816	5.3914	5.7760	0.0000	0.0000	
0.1004	6.0239	-0.1978	5.2941	5.7770	0.0000	0.0000	
0.1004	6.0239	-0.1654	5.2454	5.7780	0.0000	0.0000	
0.1004	6.0239	-0.1654	5.3427	5.7790	0.0000	0.0000	
0.1085	6.0239	-0.1816	5.3427	5.7800	0.0000	0.0000	
0.1126	6.0239	-0.1654	5.2941	5.7810	0.0000	0.0000	
0.1045	6.0239	-0.1654	5.2941	5.7820	0.0000	0.0000	
0.1045	6.0239	-0.1816	5.3427	5.7830	0.0000	0.0000	
0.1085	6.0725	-0.1492	5.2454	5.7840	0.0000	0.0000	
0.1126	6.0239	-0.1816	5.2941	5.7850	0.0000	0.0000	
0.1085	6.0725	-0.1816	5.2941	5.7860	0.0000	0.0000	
0.1166	6.0725	-0.1654	5.2941	5.7870	0.0000	0.0000	
0.1247	6.0239	-0.1654	5.3427	5.7880	0.0000	0.0000	
0.1085	6.0725	-0.1654	5.3427	5.7890	0.0000	0.0000	
0.1126	6.1212	-0.1654	5.2941	5.7900	0.0000	0.0000	
0.1126	6.0725	-0.1654	5.3427	5.7910	0.0000	0.0000	
0.1126	6.1212	-0.1654	5.2941	5.7920	0.0000	0.0000	
0.1126	6.0725	-0.1816	5.2941	5.7930	0.0000	0.0000	
0.1004	6.0725	-0.1654	5.3427	5.7940	0.0000	0.0000	
0.1045	6.0725	-0.1816	5.2941	5.7950	0.0000	0.0000	
0.1045	6.0239	-0.1816	5.2941	5.7960	0.0000	0.0000	
0.1085	6.0239	-0.1492	5.2454	5.7970	0.0000	0.0000	
0.1126	6.0239	-0.1816	5.3427	5.7980	0.0000	0.0000	
0.1004	6.0725	-0.1492	5.2941	5.7990	0.0000	0.0000	
0.0964	6.0239	-0.1816	5.3427	5.8000	0.0000	0.0000	
0.1004	6.0725	-0.1654	5.2941	5.8010	0.0000	0.0000	
0.1045	6.0725	-0.1492	5.3427	5.8020	0.0000	0.0000	
0.1004	6.0239	-0.1654	5.2454	5.8030	0.0000	0.0000	
0.1045	5.9752	-0.1654	5.2941	5.8040	0.0000	0.0000	
0.1045	6.0239	-0.1654	5.2941	5.8050	0.0000	0.0000	
0.1045	5.9752	-0.1816	5.2454	5.8060	0.0000	0.0000	
0.0964	6.0239	-0.1816	5.2941	5.8070	0.0000	0.0000	
0.1126	6.0239	-0.1654	5.2941	5.8080	0.0000	0.0000	
0.1004	6.0239	-0.1492	5.2941	5.8090	0.0000	0.0000	
0.1126	6.1212	-0.1654	5.3427	5.8100	0.0000	0.0000	
0.1045	6.1212	-0.1654	5.3427	5.8110	0.0000	0.0000	
0.1166	6.0725	-0.1492	5.2941	5.8120	0.0000	0.0000	
0.1085	6.0725	-0.1816	5.2941	5.8130	0.0000	0.0000	
0.1045	6.1212	-0.1654	5.3427	5.8140	0.0000	0.0000	
0.1126	6.0725	-0.1978	5.3427	5.8150	0.0000	0.0000	
0.1085	6.1698	-0.1816	5.3427	5.8160	0.0000	0.0000	
0.1126	6.0239	-0.1816	5.3427	5.8170	0.0000	0.0000	
0.1085	6.1212	-0.1816	5.3914	5.8180	0.0000	0.0000	
0.1045	6.0725	-0.1816	5.2941	5.8190	0.0000	0.0000	
0.1085	6.1212	-0.1816	5.3427	5.8200	0.0000	0.0000	
0.1085	6.0725	-0.1654	5.3914	5.8210	0.0000	0.0000	
0.1045	6.1212	-0.1816	5.2941	5.8220	0.0000	0.0000	
0.1126	6.1212	-0.1816	5.2941	5.8230	0.0000	0.0000	
0.1085	6.0239	-0.1654	5.3427	5.8240	0.0000	0.0000	
0.1085	6.0725	-0.1654	5.3427	5.8250	0.0000	0.0000	
0.1085	6.0239	-0.1492	5.3427	5.8260	0.0000	0.0000	
0.1045	6.0725	-0.1816	5.2941	5.8270	0.0000	0.0000	
0.1004	6.1212	-0.1492	5.4400	5.8280	0.0000	0.0000	
0.1085	6.0725	-0.1492	5.3427	5.8290	0.0000	0.0000	
0.1126	6.0239	-0.1654	5.3427	5.8300	0.0000	0.0000	
0.0964	6.0725	-0.1654	5.2941	5.8310	0.0000	0.0000	
0.1085	6.0725	-0.1978	5.2941	5.8320	0.0000	0.0000	
0.1085	6.0239	-0.1816	5.2941	5.8330	0.0000	0.0000	
0.1004	6.0725	-0.1492	5.3427	5.8340	0.0000	0.0000	
0.1126	6.0725	-0.1816	5.2941	5.8350	0.0000	0.0000	
0.1126	6.0725	-0.2303	5.3427	5.8360	0.0000	0.0000	
0.1045	6.0725	-0.1816	5.3427	5.8370	0.0000	0.0000	
0.1004	6.1212	-0.1654	5.3427	5.8380	0.0000	0.0000	
0.1166	6.0239	-0.1978	5.3914	5.8390	0.0000	0.0000	
0.1126	6.0725	-0.1654	5.2941	5.8400	0.0000	0.0000	
0.1126	6.1212	-0.1816	5.2941	5.8410	0.0000	0.0000	
0.1126	6.0725	-0.1654	5.2941	5.8420	0.0000	0.0000	
0.1126	6.1212	-0.1654	5.3914	5.8430	0.0000	0.0000	
0.1166	6.1212	-0.1816	5.3427	5.8440	0.0000	0.0000	
0.1207	6.1212	-0.1654	5.2941	5.8450	0.0000	0.0000	
0.1085	6.1212	-0.1654	5.3427	5.8460	0.0000	0.0000	
0.1126	6.0239	-0.1816	5.3914	5.8470	0.0000	0.0000	
0.1085	6.0725	-0.1654	5.3427	5.8480	0.0000	0.0000	
0.1166	6.0725	-0.1492	5.3427	5.8490	0.0000	0.0000	
0.1045	6.0725	-0.1654	5.2941	5.8500	0.0000	0.0000	
0.1126	6.1698	-0.1816	5.2941	5.8510	0.0000	0.0000	
0.1045	6.0725	-0.1492	5.3427	5.8520	0.0000	0.0000	
0.1085	6.1212	-0.1654	5.3914	5.8530	0.0000	0.0000	
0.1126	6.1212	-0.1492	5.3914	5.8540	0.0000	0.0000	
0.1085	6.0725	-0.1654	5.2941	5.8550	0.0000	0.0000	
0.1126	6.0725	-0.2627	5.3427	5.8560	0.0000	0.0000	
0.1045	6.0725	-0.1654	5.3427	5.8570	0.0000	0.0000	
0.1004	6.0725	-0.1816	5.3427	5.8580	0.0000	0.0000	
0.1045	6.1212	-0.1654	5.3427	5.8590	0.0000	0.0000	
0.1085	6.0725	-0.1654	5.2941	5.8600	0.0000	0.0000	
0.1085	6.1212	-0.1492	5.2941	5.8610	0.0000	0.0000	
0.1166	6.1212	-0.1654	5.2941	5.8620	0.0000	0.0000	
0.1045	6.0725	-0.1654	5.2941	5.8630	0.0000	0.0000	
0.1085	6.0725	-0.1816	5.2941	5.8640	0.0000	0.0000	
0.1085	6.0725	-0.1492	5.3427	5.8650	0.0000	0.0000	
0.1085	6.1212	-0.1492	5.2941	5.8660	0.0000	0.0000	
0.1126	6.1212	-0.1654	5.3427	5.8670	0.0000	0.0000	
0.1085	6.0725	-0.1492	5.3427	5.8680	0.0000	0.0000	
0.1085	6.0725	-0.1654	5.2941	5.8690	0.0000	0.0000	
0.1045	6.1212	-0.1654	5.2941	5.8700	0.0000	0.0000	
0.1126	6.1212	-0.1816	5.3914	5.8710	0.0000	0.0000	
0.1166	6.1212	-0.1816	5.3427	5.8720	0.0000	0.0000	
0.1207	6.0725	-0.1492	5.2941	5.8730	0.0000	0.0000	
0.1126	6.1212	-0.1492	5.3427	5.8740	0.0000	0.0000	
0.1085	6.1212	-0.1492	5.2941	5.8750	0.0000	0.0000	
0.1126	6.0725	-0.1816	5.2454	5.8760	0.0000	0.0000	
0.1207	6.1698	-0.1654	5.2941	5.8770	0.0000	0.0000	
0.1166	6.1212	-0.1978	5.3427	5.8780	0.0000	0.0000	
0.1166	6.1698	-0.1492	5.3427	5.8790	0.0000	0.0000	
0.1085	6.1212	-0.1816	5.3427	5.8800	0.0000	0.0000	
0.1085	6.1212	-0.1654	5.3427	5.8810	0.0000	0.0000	
0.1045	6.0725	-0.1816	5.2941	5.8820	0.0000	0.0000	
0.1126	6.0725	-0.1816	5.3427	5.8830	0.0000	0.0000	
0.1247	6.0725	-0.1978	5.2941	5.8840	0.0000	0.0000	
0.1045	6.1212	-0.1654	5.2941	5.8850	0.0000	0.0000	
0.1126	6.0725	-0.1654	5.3427	5.8860	0.0000	0.0000	
0.1126	6.1212	-0.1978	5.3427	5.8870	0.0000	0.0000	
0.1166	6.1212	-0.1816	5.3427	5.8880	0.0000	0.0000	
0.1166	6.1212	-0.1816	5.2941	5.8890	0.0000	0.0000	
0.1126	6.0725	-0.1816	5.3427	5.8900	0.0000	0.0000	
0.1085	6.1212	-0.1654	5.2941	5.8910	0.0000	0.0000	
0.1085	6.0725	-0.1654	5.3427	5.8920	0.0000	0.0000	
0.1166	6.1212	-0.1654	5.2454	5.8930	0.0000	0.0000	
0.1045	6.1698	-0.1816	5.3427	5.8940	0.0000	0.0000	
0.1085	6.1212	-0.1654	5.3427	5.8950	0.0000	0.0000	
0.1045	6.1698	-0.1978	5.2941	5.8960	0.0000	0.0000	
0.1126	6.1212	-0.1816	5.2941	5.8970	0.0000	0.0000	
0.1085	6.1212	-0.1492	5.2941	5.8980	0.0000	0.0000	
0.1126	6.1698	-0.1816	5.3427	5.8990	0.0000	0.0000	
0.1085	6.1698	-0.1654	5.3427	5.9000	0.0000	0.0000	
0.1085	6.1212	-0.1816	5.2941	5.9010	0.0000	0.0000	
0.1166	6.1212	-0.1816	5.3914	5.9020	0.0000	0.0000	
0.1085	6.1698	-0.1330	5.3427	5.9030	0.0000	0.0000	
0.1126	6.1212	-0.1654	5.2941	5.9040	0.0000	0.0000	
0.1085	6.1698	-0.1654	5.3427	5.9050	0.0000	0.0000	
0.1085	6.2185	-0.1492	5.2941	5.9060	0.0000	0.0000	
0.1085	6.1212	-0.1654	5.2941	5.9070	0.0000	0.0000	
0.1085	6.1212	-0.1654	5.2941	5.9080	0.0000	0.0000	
0.1126	6.1212	-0.1654	5.2941	5.9090	0.0000	0.0000	
0.1085	6.1212	-0.1654	5.2941	5.9100	0.0000	0.0000	
0.1085	6.1212	-0.1654	5.2941	5.9110	0.0000	0.0000	
0.1126	6.1212	-0.1816	5.3427	5.9120	0.0000	0.0000	
0.1085	6.1212	-0.1816	5.2941	5.9130	0.0000	0.0000	
0.1126	6.1698	-0.1816	5.2454	5.9140	0.0000	0.0000	
0.1126	6.2185	-0.2465	5.3914	5.9150	0.0000	0.0000	
0.1085	6.1698	-0.2627	5.3914	5.9160	0.0000	0.0000	
0.1045	6.1698	-0.2627	5.2941	5.9170	0.0000	0.0000	
0.1004	6.1212	-0.1654	5.3427	5.9180	0.0000	0.0000	
0.1004	6.1212	-0.1654	5.3427	5.9190	0.0000	0.0000	
0.1126	6.1698	-0.1816	5.2454	5.9200	0.0000	0.0000	
0.1126	6.1698	-0.1654	5.2941	5.9210	0.0000	0.0000	
0.1166	6.1698	-0.1654	5.3427	5.9220	0.0000	0.0000	
0.1126	6.1212	-0.1492	5.2941	5.9230	0.0000	0.0000	
0.1045	6.1212	-0.1654	5.2941	5.9240	0.0000	0.0000	
0.1085	6.1212	-0.1816	5.3914	5.9250	0.0000	0.0000	
0.1045	6.1212	-0.1654	5.2941	5.9260	0.0000	0.0000	
0.1126	6.1698	-0.1816	5.2941	5.9270	0.0000	0.0000	
0.1126	6.1698	-0.1654	5.3427	5.9280	0.0000	0.0000	
0.1126	6.1698	-0.1816	5.3427	5.9290	0.0000	0.0000	
0.1085	6.1698	-0.1654	5.2454	5.9300	0.0000	0.0000	
0.1085	6.1698	-0.1816	5.3914	5.9310	0.0000	0.0000	
0.1126	6.2185	-0.1492	5.2941	5.9320	0.0000	0.0000	
0.1126	6.1212	-0.1978	5.3427	5.9330	0.0000	0.0000	
0.1045	6.2185	-0.2303	5.3427	5.9340	0.0000	0.0000	
0.1085	6.1698	-0.2303	5.3427	5.9350	0.0000	0.0000	
0.1085	6.1698	-0.2141	5.2941	5.9360	0.0000	0.0000	
0.1045	6.2185	-0.2465	5.2941	5.9370	0.0000	0.0000	
0.1126	6.2185	-0.2627	5.2941	5.9380	0.0000	0.0000	
0.1085	6.1212	-0.1816	5.2941	5.9390	0.0000	0.0000	
0.1085	6.1698	-0.1816	5.2454	5.9400	0.0000	0.0000	
0.1085	6.2185	-0.1654	5.3427	5.9410	0.0000	0.0000	
0.1085	6.2185	-0.1816	5.3427	5.9420	0.0000	0.0000	
0.1045	6.2185	-0.1978	5.3427	5.9430	0.0000	0.0000	
0.1085	6.2185	-0.1816	5.3427	5.9440	0.0000	0.0000	
0.1085	6.2185	-0.1654	5.2941	5.9450	0.0000	0.0000	
0.1045	6.1698	-0.1816	5.2454	5.9460	0.0000	0.0000	
0.1126	6.2671	-0.1330	5.3427	5.9470	0.0000	0.0000	
0.1004	6.1212	-0.1654	5.3427	5.9480	0.0000	0.0000	
0.1045	6.2185	-0.1816	5.2941	5.9490	0.0000	0.0000	
0.1045	6.1698	-0.1654	5.2941	5.9500	0.0000	0.0000	
0.1085	6.2671	-0.1816	5.3427	5.9510	0.0000	0.0000	
0.1166	6.2185	-0.1654	5.2941	5.9520	0.0000	0.0000	
0.1166	6.2671	-0.2303	5.2454	5.9530	0.0000	0.0000	
0.1126	6.2185	-0.1816	5.2941	5.9540	0.0000	0.0000	
0.1166	6.2185	-0.2141	5.2941	5.9550	0.0000	0.0000	
0.1085	6.2671	-0.2627	5.3914	5.9560	0.0000	0.0000	
0.1126	6.2671	-0.2303	5.2941	5.9570	0.0000	0.0000	
0.1166	6.2671	-0.2303	5.3427	5.9580	0.0000	0.0000	
0.1126	6.1212	-0.1816	5.3914	5.9590	0.0000	0.0000	
0.1166	6.2185	-0.1492	5.2941	5.9600	0.0000	0.0000	
0.1126	6.2671	-0.1654	5.2941	5.9610	0.0000	0.0000	
0.1085	6.2185	-0.1492	5.2454	5.9620	0.0000	0.0000	
0.1126	6.2185	-0.1816	5.3427	5.9630	0.0000	0.0000	
0.1126	6.2671	-0.1492	5.3427	5.9640	0.0000	0.0000	
0.1085	6.2671	-0.1492	5.3427	5.9650	0.0000	0.0000	
0.1085	6.2185	-0.1816	5.3427	5.9660	0.0000	0.0000	
0.1045	6.2185	-0.1654	5.3914	5.9670	0.0000	0.0000	
0.1045	6.2185	-0.1654	5.3427	5.9680	0.0000	0.0000	
0.1045	6.2185	-0.1654	5.3427	5.9690	0.0000	0.0000	
0.1045	6.1698	-0.1816	5.3914	5.9700	0.0000	0.0000	
0.1166	6.2185	-0.1654	5.3427	5.9710	0.0000	0.0000	
0.1045	6.2185	-0.1816	5.2941	5.9720	0.0000	0.0000	
0.1085	6.2185	-0.1816	5.3914	5.9730	0.0000	0.0000	
0.1207	6.2185	-0.2465	5.3914	5.9740	0.0000	0.0000	
0.1126	6.2185	-0.2465	5.3427	5.9750	0.0000	0.0000	
0.1085	6.1698	-0.2465	5.3427	5.9760	0.0000	0.0000	
0.1166	6.2671	-0.2465	5.3427	5.9770	0.0000	0.0000	
0.1126	6.2185	-0.1654	5.2941	5.9780	0.0000	0.0000	
0.1126	6.2671	-0.1816	5.3427	5.9790	0.0000	0.0000	
0.1126	6.2671	-0.1654	5.3427	5.9800	0.0000	0.0000	
0.1045	6.2671	-0.1816	5.3427	5.9810	0.0000	0.0000	
0.1085	6.2671	-0.1654	5.2941	5.9820	0.0000	0.0000	
0.1085	6.2185	-0.1978	5.2941	5.9830	0.0000	0.0000	
0.1004	6.2671	-0.1654	5.3427	5.9840	0.0000	0.0000	
0.1085	6.2185	-0.1978	5.3427	5.9850	0.0000	0.0000	
0.1085	6.2185	-0.1654	5.3427	5.9860	0.0000	0.0000	
0.0964	6.2671	-0.1816	5.3914	5.9870	0.0000	0.0000	
0.1085	6.2185	-0.1816	5.3427	5.9880	0.0000	0.0000	
0.1126	6.2671	-0.1816	5.3427	5.9890	0.0000	0.0000	
0.1085	6.2185	-0.1492	5.3427	5.9900	0.0000	0.0000	
0.1126	6.3158	-0.1654	5.2941	5.9910	0.0000	0.0000	
0.1085	6.3158	-0.1816	5.3427	5.9920	0.0000	0.0000	
0.1045	6.2671	-0.1816	5.2941	5.9930	0.0000	0.0000	
0.1004	6.2185	-0.2141	5.2941	5.9940	0.0000	0.0000	
0.1126	6.3158	-0.1978	5.3914	5.9950	0.0000	0.0000	
0.1045	6.2671	-0.2465	5.2941	5.9960	0.0000	0.0000	
0.1045	6.2185	-0.2141	5.3427	5.9970	0.0000	0.0000	
0.1045	6.2185	-0.1654	5.2941	5.9980	0.0000	0.0000	
0.1004	6.2671	-0.1816	5.2941	5.9990	0.0000	0.0000	
0.1085	6.2185	-0.1816	5.3427	6.0000	0.0000	0.0000	
0.1085	6.2671	-0.1492	5.3427	6.0010	0.0000	0.0000	
0.1045	6.2671	-0.1492	5.3427	6.0020	0.0000	0.0000	
0.0923	6.2185	-0.1492	5.2941	6.0030	0.0000	0.0000	
0.1085	6.2671	-0.1654	5.3427	6.0040	0.0000	0.0000	
0.1085	6.2185	-0.1654	5.2941	6.0050	0.0000	0.0000	
0.1004	6.2185	-0.1816	5.3427	6.0060	0.0000	0.0000	
0.1004	6.2671	-0.1654	5.2941	6.0070	0.0000	0.0000	
0.1004	6.2185	-0.1654	5.3427	6.0080	0.0000	0.0000	
0.1004	6.2185	-0.1654	5.2454	6.0090	0.0000	0.0000	
0.1085	6.2671	-0.1816	5.2941	6.0100	0.0000	0.0000	
0.1045	6.2185	-0.1654	5.3427	6.0110	0.0000	0.0000	
0.1126	6.2671	-0.1816	5.2941	6.0120	0.0000	0.0000	
0.1045	6.2671	-0.1654	5.2941	6.0130	0.0000	0.0000	
0.1166	6.2671	-0.1816	5.2941	6.0140	0.0000	0.0000	
0.1085	6.2671	-0.2465	5.3427	6.0150	0.0000	0.0000	
0.1004	6.2671	-0.2303	5.3427	6.0160	0.0000	0.0000	
0.1166	6.2671	-0.2141	5.2454	6.0170	0.0000	0.0000	
0.1085	6.3158	-0.1492	5.2941	6.0180	0.0000	0.0000	
0.1045	6.2671	-0.1654	5.2941	6.0190	0.0000	0.0000	
0.1085	6.2671	-0.1816	5.3427	6.0200	0.0000	0.0000	
0.1166	6.3158	-0.1654	5.2941	6.0210	0.0000	0.0000	
0.1045	6.2671	-0.1816	5.3427	6.0220	0.0000	0.0000	
0.1004	6.2671	-0.1654	5.2941	6.0230	0.0000	0.0000	
0.1085	6.2185	-0.1330	5.3427	6.0240	0.0000	0.0000	
0.1085	6.2671	-0.1978	5.3427	6.0250	0.0000	0.0000	
0.1004	6.2671	-0.1654	5.3427	6.0260	0.0000	0.0000	
0.1004	6.2671	-0.1816	5.3427	6.0270	0.0000	0.0000	
0.1085	6.2671	-0.1654	5.2941	6.0280	0.0000	0.0000	
0.1126	6.3158	-0.1816	5.3914	6.0290	0.0000	0.0000	
0.1085	6.2671	-0.1816	5.2941	6.0300	0.0000	0.0000	
0.1085	6.3158	-0.1816	5.3427	6.0310	0.0000	0.0000	
0.1045	6.2671	-0.1816	5.3427	6.0320	0.0000	0.0000	
0.1126	6.3158	-0.1816	5.3427	6.0330	0.0000	0.0000	
0.1085	6.2671	-0.2465	5.3427	6.0340	0.0000	0.0000	
0.1126	6.2185	-0.1654	5.2941	6.0350	0.0000	0.0000	
0.1045	6.2185	-0.2141	5.2941	6.0360	0.0000	0.0000	
0.1166	6.2671	-0.2465	5.2941	6.0370	0.0000	0.0000	
0.1045	6.2671	-0.2303	5.2941	6.0380	0.0000	0.0000	
0.1045	6.2671	-0.1654	5.2941	6.0390	0.0000	0.0000	
0.1004	6.3158	-0.1816	5.3427	6.0400	0.0000	0.0000	
0.1166	6.3158	-0.1492	5.3427	6.0410	0.0000	0.0000	
0.1004	6.2671	-0.1654	5.2941	6.0420	0.0000	0.0000	
0.1004	6.3158	-0.1654	5.3427	6.0430	0.0000	0.0000	
0.1126	6.3158	-0.1654	5.2941	6.0440	0.0000	0.0000	
0.1166	6.2671	-0.1816	5.2941	6.0450	0.0000	0.0000	
0.1126	6.3158	-0.1654	5.3427	6.0460	0.0000	0.0000	
0.1004	6.3158	-0.1816	5.3914	6.0470	0.0000	0.0000	
0.1166	6.3158	-0.1816	5.2941	6.0480	0.0000	0.0000	
0.1085	6.3158	-0.1978	5.2941	6.0490	0.0000	0.0000	
0.1004	6.3158	-0.1816	5.3427	6.0500	0.0000	0.0000	
0.1126	6.2671	-0.1978	5.3427	6.0510	0.0000	0.0000	
0.1085	6.3644	-0.1654	5.2941	6.0520	0.0000	0.0000	
0.1085	6.3158	-0.1816	5.3427	6.0530	0.0000	0.0000	
0.1045	6.2671	-0.2465	5.3427	6.0540	0.0000	0.0000	
0.1045	6.3644	-0.2141	5.3427	6.0550	0.0000	0.0000	
0.1166	6.4131	-0.2303	5.2941	6.0560	0.0000	0.0000	
0.1085	6.3644	-0.2465	5.3427	6.0570	0.0000	0.0000	
0.1166	6.3158	-0.2465	5.2454	6.0580	0.0000	0.0000	
0.1045	6.3644	-0.1654	5.3914	6.0590	0.0000	0.0000	
0.1045	6.3158	-0.1816	5.2941	6.0600	0.0000	0.0000	
0.1085	6.3158	-0.1816	5.2941	6.0610	0.0000	0.0000	
0.1045	6.3158	-0.1654	5.3427	6.0620	0.0000	0.0000	
0.1004	6.3158	-0.1978	5.3427	6.0630	0.0000	0.0000	
0.1126	6.3158	-0.1654	5.3427	6.0640	0.0000	0.0000	
0.1045	6.3644	-0.1492	5.3427	6.0650	0.0000	0.0000	
0.1126	6.3158	-0.1654	5.3427	6.0660	0.0000	0.0000	
0.1045	6.2671	-0.1654	5.2941	6.0670	0.0000	0.0000	
0.1004	6.3158	-0.1816	5.2941	6.0680	0.0000	0.0000	
0.1045	6.2671	-0.1978	5.3914	6.0690	0.0000	0.0000	
0.1004	6.3158	-0.1816	5.3427	6.0700	0.0000	0.0000	
0.1045	6.3158	-0.1654	5.3427	6.0710	0.0000	0.0000	
0.1045	6.3158	-0.1654	5.3427	6.0720	0.0000	0.0000	
0.1045	6.3158	-0.2627	5.3427	6.0730	0.0000	0.0000	
0.1126	6.2671	-0.1654	5.3427	6.0740	0.0000	0.0000	
0.1085	6.3644	-0.2141	5.3427	6.0750	0.0000	0.0000	
0.1085	6.3158	-0.2627	5.3914	6.0760	0.0000	0.0000	
0.1085	6.4131	-0.2465	5.3427	6.0770	0.0000	0.0000	
0.1126	6.3644	-0.2141	5.3427	6.0780	0.0000	0.0000	
0.1004	6.2671	-0.1654	5.3427	6.0790	0.0000	0.0000	
0.1085	6.3644	-0.1654	5.3427	6.0800	0.0000	0.0000	
0.1045	6.3158	-0.1492	5.2454	6.0810	0.0000	0.0000	
0.1126	6.3644	-0.1654	5.2941	6.0820	0.0000	0.0000	
0.1085	6.3158	-0.1816	5.3427	6.0830	0.0000	0.0000	
0.1004	6.2671	-0.1654	5.3427	6.0840	0.0000	0.0000	
0.1085	6.3644	-0.1816	5.3427	6.0850	0.0000	0.0000	
0.1166	6.3158	-0.1816	5.3427	6.0860	0.0000	0.0000	
0.1004	6.3158	-0.1978	5.2941	6.0870	0.0000	0.0000	
0.1126	6.3158	-0.1654	5.2941	6.0880	0.0000	0.0000	
0.1126	6.3158	-0.1654	5.3427	6.0890	0.0000	0.0000	
0.1085	6.3644	-0.1654	5.3427	6.0900	0.0000	0.0000	
0.1004	6.3644	-0.1816	5.2941	6.0910	0.0000	0.0000	
0.1126	6.3158	-0.1978	5.2941	6.0920	0.0000	0.0000	
0.1126	6.4131	-0.2141	5.3427	6.0930	0.0000	0.0000	
0.1126	6.3644	-0.2141	5.2941	6.0940	0.0000	0.0000	
0.1085	6.3644	-0.2303	5.2941	6.0950	0.0000	0.0000	
0.1166	6.3158	-0.2465	5.2941	6.0960	0.0000	0.0000	
0.1085	6.3158	-0.2465	5.2454	6.0970	0.0000	0.0000	
0.1166	6.3158	-0.2303	5.2941	6.0980	0.0000	0.0000	
0.1045	6.3644	-0.2303	5.2941	6.0990	0.0000	0.0000	
0.1004	6.3644	-0.1654	5.3427	6.1000	0.0000	0.0000	
0.1126	6.3644	-0.1492	5.2941	6.1010	0.0000	0.0000	
0.1045	6.3158	-0.1654	5.3427	6.1020	0.0000	0.0000	
0.1085	6.4131	-0.1816	5.3427	6.1030	0.0000	0.0000	
0.1085	6.3158	-0.1654	5.3427	6.1040	0.0000	0.0000	
0.1045	6.3644	-0.1816	5.3427	6.1050	0.0000	0.0000	
0.1085	6.4131	-0.1816	5.3427	6.1060	0.0000	0.0000	
0.1126	6.3644	-0.1816	5.3914	6.1070	0.0000	0.0000	
0.1085	6.3158	-0.1816	5.2941	6.1080	0.0000	0.0000	
0.1045	6.4131	-0.1816	5.3427	6.1090	0.0000	0.0000	
0.1166	6.3644	-0.1978	5.3914	6.1100	0.0000	0.0000	
0.1004	6.3644	-0.1654	5.2941	6.1110	0.0000	0.0000	
0.1126	6.3644	-0.2303	5.2941	6.1120	0.0000	0.0000	
0.1207	6.3644	-0.1816	5.3427	6.1130	0.0000	0.0000	
0.1166	6.4131	-0.2303	5.2454	6.1140	0.0000	0.0000	
0.1207	6.3644	-0.2465	5.2454	6.1150	0.0000	0.0000	
0.1126	6.3158	-0.2303	5.3427	6.1160	0.0000	0.0000	
0.1085	6.4131	-0.2303	5.2941	6.1170	0.0000	0.0000	
0.1126	6.3158	-0.2465	5.2941	6.1180	0.0000	0.0000	
0.1085	6.4131	-0.2465	5.2941	6.1190	0.0000	0.0000	
0.1004	6.3158	-0.1816	5.2454	6.1200	0.0000	0.0000	
0.1085	6.3644	-0.1492	5.3427	6.1210	0.0000	0.0000	
0.1247	6.3158	-0.1654	5.2941	6.1220	0.0000	0.0000	
0.1166	6.3158	-0.1816	5.3427	6.1230	0.0000	0.0000	
0.1207	6.3644	-0.1654	5.3427	6.1240	0.0000	0.0000	
0.1166	6.4131	-0.1654	5.3427	6.1250	0.0000	0.0000	
0.1126	6.3644	-0.1654	5.3427	6.1260	0.0000	0.0000	
0.1085	6.4131	-0.1654	5.2941	6.1270	0.0000	0.0000	
0.1085	6.3644	-0.1492	5.2941	6.1280	0.0000	0.0000	
0.1085	6.4131	-0.1654	5.2941	6.1290	0.0000	0.0000	
0.1045	6.4131	-0.1654	5.2454	6.1300	0.0000	0.0000	
0.1004	6.3158	-0.1654	5.3427	6.1310	0.0000	0.0000	
0.1085	6.4131	-0.2303	5.3427	6.1320	0.0000	0.0000	
0.1126	6.3644	-0.2303	5.3427	6.1330	0.0000	0.0000	
0.1085	6.3644	-0.2303	5.2941	6.1340	0.0000	0.0000	
0.1045	6.4131	-0.2141	5.3427	6.1350	0.0000	0.0000	
0.1045	6.3644	-0.2303	5.3427	6.1360	0.0000	0.0000	
0.1207	6.4131	-0.2303	5.3427	6.1370	0.0000	0.0000	
0.1126	6.3644	-0.2303	5.2941	6.1380	0.0000	0.0000	
0.1085	6.4131	-0.2141	5.2941	6.1390	0.0000	0.0000	
0.1085	6.3644	-0.1492	5.3427	6.1400	0.0000	0.0000	
0.1126	6.4131	-0.1654	5.3427	6.1410	0.0000	0.0000	
0.1126	6.4131	-0.1978	5.3914	6.1420	0.0000	0.0000	
0.1126	6.3644	-0.1654	5.3427	6.1430	0.0000	0.0000	
0.1126	6.4131	-0.1492	5.2941	6.1440	0.0000	0.0000	
0.1045	6.3644	-0.1492	5.2454	6.1450	0.0000	0.0000	
0.1126	6.4617	-0.1654	5.3427	6.1460	0.0000	0.0000	
0.1085	6.4131	-0.1978	5.3914	6.1470	0.0000	0.0000	
0.1085	6.4131	-0.1654	5.3914	6.1480	0.0000	0.0000	
0.1045	6.4617	-0.1978	5.2941	6.1490	0.0000	0.0000	
0.1126	6.4617	-0.1654	5.3914	6.1500	0.0000	0.0000	
0.1166	6.4131	-0.1978	5.2941	6.1510	0.0000	0.0000	
0.1045	6.3644	-0.2303	5.3427	6.1520	0.0000	0.0000	
0.1166	6.4131	-0.1330	5.3427	6.1530	0.0000	0.0000	
0.1126	6.4131	-0.2303	5.3427	6.1540	0.0000	0.0000	
0.1126	6.4131	-0.2303	5.2941	6.1550	0.0000	0.0000	
0.1085	6.3644	-0.2465	5.2941	6.1560	0.0000	0.0000	
0.1207	6.4131	-0.2141	5.2941	6.1570	0.0000	0.0000	
0.1085	6.4131	-0.2303	5.2941	6.1580	0.0000	0.0000	
0.1085	6.4131	-0.2465	5.2941	6.1590	0.0000	0.0000	
0.1085	6.4131	-0.1654	5.3427	6.1600	0.0000	0.0000	
0.1126	6.4131	-0.1816	5.3427	6.1610	0.0000	0.0000	
0.1166	6.4617	-0.1654	5.2941	6.1620	0.0000	0.0000	
0.1207	6.4131	-0.1978	5.2941	6.1630	0.0000	0.0000	
0.1166	6.4617	-0.1492	5.2941	6.1640	0.0000	0.0000	
0.1126	6.4131	-0.1816	5.2941	6.1650	0.0000	0.0000	
0.1126	6.4131	-0.1978	5.2941	6.1660	0.0000	0.0000	
0.1126	6.4131	-0.1816	5.2941	6.1670	0.0000	0.0000	
0.1166	6.4131	-0.1816	5.3427	6.1680	0.0000	0.0000	
0.1126	6.4617	-0.1654	5.3914	6.1690	0.0000	0.0000	
0.1126	6.4617	-0.1492	5.3914	6.1700	0.0000	0.0000	
0.1126	6.4131	-0.1816	5.2454	6.1710	0.0000	0.0000	
0.1126	6.3644	-0.1654	5.3427	6.1720	0.0000	0.0000	
0.1126	6.4131	-0.1978	5.2941	6.1730	0.0000	0.0000	
0.1166	6.4131	-0.2141	5.3427	6.1740	0.0000	0.0000	
0.1166	6.4131	-0.2627	5.3427	6.1750	0.0000	0.0000	
0.1166	6.4131	-0.2303	5.3427	6.1760	0.0000	0.0000	
0.1166	6.4617	-0.2627	5.3427	6.1770	0.0000	0.0000	
0.1045	6.4617	-0.2303	5.3427	6.1780	0.0000	0.0000	
0.1126	6.4131	-0.2465	5.3427	6.1790	0.0000	0.0000	
0.1126	6.4131	-0.1816	5.3427	6.1800	0.0000	0.0000	
0.1166	6.4617	-0.1816	5.3427	6.1810	0.0000	0.0000	
0.1085	6.4131	-0.1816	5.2941	6.1820	0.0000	0.0000	
0.1247	6.4617	-0.1330	5.3427	6.1830	0.0000	0.0000	
0.1085	6.4131	-0.1654	5.2454	6.1840	0.0000	0.0000	
0.1166	6.3644	-0.1654	5.3427	6.1850	0.0000	0.0000	
0.1126	6.4617	-0.1654	5.3427	6.1860	0.0000	0.0000	
0.1085	6.4131	-0.1978	5.3427	6.1870	0.0000	0.0000	
0.1166	6.4131	-0.1816	5.3427	6.1880	0.0000	0.0000	
0.1207	6.4131	-0.1654	5.3427	6.1890	0.0000	0.0000	
0.1126	6.4131	-0.1654	5.2454	6.1900	0.0000	0.0000	
0.1166	6.4617	-0.1816	5.2941	6.1910	0.0000	0.0000	
0.1166	6.5104	-0.1816	5.3427	6.1920	0.0000	0.0000	
0.1126	6.5104	-0.2303	5.3914	6.1930	0.0000	0.0000	
0.1166	6.4617	-0.2627	5.3914	6.1940	0.0000	0.0000	
0.1126	6.4617	-0.2303	5.3427	6.1950	0.0000	0.0000	
0.1166	6.4617	-0.2141	5.2941	6.1960	0.0000	0.0000	
0.1085	6.4617	-0.2303	5.3914	6.1970	0.0000	0.0000	
0.1166	6.5104	-0.2303	5.3427	6.1980	0.0000	0.0000	
0.1085	6.4617	-0.2303	5.3427	6.1990	0.0000	0.0000	
0.1166	6.4617	-0.1654	5.2941	6.2000	0.0000	0.0000	
0.1166	6.4131	-0.1654	5.3427	6.2010	0.0000	0.0000	
0.1085	6.4131	-0.1816	5.3427	6.2020	0.0000	0.0000	
0.1166	6.4617	-0.1654	5.2941	6.2030	0.0000	0.0000	
0.1166	6.4131	-0.1816	5.3427	6.2040	0.0000	0.0000	
0.1207	6.4617	-0.1492	5.3427	6.2050	0.0000	0.0000	
0.1085	6.4131	-0.1654	5.3427	6.2060	0.0000	0.0000	
0.1126	6.5104	-0.1816	5.3427	6.2070	0.0000	0.0000	
0.1004	6.5104	-0.1978	5.2941	6.2080	0.0000	0.0000	
0.1166	6.4617	-0.1654	5.3427	6.2090	0.0000	0.0000	
0.1045	6.5104	-0.1654	5.3427	6.2100	0.0000	0.0000	
0.1085	6.4617	-0.1978	5.3427	6.2110	0.0000	0.0000	
0.1166	6.4131	-0.1978	5.3427	6.2120	0.0000	0.0000	
0.1166	6.4617	-0.2465	5.2941	6.2130	0.0000	0.0000	
0.1166	6.5104	-0.2303	5.3427	6.2140	0.0000	0.0000	
0.1166	6.4617	-0.2465	5.3427	6.2150	0.0000	0.0000	
0.1166	6.4617	-0.2303	5.2941	6.2160	0.0000	0.0000	
0.0964	6.4617	-0.2141	5.3427	6.2170	0.0000	0.0000	
0.1207	6.5104	-0.2141	5.2941	6.2180	0.0000	0.0000	
0.1126	6.5104	-0.1816	5.3427	6.2190	0.0000	0.0000	
0.1045	6.5104	-0.1654	5.3914	6.2200	0.0000	0.0000	
0.1166	6.4617	-0.1654	5.2941	6.2210	0.0000	0.0000	
0.1166	6.4617	-0.1816	5.3427	6.2220	0.0000	0.0000	
0.1126	6.4617	-0.1978	5.3427	6.2230	0.0000	0.0000	
0.1166	6.5104	-0.1816	5.3427	6.2240	0.0000	0.0000	
0.1166	6.5104	-0.1654	5.3914	6.2250	0.0000	0.0000	
0.1126	6.5104	-0.1816	5.2941	6.2260	0.0000	0.0000	
0.1126	6.5104	-0.1654	5.2941	6.2270	0.0000	0.0000	
0.1166	6.5104	-0.1492	5.2941	6.2280	0.0000	0.0000	
0.1085	6.4617	-0.1816	5.3427	6.2290	0.0000	0.0000	
0.1126	6.5104	-0.1654	5.3427	6.2300	0.0000	0.0000	
0.1166	6.5104	-0.1654	5.2941	6.2310	0.0000	0.0000	
0.1126	6.5104	-0.1654	5.2941	6.2320	0.0000	0.0000	
0.1085	6.4617	-0.2465	5.2941	6.2330	0.0000	0.0000	
0.1166	6.4131	-0.2627	5.2941	6.2340	0.0000	0.0000	
0.1166	6.4617	-0.2303	5.2941	6.2350	0.0000	0.0000	
0.1207	6.4617	-0.2303	5.3427	6.2360	0.0000	0.0000	
0.1126	6.5590	-0.2465	5.3914	6.2370	0.0000	0.0000	
0.1045	6.4617	-0.2303	5.3427	6.2380	0.0000	0.0000	
0.1166	6.4617	-0.1816	5.3427	6.2390	0.0000	0.0000	
0.1207	6.4617	-0.1816	5.3427	6.2400	0.0000	0.0000	
0.1126	6.5104	-0.1816	5.3427	6.2410	0.0000	0.0000	
0.1045	6.5104	-0.1654	5.2941	6.2420	0.0000	0.0000	
0.1207	6.4617	-0.1654	5.2941	6.2430	0.0000	0.0000	
0.1166	6.4617	-0.1816	5.2941	6.2440	0.0000	0.0000	
0.1166	6.4617	-0.1978	5.3427	6.2450	0.0000	0.0000	
0.1126	6.5590	-0.1978	5.2454	6.2460	0.0000	0.0000	
0.1166	6.5104	-0.1978	5.3427	6.2470	0.0000	0.0000	
0.1166	6.5104	-0.1654	5.2941	6.2480	0.0000	0.0000	
0.1126	6.5104	-0.1492	5.3427	6.2490	0.0000	0.0000	
0.1166	6.5104	-0.1816	5.3427	6.2500	0.0000	0.0000	
0.1207	6.5590	-0.1978	5.2454	6.2510	0.0000	0.0000	
0.1166	6.5104	-0.1816	5.3914	6.2520	0.0000	0.0000	
0.1166	6.5104	-0.2303	5.2941	6.2530	0.0000	0.0000	
0.1247	6.5104	-0.1978	5.3914	6.2540	0.0000	0.0000	
0.1247	6.5104	-0.2465	5.3914	6.2550	0.0000	0.0000	
0.1166	6.4617	-0.2465	5.2941	6.2560	0.0000	0.0000	
0.1166	6.5104	-0.2303	5.3427	6.2570	0.0000	0.0000	
0.1207	6.4617	-0.2465	5.2941	6.2580	0.0000	0.0000	
0.1085	6.5104	-0.1654	5.3427	6.2590	0.0000	0.0000	
0.1126	6.5590	-0.1654	5.2941	6.2600	0.0000	0.0000	
0.1166	6.5104	-0.1654	5.3427	6.2610	0.0000	0.0000	
0.1207	6.5104	-0.1492	5.3427	6.2620	0.0000	0.0000	
0.1126	6.5590	-0.1654	5.3427	6.2630	0.0000	0.0000	
0.1166	6.4617	-0.1816	5.2941	6.2640	0.0000	0.0000	
0.1166	6.5104	-0.1492	5.3427	6.2650	0.0000	0.0000	
0.1166	6.5104	-0.1816	5.3914	6.2660	0.0000	0.0000	
0.1126	6.5104	-0.1816	5.3427	6.2670	0.0000	0.0000	
0.1126	6.4131	-0.1654	5.2941	6.2680	0.0000	0.0000	
0.1207	6.5104	-0.1492	5.2941	6.2690	0.0000	0.0000	
0.1247	6.4617	-0.1654	5.3427	6.2700	0.0000	0.0000	
0.1126	6.5104	-0.1492	5.2941	6.2710	0.0000	0.0000	
0.1166	6.5104	-0.1654	5.3914	6.2720	0.0000	0.0000	
0.1126	6.5104	-0.2303	5.2941	6.2730	0.0000	0.0000	
0.1126	6.5104	-0.2141	5.3427	6.2740	0.0000	0.0000	
0.1207	6.5104	-0.2303	5.3427	6.2750	0.0000	0.0000	
0.1085	6.5104	-0.2303	5.2941	6.2760	0.0000	0.0000	
0.1166	6.5590	-0.2303	5.2941	6.2770	0.0000	0.0000	
0.1126	6.5590	-0.2303	5.2941	6.2780	0.0000	0.0000	
0.1247	6.5590	-0.1654	5.3427	6.2790	0.0000	0.0000	
0.1166	6.5590	-0.1654	5.3427	6.2800	0.0000	0.0000	
0.1166	6.5590	-0.1654	5.2941	6.2810	0.0000	0.0000	
0.1126	6.5590	-0.1654	5.3427	6.2820	0.0000	0.0000	
0.1166	6.6077	-0.1492	5.2454	6.2830	0.0000	0.0000	
0.1004	6.5104	-0.1654	5.3427	6.2840	0.0000	0.0000	
0.1166	6.5104	-0.1816	5.2941	6.2850	0.0000	0.0000	
0.1166	6.5590	-0.1816	5.3427	6.2860	0.0000	0.0000	
0.1126	6.5104	-0.1816	5.2941	6.2870	0.0000	0.0000	
0.1247	6.4617	-0.1654	5.2941	6.2880	0.0000	0.0000	
0.1166	6.5590	-0.1816	5.3427	6.2890	0.0000	0.0000	
0.1166	6.5590	-0.1978	5.3427	6.2900	0.0000	0.0000	
0.1288	6.6077	-0.1654	5.2941	6.2910	0.0000	0.0000	
0.1247	6.5590	-0.1492	5.2941	6.2920	0.0000	0.0000	
0.1166	6.5590	-0.1654	5.3914	6.2930	0.0000	0.0000	
0.1207	6.6077	-0.2141	5.3427	6.2940	0.0000	0.0000	
0.1126	6.5590	-0.2465	5.3427	6.2950	0.0000	0.0000	
0.1126	6.6077	-0.2303	5.3427	6.2960	0.0000	0.0000	
0.1166	6.4617	-0.2141	5.2941	6.2970	0.0000	0.0000	
0.1045	6.5590	-0.2303	5.3914	6.2980	0.0000	0.0000	
0.1085	6.5104	-0.1654	5.2941	6.2990	0.0000	0.0000	
0.1085	6.5590	-0.1816	5.2454	6.3000	0.0000	0.0000	
0.1166	6.6077	-0.1654	5.3427	6.3010	0.0000	0.0000	
0.1126	6.5590	-0.1816	5.3427	6.3020	0.0000	0.0000	
0.1126	6.6077	-0.1654	5.2454	6.3030	0.0000	0.0000	
0.1207	6.5104	-0.1816	5.3914	6.3040	0.0000	0.0000	
0.1045	6.5590	-0.1654	5.2941	6.3050	0.0000	0.0000	
0.1126	6.5590	-0.1492	5.2941	6.3060	0.0000	0.0000	
0.1126	6.5104	-0.1654	5.3427	6.3070	0.0000	0.0000	
0.1166	6.5590	-0.1816	5.2941	6.3080	0.0000	0.0000	
0.1166	6.6077	-0.1816	5.2941	6.3090	0.0000	0.0000	
0.1166	6.5590	-0.1816	5.2941	6.3100	0.0000	0.0000	
0.1166	6.6077	-0.1654	5.3427	6.3110	0.0000	0.0000	
0.1166	6.5590	-0.1654	5.2941	6.3120	0.0000	0.0000	
0.1126	6.5590	-0.2303	5.2941	6.3130	0.0000	0.0000	
0.1207	6.5590	-0.1492	5.2941	6.3140	0.0000	0.0000	
0.1126	6.6077	-0.2303	5.3914	6.3150	0.0000	0.0000	
0.1166	6.5590	-0.2465	5.2941	6.3160	0.0000	0.0000	
0.1085	6.5590	-0.2303	5.3427	6.3170	0.0000	0.0000	
0.1126	6.5590	-0.2303	5.2941	6.3180	0.0000	0.0000	
0.1126	6.5590	-0.1654	5.3427	6.3190	0.0000	0.0000	
0.1166	6.6077	-0.1654	5.3914	6.3200	0.0000	0.0000	
0.1166	6.5590	-0.1654	5.3427	6.3210	0.0000	0.0000	
0.1166	6.5590	-0.1654	5.3427	6.3220	0.0000	0.0000	
0.1166	6.5590	-0.1654	5.2941	6.3230	0.0000	0.0000	
0.1085	6.5590	-0.1654	5.2941	6.3240	0.0000	0.0000	
0.1166	6.6077	-0.1816	5.2941	6.3250	0.0000	0.0000	
0.1207	6.6077	-0.1654	5.3427	6.3260	0.0000	0.0000	
0.1085	6.6077	-0.1654	5.2941	6.3270	0.0000	0.0000	
0.1166	6.6077	-0.1978	5.2941	6.3280	0.0000	0.0000	
0.1085	6.6077	-0.1654	5.3427	6.3290	0.0000	0.0000	
0.1126	6.5590	-0.1492	5.3427	6.3300	0.0000	0.0000	
0.1166	6.6077	-0.1654	5.3427	6.3310	0.0000	0.0000	
0.1126	6.6077	-0.1816	5.3427	6.3320	0.0000	0.0000	
0.1126	6.5590	-0.2303	5.2941	6.3330	0.0000	0.0000	
0.1207	6.5590	-0.2627	5.2941	6.3340	0.0000	0.0000	
0.1166	6.5590	-0.2465	5.3427	6.3350	0.0000	0.0000	
0.1126	6.6077	-0.2303	5.2941	6.3360	0.0000	0.0000	
0.1085	6.5590	-0.2141	5.3427	6.3370	0.0000	0.0000	
0.1207	6.5104	-0.2303	5.2941	6.3380	0.0000	0.0000	
0.1085	6.6564	-0.2465	5.3427	6.3390	0.0000	0.0000	
0.1126	6.5590	-0.1816	5.2454	6.3400	0.0000	0.0000	
0.1045	6.5590	-0.1816	5.3427	6.3410	0.0000	0.0000	
0.1166	6.5590	-0.1654	5.2941	6.3420	0.0000	0.0000	
0.1166	6.6077	-0.1654	5.3914	6.3430	0.0000	0.0000	
0.1166	6.5590	-0.1816	5.3427	6.3440	0.0000	0.0000	
0.1166	6.6077	-0.1816	5.3427	6.3450	0.0000	0.0000	
0.1247	6.6077	-0.1492	5.2941	6.3460	0.0000	0.0000	
0.1126	6.6077	-0.1492	5.3427	6.3470	0.0000	0.0000	
0.1166	6.5590	-0.1816	5.2941	6.3480	0.0000	0.0000	
0.1126	6.6077	-0.1654	5.2454	6.3490	0.0000	0.0000	
0.1166	6.5590	-0.1654	5.2454	6.3500	0.0000	0.0000	
0.1207	6.5590	-0.1816	5.3427	6.3510	0.0000	0.0000	
0.1207	6.6077	-0.2303	5.3427	6.3520	0.0000	0.0000	
0.1166	6.6077	-0.1654	5.2454	6.3530	0.0000	0.0000	
0.1207	6.6077	-0.2303	5.2941	6.3540	0.0000	0.0000	
0.1207	6.5590	-0.2303	5.3427	6.3550	0.0000	0.0000	
0.1247	6.6077	-0.2465	5.3427	6.3560	0.0000	0.0000	
0.1166	6.5590	-0.1978	5.2941	6.3570	0.0000	0.0000	
0.1126	6.6077	-0.2303	5.2941	6.3580	0.0000	0.0000	
0.1126	6.6077	-0.2303	5.2941	6.3590	0.0000	0.0000	
0.1085	6.5590	-0.1816	5.3427	6.3600	0.0000	0.0000	
0.1085	6.6077	-0.1816	5.3427	6.3610	0.0000	0.0000	
0.1207	6.6077	-0.1654	5.2454	6.3620	0.0000	0.0000	
0.1126	6.6077	-0.1978	5.2941	6.3630	0.0000	0.0000	
0.1207	6.6564	-0.1816	5.3427	6.3640	0.0000	0.0000	
0.1166	6.6077	-0.1492	5.2941	6.3650	0.0000	0.0000	
0.1166	6.6077	-0.1816	5.3427	6.3660	0.0000	0.0000	
0.1045	6.6077	-0.1816	5.3427	6.3670	0.0000	0.0000	
0.1126	6.6077	-0.1654	5.2941	6.3680	0.0000	0.0000	
0.1247	6.5590	-0.1654	5.3427	6.3690	0.0000	0.0000	
0.1247	6.6077	-0.1654	5.2941	6.3700	0.0000	0.0000	
0.1166	6.6564	-0.1654	5.3427	6.3710	0.0000	0.0000	
0.1207	6.7050	-0.2141	5.2454	6.3720	0.0000	0.0000	
0.1126	6.6077	-0.2303	5.3427	6.3730	0.0000	0.0000	
0.1207	6.6077	-0.2141	5.3914	6.3740	0.0000	0.0000	
0.1247	6.6077	-0.2303	5.2941	6.3750	0.0000	0.0000	
0.1166	6.6077	-0.2303	5.2941	6.3760	0.0000	0.0000	
0.1126	6.5590	-0.2465	5.3427	6.3770	0.0000	0.0000	
0.1085	6.6077	-0.2303	5.2941	6.3780	0.0000	0.0000	
0.1166	6.7050	-0.2303	5.3427	6.3790	0.0000	0.0000	
0.1126	6.6564	-0.2465	5.3427	6.3800	0.0000	0.0000	
0.1085	6.6564	-0.1816	5.2941	6.3810	0.0000	0.0000	
0.1126	6.6077	-0.1654	5.2941	6.3820	0.0000	0.0000	
0.1166	6.6077	-0.1978	5.2941	6.3830	0.0000	0.0000	
0.1126	6.6077	-0.1816	5.2941	6.3840	0.0000	0.0000	
0.1207	6.6564	-0.1654	5.2941	6.3850	0.0000	0.0000	
0.1085	6.6564	-0.1654	5.3427	6.3860	0.0000	0.0000	
0.1166	6.6564	-0.1816	5.2941	6.3870	0.0000	0.0000	
0.1085	6.6564	-0.1816	5.2941	6.3880	0.0000	0.0000	
0.1207	6.6077	-0.1816	5.3427	6.3890	0.0000	0.0000	
0.1166	6.6077	-0.1654	5.2941	6.3900	0.0000	0.0000	
0.1126	6.6077	-0.2465	5.2941	6.3910	0.0000	0.0000	
0.1126	6.6564	-0.1654	5.2941	6.3920	0.0000	0.0000	
0.1166	6.6077	-0.2465	5.3427	6.3930	0.0000	0.0000	
0.1207	6.6564	-0.2141	5.2941	6.3940	0.0000	0.0000	
0.1126	6.6564	-0.2303	5.2941	6.3950	0.0000	0.0000	
0.1126	6.6564	-0.2303	5.3427	6.3960	0.0000	0.0000	
0.1288	6.6564	-0.2465	5.2941	6.3970	0.0000	0.0000	
0.1166	6.6564	-0.1654	5.2941	6.3980	0.0000	0.0000	
0.1166	6.6077	-0.2141	5.3427	6.3990	0.0000	0.0000	
0.1166	6.6564	-0.2303	5.3427	6.4000	0.0000	0.0000	
0.1085	6.6564	-0.1492	5.2941	6.4010	0.0000	0.0000	
0.1166	6.6077	-0.1816	5.3427	6.4020	0.0000	0.0000	
0.1085	6.6564	-0.1330	5.3427	6.4030	0.0000	0.0000	
0.1207	6.5590	-0.1654	5.3427	6.4040	0.0000	0.0000	
0.1166	6.6564	-0.1654	5.3427	6.4050	0.0000	0.0000	
0.1207	6.6564	-0.1816	5.3427	6.4060	0.0000	0.0000	
0.1166	6.6564	-0.1654	5.2941	6.4070	0.0000	0.0000	
0.1166	6.7050	-0.1654	5.3427	6.4080	0.0000	0.0000	
0.1045	6.6564	-0.1978	5.3427	6.4090	0.0000	0.0000	
0.1166	6.6564	-0.1492	5.2941	6.4100	0.0000	0.0000	
0.1207	6.6564	-0.2303	5.3914	6.4110	0.0000	0.0000	
0.1126	6.6564	-0.2303	5.3427	6.4120	0.0000	0.0000	
0.1166	6.6564	-0.2303	5.3914	6.4130	0.0000	0.0000	
0.1166	6.7050	-0.2465	5.3427	6.4140	0.0000	0.0000	
0.1126	6.6564	-0.2465	5.3427	6.4150	0.0000	0.0000	
0.1126	6.6564	-0.2303	5.3914	6.4160	0.0000	0.0000	
0.1207	6.6564	-0.2303	5.3427	6.4170	0.0000	0.0000	
0.1166	6.7050	-0.1492	5.3427	6.4180	0.0000	0.0000	
0.1085	6.7050	-0.2303	5.2941	6.4190	0.0000	0.0000	
0.1207	6.6564	-0.2303	5.3427	6.4200	0.0000	0.0000	
0.1166	6.7537	-0.1816	5.2454	6.4210	0.0000	0.0000	
0.1288	6.7050	-0.1492	5.3427	6.4220	0.0000	0.0000	
0.1207	6.7050	-0.1978	5.3427	6.4230	0.0000	0.0000	
0.1166	6.6564	-0.1654	5.3427	6.4240	0.0000	0.0000	
0.1207	6.7050	-0.1654	5.2941	6.4250	0.0000	0.0000	
0.1207	6.6564	-0.1654	5.2941	6.4260	0.0000	0.0000	
0.1085	6.6564	-0.1816	5.3427	6.4270	0.0000	0.0000	
0.1085	6.6564	-0.1654	5.2941	6.4280	0.0000	0.0000	
0.1085	6.7537	-0.1654	5.3427	6.4290	0.0000	0.0000	
0.1207	6.6564	-0.1816	5.2941	6.4300	0.0000	0.0000	
0.1166	6.7050	-0.2303	5.3427	6.4310	0.0000	0.0000	
0.1166	6.7050	-0.2465	5.3427	6.4320	0.0000	0.0000	
0.1166	6.7050	-0.2465	5.2941	6.4330	0.0000	0.0000	
0.1207	6.7050	-0.2303	5.2941	6.4340	0.0000	0.0000	
0.1085	6.7050	-0.2141	5.3427	6.4350	0.0000	0.0000	
0.1126	6.6564	-0.2141	5.3427	6.4360	0.0000	0.0000	
0.1207	6.6077	-0.1492	5.3427	6.4370	0.0000	0.0000	
0.1166	6.7050	-0.1654	5.3427	6.4380	0.0000	0.0000	
0.1126	6.6564	-0.2465	5.3427	6.4390	0.0000	0.0000	
0.1166	6.6564	-0.2465	5.2941	6.4400	0.0000	0.0000	
0.1207	6.7050	-0.1654	5.3427	6.4410	0.0000	0.0000	
0.1207	6.7050	-0.1816	5.3427	6.4420	0.0000	0.0000	
0.1247	6.7050	-0.1654	5.2941	6.4430	0.0000	0.0000	
0.1085	6.7537	-0.1816	5.2941	6.4440	0.0000	0.0000	
0.1166	6.6564	-0.1816	5.3914	6.4450	0.0000	0.0000	
0.1207	6.6564	-0.1978	5.2941	6.4460	0.0000	0.0000	
0.1207	6.6564	-0.1978	5.2941	6.4470	0.0000	0.0000	
0.1247	6.6564	-0.1816	5.2941	6.4480	0.0000	0.0000	
0.1247	6.7050	-0.1654	5.2941	6.4490	0.0000	0.0000	
0.1126	6.7050	-0.1654	5.2941	6.4500	0.0000	0.0000	
0.1166	6.7537	-0.2465	5.3427	6.4510	0.0000	0.0000	
0.1166	6.8023	-0.1654	5.3427	6.4520	0.0000	0.0000	
0.1288	6.7050	-0.2465	5.3427	6.4530	0.0000	0.0000	
0.1247	6.6564	-0.2465	5.3427	6.4540	0.0000	0.0000	
0.1247	6.6077	-0.2141	5.3914	6.4550	0.0000	0.0000	
0.1166	6.7050	-0.2465	5.3914	6.4560	0.0000	0.0000	
0.1288	6.7537	-0.2303	5.2941	6.4570	0.0000	0.0000	
0.1126	6.7050	-0.2303	5.2941	6.4580	0.0000	0.0000	
0.1166	6.7050	-0.2303	5.3427	6.4590	0.0000	0.0000	
0.1166	6.7537	-0.1816	5.3427	6.4600	0.0000	0.0000	
0.1207	6.7537	-0.1492	5.2941	6.4610	0.0000	0.0000	
0.1207	6.7050	-0.1654	5.2941	6.4620	0.0000	0.0000	
0.1166	6.6564	-0.1816	5.3427	6.4630	0.0000	0.0000	
0.1126	6.6564	-0.1816	5.3427	6.4640	0.0000	0.0000	
0.1166	6.7050	-0.1492	5.3427	6.4650	0.0000	0.0000	
0.1126	6.7050	-0.1654	5.3427	6.4660	0.0000	0.0000	
0.1166	6.7537	-0.1654	5.2941	6.4670	0.0000	0.0000	
0.1126	6.7537	-0.1816	5.3427	6.4680	0.0000	0.0000	
0.1207	6.7537	-0.1816	5.3427	6.4690	0.0000	0.0000	
0.1126	6.6564	-0.1654	5.3914	6.4700	0.0000	0.0000	
0.1126	6.6564	-0.1816	5.2941	6.4710	0.0000	0.0000	
0.1247	6.7050	-0.2303	5.3427	6.4720	0.0000	0.0000	
0.1166	6.7537	-0.2141	5.3427	6.4730	0.0000	0.0000	
0.1166	6.7537	-0.2141	5.3914	6.4740	0.0000	0.0000	
0.1166	6.8023	-0.2303	5.3914	6.4750	0.0000	0.0000	
0.1126	6.6564	-0.2465	5.3427	6.4760	0.0000	0.0000	
0.1247	6.7537	-0.2303	5.3427	6.4770	0.0000	0.0000	
0.1166	6.6564	-0.2465	5.3427	6.4780	0.0000	0.0000	
0.1126	6.6564	-0.2303	5.3427	6.4790	0.0000	0.0000	
0.1166	6.7537	-0.1654	5.2454	6.4800	0.0000	0.0000	
0.1126	6.7537	-0.1816	5.2941	6.4810	0.0000	0.0000	
0.1085	6.7537	-0.1816	5.3914	6.4820	0.0000	0.0000	
0.1166	6.7537	-0.1492	5.3914	6.4830	0.0000	0.0000	
0.1288	6.7537	-0.1492	5.2941	6.4840	0.0000	0.0000	
0.1207	6.6564	-0.1330	5.2941	6.4850	0.0000	0.0000	
0.1207	6.6564	-0.1654	5.3914	6.4860	0.0000	0.0000	
0.1166	6.7537	-0.1654	5.3914	6.4870	0.0000	0.0000	
0.1085	6.8023	-0.1654	5.3427	6.4880	0.0000	0.0000	
0.1288	6.7050	-0.1654	5.3427	6.4890	0.0000	0.0000	
0.1247	6.7537	-0.1654	5.2454	6.4900	0.0000	0.0000	
0.1166	6.8023	-0.1978	5.2454	6.4910	0.0000	0.0000	
0.1166	6.7050	-0.1654	5.3427	6.4920	0.0000	0.0000	
0.1166	6.7050	-0.1654	5.2941	6.4930	0.0000	0.0000	
0.1247	6.7050	-0.2303	5.2941	6.4940	0.0000	0.0000	
0.1207	6.7537	-0.2303	5.2941	6.4950	0.0000	0.0000	
0.1207	6.7537	-0.2141	5.3427	6.4960	0.0000	0.0000	
0.1166	6.7050	-0.2465	5.2941	6.4970	0.0000	0.0000	
0.1207	6.7050	-0.1492	5.3427	6.4980	0.0000	0.0000	
0.1247	6.7050	-0.1654	5.2941	6.4990	0.0000	0.0000	
0.1207	6.8023	-0.1654	5.3427	6.5000	0.0000	0.0000	
0.1126	6.7050	-0.1654	5.3427	6.5010	0.0000	0.0000	
0.1288	6.8023	-0.1816	5.2941	6.5020	0.0000	0.0000	
0.1166	6.7050	-0.1816	5.3427	6.5030	0.0000	0.0000	
0.1207	6.7050	-0.1654	5.3914	6.5040	0.0000	0.0000	
0.1166	6.7537	-0.1816	5.2941	6.5050	0.0000	0.0000	
0.1207	6.7050	-0.1816	5.3427	6.5060	0.0000	0.0000	
0.1207	6.7537	-0.1492	5.3427	6.5070	0.0000	0.0000	
0.1166	6.8023	-0.1492	5.2941	6.5080	0.0000	0.0000	
0.1247	6.7537	-0.1654	5.2941	6.5090	0.0000	0.0000	
0.1207	6.8023	-0.1654	5.3427	6.5100	0.0000	0.0000	
0.1288	6.7537	-0.1816	5.3427	6.5110	0.0000	0.0000	
0.1207	6.7537	-0.1492	5.2941	6.5120	0.0000	0.0000	
0.1166	6.7537	-0.1492	5.3427	6.5130	0.0000	0.0000	
0.1247	6.8023	-0.2465	5.2941	6.5140	0.0000	0.0000	
0.1247	6.7537	-0.1654	5.3914	6.5150	0.0000	0.0000	
0.1207	6.8023	-0.2141	5.2454	6.5160	0.0000	0.0000	
0.1247	6.8023	-0.2303	5.2941	6.5170	0.0000	0.0000	
0.1288	6.7537	-0.1654	5.3427	6.5180	0.0000	0.0000	
0.1166	6.7537	-0.1816	5.2941	6.5190	0.0000	0.0000	
0.1247	6.7050	-0.1654	5.2941	6.5200	0.0000	0.0000	
0.1207	6.7537	-0.1654	5.2941	6.5210	0.0000	0.0000	
0.1207	6.7537	-0.1654	5.3427	6.5220	0.0000	0.0000	
0.1288	6.7537	-0.1492	5.3427	6.5230	0.0000	0.0000	
0.1247	6.8023	-0.1654	5.3427	6.5240	0.0000	0.0000	
0.1166	6.7537	-0.1492	5.3427	6.5250	0.0000	0.0000	
0.1166	6.8023	-0.1816	5.3427	6.5260	0.0000	0.0000	
0.1247	6.8023	-0.1654	5.3427	6.5270	0.0000	0.0000	
0.1247	6.8023	-0.1654	5.3427	6.5280	0.0000	0.0000	
0.1207	6.7050	-0.1654	5.3427	6.5290	0.0000	0.0000	
0.1166	6.8023	-0.1654	5.3427	6.5300	0.0000	0.0000	
0.1166	6.8023	-0.1978	5.3427	6.5310	0.0000	0.0000	
0.1207	6.7537	-0.1816	5.3427	6.5320	0.0000	0.0000	
0.1247	6.7537	-0.1816	5.2941	6.5330	0.0000	0.0000	
0.1207	6.8023	-0.2303	5.2941	6.5340	0.0000	0.0000	
0.1288	6.7537	-0.2141	5.3427	6.5350	0.0000	0.0000	
0.1207	6.8023	-0.2303	5.2941	6.5360	0.0000	0.0000	
0.1166	6.8023	-0.2465	5.3427	6.5370	0.0000	0.0000	
0.1328	6.7537	-0.1654	5.3427	6.5380	0.0000	0.0000	
0.1288	6.7537	-0.1816	5.2941	6.5390	0.0000	0.0000	
0.1247	6.7537	-0.1654	5.3914	6.5400	0.0000	0.0000	
0.1328	6.7050	-0.1654	5.2941	6.5410	0.0000	0.0000	
0.1126	6.7537	-0.1492	5.3427	6.5420	0.0000	0.0000	
0.1288	6.8023	-0.1816	5.3427	6.5430	0.0000	0.0000	
0.1166	6.7050	-0.1654	5.3427	6.5440	0.0000	0.0000	
0.1207	6.8023	-0.1978	5.3427	6.5450	0.0000	0.0000	
0.1288	6.7537	-0.1654	5.2941	6.5460	0.0000	0.0000	
0.1288	6.8023	-0.1492	5.4400	6.5470	0.0000	0.0000	
0.1247	6.7537	-0.1816	5.2941	6.5480	0.0000	0.0000	
0.1369	6.8023	-0.1492	5.3427	6.5490	0.0000	0.0000	
0.1328	6.8510	-0.1654	5.2941	6.5500	0.0000	0.0000	
0.1288	6.8023	-0.1492	5.2941	6.5510	0.0000	0.0000	
0.1207	6.8023	-0.1654	5.3427	6.5520	0.0000	0.0000	
0.1247	6.8023	-0.1492	5.3427	6.5530	0.0000	0.0000	
0.1207	6.8023	-0.2465	5.3914	6.5540	0.0000	0.0000	
0.1328	6.7537	-0.2303	5.3427	6.5550	0.0000	0.0000	
0.1207	6.8510	-0.2303	5.3914	6.5560	0.0000	0.0000	
0.1166	6.7537	-0.2141	5.2454	6.5570	0.0000	0.0000	
0.1166	6.8023	-0.1816	5.2941	6.5580	0.0000	0.0000	
0.1288	6.7537	-0.1654	5.2941	6.5590	0.0000	0.0000	
0.1247	6.8023	-0.1654	5.2941	6.5600	0.0000	0.0000	
0.1207	6.8510	-0.1816	5.3914	6.5610	0.0000	0.0000	
0.1166	6.8510	-0.1816	5.3427	6.5620	0.0000	0.0000	
0.1166	6.8023	-0.1816	5.2454	6.5630	0.0000	0.0000	
0.1207	6.8023	-0.1654	5.3914	6.5640	0.0000	0.0000	
0.1288	6.7537	-0.1492	5.3427	6.5650	0.0000	0.0000	
0.1126	6.8023	-0.1816	5.2941	6.5660	0.0000	0.0000	
0.1166	6.8510	-0.1816	5.3914	6.5670	0.0000	0.0000	
0.1207	6.8023	-0.1816	5.4400	6.5680	0.0000	0.0000	
0.1207	6.8510	-0.1816	5.3427	6.5690	0.0000	0.0000	
0.1207	6.8023	-0.1492	5.3427	6.5700	0.0000	0.0000	
0.1288	6.8023	-0.1654	5.3427	6.5710	0.0000	0.0000	
0.1247	6.8023	-0.1816	5.2941	6.5720	0.0000	0.0000	
0.1247	6.8510	-0.1978	5.3427	6.5730	0.0000	0.0000	
0.1247	6.8023	-0.2465	5.2941	6.5740	0.0000	0.0000	
0.1207	6.8023	-0.2303	5.3427	6.5750	0.0000	0.0000	
0.1288	6.7537	-0.2141	5.2454	6.5760	0.0000	0.0000	
0.1207	6.8510	-0.2465	5.3427	6.5770	0.0000	0.0000	
0.1166	6.8510	-0.1816	5.3427	6.5780	0.0000	0.0000	
0.1166	6.8023	-0.1654	5.3427	6.5790	0.0000	0.0000	
0.1207	6.8023	-0.1816	5.3427	6.5800	0.0000	0.0000	
0.1288	6.8510	-0.1492	5.3914	6.5810	0.0000	0.0000	
0.1207	6.8996	-0.1816	5.3427	6.5820	0.0000	0.0000	
0.1328	6.8023	-0.1816	5.2941	6.5830	0.0000	0.0000	
0.1247	6.8023	-0.1654	5.3427	6.5840	0.0000	0.0000	
0.1207	6.8510	-0.1654	5.2941	6.5850	0.0000	0.0000	
0.1247	6.8510	-0.1654	5.2941	6.5860	0.0000	0.0000	
0.1247	6.8023	-0.1816	5.3427	6.5870	0.0000	0.0000	
0.1247	6.8996	-0.1654	5.3427	6.5880	0.0000	0.0000	
0.1247	6.8510	-0.1654	5.3427	6.5890	0.0000	0.0000	
0.1247	6.8510	-0.1816	5.3427	6.5900	0.0000	0.0000	
0.1247	6.8510	-0.1816	5.3427	6.5910	0.0000	0.0000	
0.1328	6.8023	-0.1816	5.2941	6.5920	0.0000	0.0000	
0.1247	6.8023	-0.1816	5.3427	6.5930	0.0000	0.0000	
0.1166	6.8510	-0.2303	5.2941	6.5940	0.0000	0.0000	
0.1247	6.8510	-0.2303	5.2941	6.5950	0.0000	0.0000	
0.1207	6.9483	-0.2465	5.2454	6.5960	0.0000	0.0000	
0.1369	6.8510	-0.2465	5.2941	6.5970	0.0000	0.0000	
0.1207	6.8023	-0.1816	5.2941	6.5980	0.0000	0.0000	
0.1247	6.8996	-0.1816	5.3427	6.5990	0.0000	0.0000	
0.1207	6.8996	-0.1654	5.2941	6.6000	0.0000	0.0000	
0.1166	6.8510	-0.1654	5.3427	6.6010	0.0000	0.0000	
0.1247	6.8510	-0.1492	5.2941	6.6020	0.0000	0.0000	
0.1288	6.8510	-0.1978	5.2454	6.6030	0.0000	0.0000	
0.1247	6.8023	-0.1492	5.3427	6.6040	0.0000	0.0000	
0.1166	6.8510	-0.1816	5.3427	6.6050	0.0000	0.0000	
0.1247	6.8996	-0.1492	5.2941	6.6060	0.0000	0.0000	
0.1247	6.8510	-0.1492	5.2941	6.6070	0.0000	0.0000	
0.1247	6.8996	-0.1492	5.2941	6.6080	0.0000	0.0000	
0.1247	6.8510	-0.1654	5.3427	6.6090	0.0000	0.0000	
0.1247	6.8996	-0.1816	5.3427	6.6100	0.0000	0.0000	
0.1166	6.8510	-0.1492	5.2941	6.6110	0.0000	0.0000	
0.1207	6.8023	-0.1654	5.3427	6.6120	0.0000	0.0000	
0.1288	6.8510	-0.1816	5.2941	6.6130	0.0000	0.0000	
0.1247	6.8510	-0.2465	5.3427	6.6140	0.0000	0.0000	
0.1288	6.8510	-0.1654	5.3427	6.6150	0.0000	0.0000	
0.1328	6.8510	-0.2141	5.3427	6.6160	0.0000	0.0000	
0.1288	6.8996	-0.2303	5.2941	6.6170	0.0000	0.0000	
0.1288	6.8510	-0.1654	5.3427	6.6180	0.0000	0.0000	
0.1328	6.8510	-0.1654	5.2941	6.6190	0.0000	0.0000	
0.1247	6.8996	-0.1654	5.2941	6.6200	0.0000	0.0000	
0.1207	6.8996	-0.1978	5.3427	6.6210	0.0000	0.0000	
0.1247	6.9483	-0.1654	5.2941	6.6220	0.0000	0.0000	
0.1247	6.9483	-0.1816	5.3427	6.6230	0.0000	0.0000	
0.1328	6.9969	-0.1816	5.3427	6.6240	0.0000	0.0000	
0.1288	6.8510	-0.1492	5.2941	6.6250	0.0000	0.0000	
0.1288	6.8510	-0.1492	5.3427	6.6260	0.0000	0.0000	
0.1207	6.8510	-0.1816	5.3427	6.6270	0.0000	0.0000	
0.1207	6.8510	-0.1654	5.3914	6.6280	0.0000	0.0000	
0.1288	6.8996	-0.1654	5.3427	6.6290	0.0000	0.0000	
0.1288	6.8023	-0.1654	5.2941	6.6300	0.0000	0.0000	
0.1288	6.8996	-0.1654	5.3427	6.6310	0.0000	0.0000	
0.1247	6.8996	-0.1654	5.3914	6.6320	0.0000	0.0000	
0.1247	6.8996	-0.1654	5.3427	6.6330	0.0000	0.0000	
0.1288	6.9483	-0.2303	5.3427	6.6340	0.0000	0.0000	
0.1247	6.8510	-0.2303	5.3427	6.6350	0.0000	0.0000	
0.1247	6.8510	-0.2303	5.3427	6.6360	0.0000	0.0000	
0.1288	6.8510	-0.2303	5.2941	6.6370	0.0000	0.0000	
0.1207	6.8510	-0.1492	5.2941	6.6380	0.0000	0.0000	
0.1085	6.8510	-0.1816	5.3914	6.6390	0.0000	0.0000	
0.1288	6.9483	-0.1654	5.3427	6.6400	0.0000	0.0000	
0.1126	6.8996	-0.1654	5.3914	6.6410	0.0000	0.0000	
0.1288	6.8996	-0.1492	5.3427	6.6420	0.0000	0.0000	
0.1166	6.8996	-0.1816	5.3427	6.6430	0.0000	0.0000	
0.1288	6.8996	-0.1654	5.3427	6.6440	0.0000	0.0000	
0.1207	6.8510	-0.1816	5.3427	6.6450	0.0000	0.0000	
0.1247	6.9483	-0.1816	5.3427	6.6460	0.0000	0.0000	
0.1247	6.8996	-0.1816	5.3427	6.6470	0.0000	0.0000	
0.1288	6.8996	-0.1654	5.2941	6.6480	0.0000	0.0000	
0.1247	6.9483	-0.1816	5.3427	6.6490	0.0000	0.0000	
0.1369	6.8510	-0.1816	5.3427	6.6500	0.0000	0.0000	
0.1166	6.9483	-0.1654	5.3427	6.6510	0.0000	0.0000	
0.1247	6.8996	-0.1978	5.3427	6.6520	0.0000	0.0000	
0.1288	6.9483	-0.1492	5.2941	6.6530	0.0000	0.0000	
0.1166	6.8996	-0.1816	5.3427	6.6540	0.0000	0.0000	
0.1288	6.8996	-0.2303	5.3427	6.6550	0.0000	0.0000	
0.1288	6.9483	-0.2465	5.3427	6.6560	0.0000	0.0000	
0.1207	6.9483	-0.1816	5.3427	6.6570	0.0000	0.0000	
0.1247	6.9969	-0.1654	5.3427	6.6580	0.0000	0.0000	
0.1288	6.8510	-0.1654	5.2941	6.6590	0.0000	0.0000	
0.1328	6.8996	-0.1816	5.3427	6.6600	0.0000	0.0000	
0.1247	6.9483	-0.1492	5.3427	6.6610	0.0000	0.0000	
0.1166	6.9483	-0.1654	5.3427	6.6620	0.0000	0.0000	
0.1247	6.8996	-0.1816	5.2941	6.6630	0.0000	0.0000	
0.1166	6.8996	-0.1816	5.3427	6.6640	0.0000	0.0000	
0.1207	6.8996	-0.1654	5.2941	6.6650	0.0000	0.0000	
0.1207	6.8996	-0.1816	5.3427	6.6660	0.0000	0.0000	
0.1288	6.8996	-0.1816	5.3427	6.6670	0.0000	0.0000	
0.1247	6.9483	-0.1816	5.3427	6.6680	0.0000	0.0000	
0.1207	6.9483	-0.1654	5.3427	6.6690	0.0000	0.0000	
0.1247	6.8996	-0.1654	5.3427	6.6700	0.0000	0.0000	
0.1328	6.8996	-0.1654	5.3914	6.6710	0.0000	0.0000	
0.1085	6.9483	-0.1654	5.3427	6.6720	0.0000	0.0000	
0.1288	6.9483	-0.1654	5.3914	6.6730	0.0000	0.0000	
0.1126	6.9483	-0.1978	5.3427	6.6740	0.0000	0.0000	
0.1207	6.8996	-0.2303	5.2941	6.6750	0.0000	0.0000	
0.1328	6.8996	-0.1816	5.3427	6.6760	0.0000	0.0000	
0.1207	6.9483	-0.1492	5.2941	6.6770	0.0000	0.0000	
0.1288	6.9483	-0.1654	5.3914	6.6780	0.0000	0.0000	
0.1247	6.8996	-0.1978	5.3427	6.6790	0.0000	0.0000	
0.1247	6.9483	-0.1654	5.2454	6.6800	0.0000	0.0000	
0.1328	6.9969	-0.1492	5.2941	6.6810	0.0000	0.0000	
0.1207	6.9483	-0.1816	5.3427	6.6820	0.0000	0.0000	
0.1247	6.9483	-0.1816	5.2941	6.6830	0.0000	0.0000	
0.1288	6.9483	-0.1654	5.2941	6.6840	0.0000	0.0000	
0.1247	6.8996	-0.1654	5.3427	6.6850	0.0000	0.0000	
0.1288	6.9483	-0.1816	5.3427	6.6860	0.0000	0.0000	
0.1288	6.8996	-0.1654	5.3427	6.6870	0.0000	0.0000	
0.1288	6.8996	-0.1816	5.3427	6.6880	0.0000	0.0000	
0.1247	6.9969	-0.1978	5.3427	6.6890	0.0000	0.0000	
0.1247	6.8996	-0.1654	5.3914	6.6900	0.0000	0.0000	
0.1288	6.9483	-0.1492	5.3427	6.6910	0.0000	0.0000	
0.1288	6.9969	-0.1654	5.4400	6.6920	0.0000	0.0000	
0.1328	6.9969	-0.1816	5.2941	6.6930	0.0000	0.0000	
0.1288	6.9483	-0.2141	5.2941	6.6940	0.0000	0.0000	
0.1288	6.9483	-0.1654	5.2941	6.6950	0.0000	0.0000	
0.1369	6.9969	-0.1654	5.3427	6.6960	0.0000	0.0000	
0.1328	6.9483	-0.1816	5.2941	6.6970	0.0000	0.0000	
0.1369	6.8996	-0.1816	5.3427	6.6980	0.0000	0.0000	
0.1288	6.9483	-0.1654	5.3427	6.6990	0.0000	0.0000	
0.1247	6.9483	-0.1816	5.3427	6.7000	0.0000	0.0000	
0.1288	6.9483	-0.1654	5.3427	6.7010	0.0000	0.0000	
0.1247	6.9483	-0.1654	5.3427	6.7020	0.0000	0.0000	
0.1247	6.9969	-0.1654	5.3427	6.7030	0.0000	0.0000	
0.1247	6.9483	-0.1816	5.3427	6.7040	0.0000	0.0000	
0.1288	6.9969	-0.1654	5.2941	6.7050	0.0000	0.0000	
0.1247	6.9483	-0.1654	5.2941	6.7060	0.0000	0.0000	
0.1288	6.9483	-0.1816	5.2941	6.7070	0.0000	0.0000	
0.1288	6.9483	-0.1816	5.2941	6.7080	0.0000	0.0000	
0.1288	6.9969	-0.1654	5.2941	6.7090	0.0000	0.0000	
0.1207	7.0456	-0.1492	5.2454	6.7100	0.0000	0.0000	
0.1288	6.9483	-0.1492	5.2941	6.7110	0.0000	0.0000	
0.1369	6.9969	-0.1978	5.2941	6.7120	0.0000	0.0000	
0.1247	6.9969	-0.1816	5.3427	6.7130	0.0000	0.0000	
0.1247	6.9483	-0.1654	5.2941	6.7140	0.0000	0.0000	
0.1288	6.8996	-0.2141	5.2941	6.7150	0.0000	0.0000	
0.1247	6.9969	-0.1654	5.2941	6.7160	0.0000	0.0000	
0.1288	7.0456	-0.2141	5.2941	6.7170	0.0000	0.0000	
0.1247	6.9483	-0.1816	5.3427	6.7180	0.0000	0.0000	
0.1288	6.9969	-0.1816	5.3427	6.7190	0.0000	0.0000	
0.1369	6.9969	-0.1654	5.2941	6.7200	0.0000	0.0000	
0.1288	6.9969	-0.1492	5.3427	6.7210	0.0000	0.0000	
0.1328	6.9969	-0.1816	5.3914	6.7220	0.0000	0.0000	
0.1207	6.9969	-0.1816	5.3427	6.7230	0.0000	0.0000	
0.1247	6.9483	-0.1167	5.3427	6.7240	0.0000	0.0000	
0.1328	6.9483	-0.1816	5.2941	6.7250	0.0000	0.0000	
0.1288	6.9969	-0.1816	5.3427	6.7260	0.0000	0.0000	
0.1166	6.9969	-0.1816	5.2941	6.7270	0.0000	0.0000	
0.1328	6.9969	-0.1654	5.3427	6.7280	0.0000	0.0000	
0.1247	6.9483	-0.1816	5.2941	6.7290	0.0000	0.0000	
0.1166	6.9969	-0.1816	5.3427	6.7300	0.0000	0.0000	
0.1247	6.9969	-0.1492	5.2941	6.7310	0.0000	0.0000	
0.1288	6.9969	-0.1654	5.2941	6.7320	0.0000	0.0000	
0.1288	6.9969	-0.1654	5.3427	6.7330	0.0000	0.0000	
0.1288	7.0456	-0.1654	5.3427	6.7340	0.0000	0.0000	
0.1288	6.9969	-0.1654	5.2941	6.7350	0.0000	0.0000	
0.1247	6.9969	-0.1816	5.2941	6.7360	0.0000	0.0000	
0.1207	6.9969	-0.1654	5.3427	6.7370	0.0000	0.0000	
0.1126	6.9483	-0.1816	5.2941	6.7380	0.0000	0.0000	
0.1207	6.9969	-0.1654	5.3427	6.7390	0.0000	0.0000	
0.1166	6.9969	-0.1654	5.2941	6.7400	0.0000	0.0000	
0.1288	7.0456	-0.1654	5.2941	6.7410	0.0000	0.0000	
0.1288	6.9969	-0.1654	5.3914	6.7420	0.0000	0.0000	
0.1328	6.9969	-0.1816	5.3427	6.7430	0.0000	0.0000	
0.1328	6.9969	-0.1005	5.2941	6.7440	0.0000	0.0000	
0.1207	6.9483	-0.1816	5.2454	6.7450	0.0000	0.0000	
0.1328	6.9483	-0.1978	5.2941	6.7460	0.0000	0.0000	
0.1288	7.0456	-0.1492	5.2941	6.7470	0.0000	0.0000	
0.1247	6.9969	-0.1654	5.3427	6.7480	0.0000	0.0000	
0.1247	6.9969	-0.1978	5.3914	6.7490	0.0000	0.0000	
0.1328	6.9969	-0.1654	5.3914	6.7500	0.0000	0.0000	
0.1369	6.9969	-0.1654	5.2941	6.7510	0.0000	0.0000	
0.1247	6.9969	-0.1816	5.2941	6.7520	0.0000	0.0000	
0.1288	7.0456	-0.1816	5.2941	6.7530	0.0000	0.0000	
0.1369	7.0456	-0.1654	5.3427	6.7540	0.0000	0.0000	
0.1369	7.0456	-0.1816	5.3427	6.7550	0.0000	0.0000	
0.1328	7.0456	-0.1816	5.2941	6.7560	0.0000	0.0000	
0.1247	6.9483	-0.1816	5.2941	6.7570	0.0000	0.0000	
0.1288	7.0942	-0.1654	5.2941	6.7580	0.0000	0.0000	
0.1288	6.9483	-0.1816	5.3427	6.7590	0.0000	0.0000	
0.1288	7.0456	-0.1654	5.3427	6.7600	0.0000	0.0000	
0.1045	7.0456	-0.1816	5.3914	6.7610	0.0000	0.0000	
0.1247	7.0456	-0.1978	5.3427	6.7620	0.0000	0.0000	
0.1207	6.9969	-0.0843	5.2941	6.7630	0.0000	0.0000	
0.1288	6.9483	-0.1492	5.2941	6.7640	0.0000	0.0000	
0.1369	6.9969	-0.1330	5.3427	6.7650	0.0000	0.0000	
0.1247	7.0456	-0.1654	5.2941	6.7660	0.0000	0.0000	
0.1247	6.9483	-0.1654	5.2941	6.7670	0.0000	0.0000	
0.1247	7.0456	-0.1816	5.3427	6.7680	0.0000	0.0000	
0.1288	6.9969	-0.1654	5.2941	6.7690	0.0000	0.0000	
0.1247	6.9969	-0.1816	5.2941	6.7700	0.0000	0.0000	
0.1288	6.9969	-0.1654	5.2941	6.7710	0.0000	0.0000	
0.1328	7.0942	-0.1654	5.3427	6.7720	0.0000	0.0000	
0.1207	6.8996	-0.1492	5.2941	6.7730	0.0000	0.0000	
0.1247	7.0456	-0.1816	5.3427	6.7740	0.0000	0.0000	
0.1247	7.0942	-0.1654	5.3427	6.7750	0.0000	0.0000	
0.1247	6.9969	-0.1654	5.3427	6.7760	0.0000	0.0000	
0.1247	7.0942	-0.1654	5.2941	6.7770	0.0000	0.0000	
0.1247	7.0456	-0.1816	5.3427	6.7780	0.0000	0.0000	
0.1247	6.9969	-0.1492	5.3427	6.7790	0.0000	0.0000	
0.1247	7.0456	-0.1654	5.2941	6.7800	0.0000	0.0000	
0.1288	7.0456	-0.1492	5.2454	6.7810	0.0000	0.0000	
0.1247	7.0456	-0.1816	5.2941	6.7820	0.0000	0.0000	
0.1288	7.0456	-0.1005	5.2941	6.7830	0.0000	0.0000	
0.1328	6.9969	-0.1816	5.3427	6.7840	0.0000	0.0000	
0.1369	7.0456	-0.1816	5.2941	6.7850	0.0000	0.0000	
0.1247	6.9969	-0.1492	5.2941	6.7860	0.0000	0.0000	
0.1328	7.0456	-0.1816	5.3427	6.7870	0.0000	0.0000	
0.1288	7.0456	-0.1978	5.2941	6.7880	0.0000	0.0000	
0.1288	7.0456	-0.1816	5.3427	6.7890	0.0000	0.0000	
0.1288	6.9969	-0.1654	5.3427	6.7900	0.0000	0.0000	
0.1288	7.0456	-0.1654	5.2454	6.7910	0.0000	0.0000	
0.1288	7.0456	-0.1816	5.2941	6.7920	0.0000	0.0000	
0.1288	7.0456	-0.1654	5.2941	6.7930	0.0000	0.0000	
0.1328	7.0456	-0.1654	5.3427	6.7940	0.0000	0.0000	
0.1247	7.0942	-0.1816	5.2941	6.7950	0.0000	0.0000	
0.1288	7.0456	-0.1654	5.2941	6.7960	0.0000	0.0000	
0.1369	7.0942	-0.1492	5.2941	6.7970	0.0000	0.0000	
0.1328	7.0456	-0.1654	5.3427	6.7980	0.0000	0.0000	
0.1247	7.0942	-0.1492	5.3427	6.7990	0.0000	0.0000	
0.1328	7.0942	-0.1654	5.3427	6.8000	0.0000	0.0000	
0.1207	7.0942	-0.1654	5.3914	6.8010	0.0000	0.0000	
0.1166	7.0456	-0.1654	5.3427	6.8020	0.0000	0.0000	
0.1288	7.0456	-0.1654	5.3427	6.8030	0.0000	0.0000	
0.1207	7.0456	-0.1654	5.3427	6.8040	0.0000	0.0000	
0.1085	6.9969	-0.1816	5.2941	6.8050	0.0000	0.0000	
0.1288	7.0456	-0.1654	5.3427	6.8060	0.0000	0.0000	
0.1247	7.0942	-0.1654	5.3914	6.8070	0.0000	0.0000	
0.1126	7.0456	-0.1816	5.2941	6.8080	0.0000	0.0000	
0.1247	7.0942	-0.1654	5.3427	6.8090	0.0000	0.0000	
0.1207	6.9969	-0.1816	5.3427	6.8100	0.0000	0.0000	
0.1247	7.0942	-0.1816	5.3427	6.8110	0.0000	0.0000	
0.1288	7.0456	-0.1654	5.2941	6.8120	0.0000	0.0000	
0.1288	7.0942	-0.1816	5.2941	6.8130	0.0000	0.0000	
0.1247	7.0456	-0.1816	5.2454	6.8140	0.0000	0.0000	
0.1288	7.0456	-0.1816	5.2941	6.8150	0.0000	0.0000	
0.1207	7.0456	-0.1654	5.3427	6.8160	0.0000	0.0000	
0.1247	7.0456	-0.1654	5.3427	6.8170	0.0000	0.0000	
0.1207	7.0456	-0.1654	5.2941	6.8180	0.0000	0.0000	
0.1207	7.0942	-0.1978	5.2941	6.8190	0.0000	0.0000	
0.1126	7.0456	-0.1816	5.3427	6.8200	0.0000	0.0000	
0.1166	7.0942	-0.1816	5.3427	6.8210	0.0000	0.0000	
0.1247	7.0942	-0.2141	5.2941	6.8220	0.0000	0.0000	
0.1288	7.0456	-0.1816	5.2941	6.8230	0.0000	0.0000	
0.1126	7.0456	-0.1005	5.3427	6.8240	0.0000	0.0000	
0.1328	7.0456	-0.1816	5.3914	6.8250	0.0000	0.0000	
0.1288	7.0456	-0.1654	5.2941	6.8260	0.0000	0.0000	
0.1288	7.0942	-0.1654	5.3427	6.8270	0.0000	0.0000	
0.1247	7.0942	-0.1816	5.2941	6.8280	0.0000	0.0000	
0.1247	7.1429	-0.1492	5.3427	6.8290	0.0000	0.0000	
0.1247	7.0942	-0.1654	5.2941	6.8300	0.0000	0.0000	
0.1247	7.0942	-0.1978	5.2941	6.8310	0.0000	0.0000	
0.1328	7.0942	-0.1654	5.3427	6.8320	0.0000	0.0000	
0.1288	7.0942	-0.1816	5.2941	6.8330	0.0000	0.0000	
0.1247	7.0942	-0.1654	5.2941	6.8340	0.0000	0.0000	
0.1207	7.0942	-0.1654	5.2941	6.8350	0.0000	0.0000	
0.1369	7.1429	-0.1654	5.3427	6.8360	0.0000	0.0000	
0.1328	7.1429	-0.1654	5.2941	6.8370	0.0000	0.0000	
0.1288	7.0942	-0.1654	5.2941	6.8380	0.0000	0.0000	
0.1247	7.0942	-0.1816	5.3427	6.8390	0.0000	0.0000	
0.1247	7.1429	-0.1816	5.2941	6.8400	0.0000	0.0000	
0.1207	7.1429	-0.1654	5.3427	6.8410	0.0000	0.0000	
0.1247	7.0456	-0.1492	5.3914	6.8420	0.0000	0.0000	
0.1247	7.0942	-0.1492	5.3914	6.8430	0.0000	0.0000	
0.1328	7.1429	-0.1654	5.3427	6.8440	0.0000	0.0000	
0.1247	7.0942	-0.1167	5.2941	6.8450	0.0000	0.0000	
0.1247	7.0942	-0.1330	5.3427	6.8460	0.0000	0.0000	
0.1247	7.0942	-0.1654	5.2941	6.8470	0.0000	0.0000	
0.1288	7.0942	-0.1816	5.3427	6.8480	0.0000	0.0000	
0.1288	7.0456	-0.1978	5.2941	6.8490	0.0000	0.0000	
0.1207	7.0942	-0.1654	5.3914	6.8500	0.0000	0.0000	
0.1288	7.0942	-0.1654	5.3914	6.8510	0.0000	0.0000	
0.1288	7.0942	-0.1654	5.3427	6.8520	0.0000	0.0000	
0.1328	7.0456	-0.1654	5.3427	6.8530	0.0000	0.0000	
0.1328	7.0456	-0.1654	5.3427	6.8540	0.0000	0.0000	
0.1247	7.1915	-0.1654	5.2941	6.8550	0.0000	0.0000	
0.1247	7.0942	-0.1654	5.2941	6.8560	0.0000	0.0000	
0.1247	7.0942	-0.1978	5.2941	6.8570	0.0000	0.0000	
0.1247	7.1429	-0.1816	5.3427	6.8580	0.0000	0.0000	
0.1288	7.0942	-0.1978	5.3427	6.8590	0.0000	0.0000	
0.1328	7.0942	-0.1978	5.2941	6.8600	0.0000	0.0000	
0.1328	7.1429	-0.1816	5.3427	6.8610	0.0000	0.0000	
0.1247	7.0456	-0.1654	5.3914	6.8620	0.0000	0.0000	
0.1247	7.1915	-0.1654	5.3427	6.8630	0.0000	0.0000	
0.1328	7.0942	-0.1816	5.3914	6.8640	0.0000	0.0000	
0.1369	7.0942	-0.1816	5.3427	6.8650	0.0000	0.0000	
0.1288	7.0942	-0.1654	5.3427	6.8660	0.0000	0.0000	
0.1247	7.0456	-0.1654	5.2941	6.8670	0.0000	0.0000	
0.1247	7.1429	-0.1816	5.2941	6.8680	0.0000	0.0000	
0.1247	7.0942	-0.1492	5.2941	6.8690	0.0000	0.0000	
0.1409	7.0942	-0.1816	5.3427	6.8700	0.0000	0.0000	
0.1247	7.1429	-0.1654	5.3914	6.8710	0.0000	0.0000	
0.1247	7.0942	-0.1654	5.2941	6.8720	0.0000	0.0000	
0.1247	7.1429	-0.1654	5.3427	6.8730	0.0000	0.0000	
0.1247	7.0456	-0.1654	5.2941	6.8740	0.0000	0.0000	
0.1328	7.1915	-0.1654	5.2941	6.8750	0.0000	0.0000	
0.1328	7.0942	-0.1492	5.2941	6.8760	0.0000	0.0000	
0.1207	7.1429	-0.1654	5.3427	6.8770	0.0000	0.0000	
0.1369	7.0942	-0.1978	5.3427	6.8780	0.0000	0.0000	
0.1328	7.1429	-0.1816	5.3427	6.8790	0.0000	0.0000	
0.1328	7.1429	-0.1492	5.3427	6.8800	0.0000	0.0000	
0.1328	7.1429	-0.1816	5.3427	6.8810	0.0000	0.0000	
0.1369	7.0942	-0.1492	5.3427	6.8820	0.0000	0.0000	
0.1288	7.1429	-0.1492	5.3427	6.8830	0.0000	0.0000	
0.1288	7.0942	-0.1816	5.3427	6.8840	0.0000	0.0000	
0.1288	7.0942	-0.1167	5.3914	6.8850	0.0000	0.0000	
0.1288	7.1915	-0.1978	5.3427	6.8860	0.0000	0.0000	
0.1369	7.1429	-0.1816	5.3914	6.8870	0.0000	0.0000	
0.1328	7.1429	-0.1654	5.2941	6.8880	0.0000	0.0000	
0.1328	7.1429	-0.1654	5.3914	6.8890	0.0000	0.0000	
0.1328	7.1429	-0.1654	5.2941	6.8900	0.0000	0.0000	
0.1369	7.1915	-0.1816	5.3914	6.8910	0.0000	0.0000	
0.1328	7.1429	-0.1492	5.3427	6.8920	0.0000	0.0000	
0.1369	7.1915	-0.1816	5.3427	6.8930	0.0000	0.0000	
0.1369	7.1429	-0.1978	5.3914	6.8940	0.0000	0.0000	
0.1288	7.0942	-0.1816	5.3427	6.8950	0.0000	0.0000	
0.1288	7.1429	-0.1654	5.2941	6.8960	0.0000	0.0000	
0.1207	7.1915	-0.1816	5.2941	6.8970	0.0000	0.0000	
0.1247	7.0942	-0.1492	5.3427	6.8980	0.0000	0.0000	
0.1247	7.1915	-0.1978	5.2454	6.8990	0.0000	0.0000	
0.1247	7.1429	-0.1654	5.2941	6.9000	0.0000	0.0000	
0.1247	7.1429	-0.1654	5.3914	6.9010	0.0000	0.0000	
0.1166	7.0942	-0.1654	5.3914	6.9020	0.0000	0.0000	
0.1247	7.0942	-0.1816	5.3427	6.9030	0.0000	0.0000	
0.1207	7.1915	-0.1654	5.2454	6.9040	0.0000	0.0000	
0.1166	7.1429	-0.1816	5.3427	6.9050	0.0000	0.0000	
0.1288	7.1915	-0.1816	5.3914	6.9060	0.0000	0.0000	
0.1247	7.1915	-0.1654	5.3427	6.9070	0.0000	0.0000	
0.1207	7.1429	-0.1816	5.2454	6.9080	0.0000	0.0000	
0.1288	7.1915	-0.1978	5.2941	6.9090	0.0000	0.0000	
0.1328	7.1915	-0.1816	5.3427	6.9100	0.0000	0.0000	
0.1247	7.1915	-0.1654	5.3427	6.9110	0.0000	0.0000	
0.1288	7.1429	-0.1654	5.3427	6.9120	0.0000	0.0000	
0.1247	7.1429	-0.1654	5.3427	6.9130	0.0000	0.0000	
0.1207	7.2402	-0.1492	5.2941	6.9140	0.0000	0.0000	
0.1247	7.1915	-0.1816	5.2941	6.9150	0.0000	0.0000	
0.1288	7.1915	-0.1654	5.3914	6.9160	0.0000	0.0000	
0.1247	7.1429	-0.1654	5.2941	6.9170	0.0000	0.0000	
0.1328	7.1429	-0.1492	5.2454	6.9180	0.0000	0.0000	
0.1369	7.0942	-0.1492	5.2941	6.9190	0.0000	0.0000	
0.1247	7.1915	-0.1654	5.3427	6.9200	0.0000	0.0000	
0.1166	7.1429	-0.1816	5.2941	6.9210	0.0000	0.0000	
0.1288	7.2402	-0.1816	5.3427	6.9220	0.0000	0.0000	
0.1369	7.1429	-0.1816	5.3914	6.9230	0.0000	0.0000	
0.1207	7.1429	-0.0843	5.2454	6.9240	0.0000	0.0000	
0.1328	7.1915	-0.1816	5.3427	6.9250	0.0000	0.0000	
0.1288	7.1429	-0.1492	5.2941	6.9260	0.0000	0.0000	
0.1247	7.0942	-0.1654	5.3427	6.9270	0.0000	0.0000	
0.1247	7.1915	-0.1654	5.3427	6.9280	0.0000	0.0000	
0.1328	7.2402	-0.1654	5.3427	6.9290	0.0000	0.0000	
0.1207	7.1915	-0.1492	5.3427	6.9300	0.0000	0.0000	
0.1288	7.1915	-0.1816	5.2941	6.9310	0.0000	0.0000	
0.1247	7.1429	-0.1654	5.3914	6.9320	0.0000	0.0000	
0.1328	7.1429	-0.1816	5.3427	6.9330	0.0000	0.0000	
0.1328	7.1429	-0.1654	5.2941	6.9340	0.0000	0.0000	
0.1369	7.1915	-0.1816	5.2941	6.9350	0.0000	0.0000	
0.1247	7.1915	-0.1654	5.2941	6.9360	0.0000	0.0000	
0.1247	7.1915	-0.1816	5.3427	6.9370	0.0000	0.0000	
0.1288	7.1915	-0.1330	5.2941	6.9380	0.0000	0.0000	
0.1207	7.1429	-0.1816	5.3427	6.9390	0.0000	0.0000	
0.1328	7.1915	-0.1654	5.3427	6.9400	0.0000	0.0000	
0.1247	7.2402	-0.1978	5.2941	6.9410	0.0000	0.0000	
0.1288	7.1429	-0.1654	5.3427	6.9420	0.0000	0.0000	
0.1247	7.1429	-0.1654	5.2941	6.9430	0.0000	0.0000	
0.1490	7.1915	-0.1816	5.3427	6.9440	0.0000	0.0000	
0.1328	7.1915	-0.1330	5.3914	6.9450	0.0000	0.0000	
0.1288	7.2402	-0.1654	5.3427	6.9460	0.0000	0.0000	
0.1288	7.1429	-0.1330	5.3427	6.9470	0.0000	0.0000	
0.1369	7.1429	-0.1654	5.3427	6.9480	0.0000	0.0000	
0.1328	7.1915	-0.1654	5.2941	6.9490	0.0000	0.0000	
0.1328	7.1915	-0.1654	5.2454	6.9500	0.0000	0.0000	
0.1247	7.1915	-0.1654	5.3914	6.9510	0.0000	0.0000	
0.1247	7.1915	-0.1816	5.3427	6.9520	0.0000	0.0000	
0.1328	7.1915	-0.1978	5.2941	6.9530	0.0000	0.0000	
0.1328	7.2402	-0.1654	5.2941	6.9540	0.0000	0.0000	
0.1288	7.1429	-0.1654	5.2941	6.9550	0.0000	0.0000	
0.1369	7.1915	-0.1816	5.2941	6.9560	0.0000	0.0000	
0.1247	7.1915	-0.1816	5.3914	6.9570	0.0000	0.0000	
0.1328	7.1915	-0.1654	5.3914	6.9580	0.0000	0.0000	
0.1207	7.1915	-0.1978	5.3427	6.9590	0.0000	0.0000	
0.1288	7.1915	-0.1654	5.2941	6.9600	0.0000	0.0000	
0.1369	7.1915	-0.1816	5.3427	6.9610	0.0000	0.0000	
0.1288	7.1915	-0.1816	5.2941	6.9620	0.0000	0.0000	
0.1328	7.1915	-0.1654	5.3427	6.9630	0.0000	0.0000	
0.1328	7.1915	-0.1654	5.3427	6.9640	0.0000	0.0000	
0.1328	7.1429	-0.1330	5.2941	6.9650	0.0000	0.0000	
0.1247	7.1915	-0.1816	5.3427	6.9660	0.0000	0.0000	
0.1166	7.2402	-0.1492	5.3914	6.9670	0.0000	0.0000	
0.1328	7.1915	-0.1654	5.3427	6.9680	0.0000	0.0000	
0.1207	7.1915	-0.1330	5.2941	6.9690	0.0000	0.0000	
0.1207	7.1915	-0.1654	5.2941	6.9700	0.0000	0.0000	
0.1328	7.2402	-0.1654	5.2941	6.9710	0.0000	0.0000	
0.1328	7.2402	-0.1492	5.2941	6.9720	0.0000	0.0000	
0.1247	7.2888	-0.1816	5.3427	6.9730	0.0000	0.0000	
0.1288	7.2402	-0.1654	5.3427	6.9740	0.0000	0.0000	
0.1328	7.1915	-0.1816	5.2941	6.9750	0.0000	0.0000	
0.1328	7.1915	-0.1816	5.3427	6.9760	0.0000	0.0000	
0.1288	7.2402	-0.1492	5.3427	6.9770	0.0000	0.0000	
0.1409	7.2402	-0.1816	5.3427	6.9780	0.0000	0.0000	
0.1409	7.1915	-0.1654	5.2941	6.9790	0.0000	0.0000	
0.1328	7.2888	-0.1005	5.3427	6.9800	0.0000	0.0000	
0.1247	7.2402	-0.1654	5.2454	6.9810	0.0000	0.0000	
0.1247	7.2402	-0.1654	5.3427	6.9820	0.0000	0.0000	
0.1207	7.1915	-0.1978	5.3427	6.9830	0.0000	0.0000	
0.1207	7.2402	-0.1005	5.2941	6.9840	0.0000	0.0000	
0.1207	7.2402	-0.1654	5.2941	6.9850	0.0000	0.0000	
0.1247	7.1915	-0.1654	5.3427	6.9860	0.0000	0.0000	
0.1207	7.2402	-0.1816	5.2941	6.9870	0.0000	0.0000	
0.1328	7.2402	-0.1816	5.2941	6.9880	0.0000	0.0000	
0.1207	7.2402	-0.1654	5.3427	6.9890	0.0000	0.0000	
0.1369	7.2402	-0.1654	5.3914	6.9900	0.0000	0.0000	
0.1328	7.2402	-0.1654	5.3427	6.9910	0.0000	0.0000	
0.1288	7.2888	-0.1978	5.3427	6.9920	0.0000	0.0000	
0.1247	7.2402	-0.1816	5.3427	6.9930	0.0000	0.0000	
0.1288	7.1915	-0.1654	5.2941	6.9940	0.0000	0.0000	
0.1247	7.2402	-0.1816	5.2941	6.9950	0.0000	0.0000	
0.1328	7.1915	-0.1492	5.3427	6.9960	0.0000	0.0000	
0.1328	7.2402	-0.1654	5.3427	6.9970	0.0000	0.0000	
0.1328	7.2402	-0.1654	5.3427	6.9980	0.0000	0.0000	
0.1409	7.2402	-0.1816	5.3427	6.9990	0.0000	0.0000	
0.1328	7.1915	-0.1492	5.2941	7.0000	0.0000	0.0000	
0.1247	7.2888	-0.1978	5.3914	7.0010	0.0000	0.0000	
0.1328	7.2402	-0.1654	5.2941	7.0020	0.0000	0.0000	
0.1288	7.2402	-0.1654	5.3427	7.0030	0.0000	0.0000	
0.1247	7.1915	-0.1816	5.2941	7.0040	0.0000	0.0000	
0.1166	7.2888	-0.1654	5.3427	7.0050	0.0000	0.0000	
0.1247	7.2402	-0.1492	5.3427	7.0060	0.0000	0.0000	
0.1369	7.1915	-0.1654	5.3427	7.0070	0.0000	0.0000	
0.1247	7.2402	-0.1654	5.3427	7.0080	0.0000	0.0000	
0.1288	7.2402	-0.1816	5.2941	7.0090	0.0000	0.0000	
0.1288	7.1915	-0.1654	5.3427	7.0100	0.0000	0.0000	
0.1207	7.2402	-0.1492	5.2941	7.0110	0.0000	0.0000	
0.1409	7.2888	-0.1654	5.3427	7.0120	0.0000	0.0000	
0.1328	7.2402	-0.1816	5.3427	7.0130	0.0000	0.0000	
0.1207	7.1915	-0.1654	5.2941	7.0140	0.0000	0.0000	
0.1288	7.2402	-0.1978	5.2941	7.0150	0.0000	0.0000	
0.1247	7.1915	-0.1654	5.3427	7.0160	0.0000	0.0000	
0.1369	7.2888	-0.1654	5.3427	7.0170	0.0000	0.0000	
0.1328	7.2402	-0.1492	5.2941	7.0180	0.0000	0.0000	
0.1328	7.2888	-0.1654	5.3427	7.0190	0.0000	0.0000	
0.1328	7.3375	-0.1654	5.2941	7.0200	0.0000	0.0000	
0.1328	7.2402	-0.1978	5.2941	7.0210	0.0000	0.0000	
0.1450	7.2888	-0.1978	5.2941	7.0220	0.0000	0.0000	
0.1409	7.2888	-0.0843	5.3914	7.0230	0.0000	0.0000	
0.1409	7.2888	-0.1978	5.3427	7.0240	0.0000	0.0000	
0.1328	7.3375	-0.1816	5.2941	7.0250	0.0000	0.0000	
0.1328	7.2888	-0.1654	5.2941	7.0260	0.0000	0.0000	
0.1409	7.2888	-0.1654	5.3914	7.0270	0.0000	0.0000	
0.1288	7.2888	-0.1654	5.3427	7.0280	0.0000	0.0000	
0.1247	7.2402	-0.1654	5.2941	7.0290	0.0000	0.0000	
0.1207	7.2402	-0.1816	5.3427	7.0300	0.0000	0.0000	
0.1288	7.2888	-0.1654	5.3427	7.0310	0.0000	0.0000	
0.1409	7.2402	-0.1654	5.2941	7.0320	0.0000	0.0000	
0.1328	7.2888	-0.1816	5.3427	7.0330	0.0000	0.0000	
0.1328	7.2402	-0.1654	5.3427	7.0340	0.0000	0.0000	
0.1328	7.2888	-0.1492	5.3427	7.0350	0.0000	0.0000	
0.1328	7.2888	-0.1816	5.2454	7.0360	0.0000	0.0000	
0.1328	7.3375	-0.1492	5.2941	7.0370	0.0000	0.0000	
0.1247	7.3375	-0.1816	5.3914	7.0380	0.0000	0.0000	
0.1328	7.2402	-0.1654	5.2941	7.0390	0.0000	0.0000	
0.1288	7.2888	-0.1654	5.3427	7.0400	0.0000	0.0000	
0.1288	7.2402	-0.1816	5.2941	7.0410	0.0000	0.0000	
0.1328	7.2888	-0.1492	5.3427	7.0420	0.0000	0.0000	
0.1328	7.2402	-0.1005	5.2941	7.0430	0.0000	0.0000	
0.1288	7.2888	-0.1654	5.3427	7.0440	0.0000	0.0000	
0.1288	7.2888	-0.1492	5.3914	7.0450	0.0000	0.0000	
0.1328	7.2402	-0.1654	5.3427	7.0460	0.0000	0.0000	
0.1369	7.2888	-0.1816	5.3427	7.0470	0.0000	0.0000	
0.1207	7.3375	-0.1816	5.3427	7.0480	0.0000	0.0000	
0.1328	7.2888	-0.1654	5.2941	7.0490	0.0000	0.0000	
0.1328	7.2888	-0.1816	5.2454	7.0500	0.0000	0.0000	
0.1328	7.2888	-0.1492	5.3914	7.0510	0.0000	0.0000	
0.1369	7.2888	-0.1492	5.3427	7.0520	0.0000	0.0000	
0.1328	7.2888	-0.1816	5.2454	7.0530	0.0000	0.0000	
0.1288	7.3375	-0.1654	5.2941	7.0540	0.0000	0.0000	
0.1328	7.3375	-0.1816	5.2454	7.0550	0.0000	0.0000	
0.1409	7.3375	-0.1654	5.2941	7.0560	0.0000	0.0000	
0.1247	7.2402	-0.1492	5.2941	7.0570	0.0000	0.0000	
0.1328	7.2888	-0.1492	5.2941	7.0580	0.0000	0.0000	
0.1409	7.2888	-0.1654	5.3427	7.0590	0.0000	0.0000	
0.1369	7.3375	-0.1978	5.3427	7.0600	0.0000	0.0000	
0.1328	7.3375	-0.1492	5.3427	7.0610	0.0000	0.0000	
0.1328	7.2888	-0.1654	5.2941	7.0620	0.0000	0.0000	
0.1369	7.2888	-0.1005	5.3427	7.0630	0.0000	0.0000	
0.1288	7.2402	-0.1654	5.3427	7.0640	0.0000	0.0000	
0.1328	7.2888	-0.1492	5.2941	7.0650	0.0000	0.0000	
0.1288	7.3375	-0.1816	5.3914	7.0660	0.0000	0.0000	
0.1247	7.3375	-0.1492	5.2941	7.0670	0.0000	0.0000	
0.1288	7.3375	-0.1816	5.3914	7.0680	0.0000	0.0000	
0.1247	7.2888	-0.1978	5.2454	7.0690	0.0000	0.0000	
0.1247	7.3375	-0.1816	5.2941	7.0700	0.0000	0.0000	
0.1369	7.3375	-0.1492	5.3914	7.0710	0.0000	0.0000	
0.1288	7.3375	-0.1654	5.3427	7.0720	0.0000	0.0000	
0.1247	7.2888	-0.1654	5.2454	7.0730	0.0000	0.0000	
0.1247	7.3375	-0.1978	5.3427	7.0740	0.0000	0.0000	
0.1288	7.3375	-0.1816	5.3427	7.0750	0.0000	0.0000	
0.1288	7.3375	-0.1654	5.2941	7.0760	0.0000	0.0000	
0.1328	7.2888	-0.1978	5.3427	7.0770	0.0000	0.0000	
0.1288	7.3375	-0.1654	5.3427	7.0780	0.0000	0.0000	
0.1328	7.3375	-0.1816	5.3427	7.0790	0.0000	0.0000	
0.1288	7.3861	-0.1816	5.2941	7.0800	0.0000	0.0000	
0.1166	7.3375	-0.1654	5.3427	7.0810	0.0000	0.0000	
0.1288	7.3375	-0.1816	5.3914	7.0820	0.0000	0.0000	
0.1369	7.3375	-0.1005	5.2941	7.0830	0.0000	0.0000	
0.1288	7.3861	-0.1816	5.2941	7.0840	0.0000	0.0000	
0.1288	7.3375	-0.1654	5.2941	7.0850	0.0000	0.0000	
0.1288	7.3861	-0.1978	5.3427	7.0860	0.0000	0.0000	
0.1288	7.4348	-0.1816	5.2941	7.0870	0.0000	0.0000	
0.1247	7.3375	-0.1654	5.3914	7.0880	0.0000	0.0000	
0.1247	7.3861	-0.1816	5.3914	7.0890	0.0000	0.0000	
0.1328	7.2888	-0.1816	5.3914	7.0900	0.0000	0.0000	
0.1328	7.3375	-0.1816	5.2941	7.0910	0.0000	0.0000	
0.1288	7.3375	-0.1978	5.2941	7.0920	0.0000	0.0000	
0.1288	7.2888	-0.1654	5.2454	7.0930	0.0000	0.0000	
0.1328	7.3861	-0.1654	5.3427	7.0940	0.0000	0.0000	
0.1288	7.3375	-0.1654	5.3427	7.0950	0.0000	0.0000	
0.1328	7.3375	-0.1654	5.3427	7.0960	0.0000	0.0000	
0.1328	7.3375	-0.1492	5.3427	7.0970	0.0000	0.0000	
0.1247	7.3861	-0.1492	5.3427	7.0980	0.0000	0.0000	
0.1328	7.3375	-0.1492	5.2941	7.0990	0.0000	0.0000	
0.1328	7.3375	-0.1654	5.2941	7.1000	0.0000	0.0000	
0.1328	7.3375	-0.1816	5.3427	7.1010	0.0000	0.0000	
0.1328	7.3375	-0.1492	5.2941	7.1020	0.0000	0.0000	
0.1288	7.3861	-0.1330	5.2941	7.1030	0.0000	0.0000	
0.1369	7.2888	-0.1492	5.3427	7.1040	0.0000	0.0000	
0.1328	7.2888	-0.1654	5.3427	7.1050	0.0000	0.0000	
0.1328	7.3375	-0.1654	5.2941	7.1060	0.0000	0.0000	
0.1288	7.3375	-0.1654	5.2454	7.1070	0.0000	0.0000	
0.1288	7.3375	-0.1816	5.3427	7.1080	0.0000	0.0000	
0.1328	7.3375	-0.1492	5.3427	7.1090	0.0000	0.0000	
0.1369	7.3861	-0.1654	5.3427	7.1100	0.0000	0.0000	
0.1328	7.3861	-0.1816	5.2941	7.1110	0.0000	0.0000	
0.1328	7.3375	-0.1816	5.2941	7.1120	0.0000	0.0000	
0.1247	7.3861	-0.1816	5.3914	7.1130	0.0000	0.0000	
0.1409	7.3861	-0.1654	5.3914	7.1140	0.0000	0.0000	
0.1369	7.3861	-0.1654	5.3427	7.1150	0.0000	0.0000	
0.1369	7.4348	-0.1816	5.3427	7.1160	0.0000	0.0000	
0.1328	7.3861	-0.1654	5.3427	7.1170	0.0000	0.0000	
0.1409	7.3861	-0.1654	5.2941	7.1180	0.0000	0.0000	
0.1328	7.4348	-0.1654	5.3427	7.1190	0.0000	0.0000	
0.1369	7.3861	-0.1816	5.2941	7.1200	0.0000	0.0000	
0.1369	7.3861	-0.1654	5.2941	7.1210	0.0000	0.0000	
0.1369	7.3861	-0.1492	5.2941	7.1220	0.0000	0.0000	
0.1328	7.3861	-0.1005	5.2941	7.1230	0.0000	0.0000	
0.1328	7.4348	-0.1816	5.3914	7.1240	0.0000	0.0000	
0.1328	7.4348	-0.1492	5.3427	7.1250	0.0000	0.0000	
0.1328	7.4348	-0.1330	5.3427	7.1260	0.0000	0.0000	
0.1328	7.3861	-0.1654	5.3427	7.1270	0.0000	0.0000	
0.1288	7.3861	-0.1816	5.2941	7.1280	0.0000	0.0000	
0.1409	7.3375	-0.1816	5.2941	7.1290	0.0000	0.0000	
0.1369	7.2888	-0.1654	5.3427	7.1300	0.0000	0.0000	
0.1328	7.4348	-0.1978	5.3427	7.1310	0.0000	0.0000	
0.1328	7.3861	-0.1654	5.2941	7.1320	0.0000	0.0000	
0.1288	7.3375	-0.1654	5.2941	7.1330	0.0000	0.0000	
0.1328	7.3375	-0.1816	5.2941	7.1340	0.0000	0.0000	
0.1369	7.3861	-0.1978	5.2941	7.1350	0.0000	0.0000	
0.1288	7.3375	-0.2141	5.2941	7.1360	0.0000	0.0000	
0.1369	7.3861	-0.1816	5.2941	7.1370	0.0000	0.0000	
0.1409	7.3861	-0.1654	5.3427	7.1380	0.0000	0.0000	
0.1247	7.3861	-0.1654	5.2941	7.1390	0.0000	0.0000	
0.1288	7.3861	-0.1654	5.3427	7.1400	0.0000	0.0000	
0.1369	7.3861	-0.1816	5.3427	7.1410	0.0000	0.0000	
0.1328	7.3861	-0.1654	5.2941	7.1420	0.0000	0.0000	
0.1328	7.3375	-0.1330	5.2941	7.1430	0.0000	0.0000	
0.1328	7.3375	-0.1654	5.2941	7.1440	0.0000	0.0000	
0.1369	7.4348	-0.1654	5.2941	7.1450	0.0000	0.0000	
0.1328	7.3861	-0.1816	5.2454	7.1460	0.0000	0.0000	
0.1409	7.3861	-0.1816	5.2454	7.1470	0.0000	0.0000	
0.1247	7.3861	-0.1978	5.3427	7.1480	0.0000	0.0000	
0.1369	7.3861	-0.1492	5.2941	7.1490	0.0000	0.0000	
0.1409	7.3375	-0.1492	5.3427	7.1500	0.0000	0.0000	
0.1369	7.3861	-0.1816	5.2454	7.1510	0.0000	0.0000	
0.1369	7.4835	-0.1492	5.3427	7.1520	0.0000	0.0000	
0.1288	7.4348	-0.1654	5.2941	7.1530	0.0000	0.0000	
0.1328	7.3861	-0.1816	5.2941	7.1540	0.0000	0.0000	
0.1369	7.4348	-0.1816	5.3427	7.1550	0.0000	0.0000	
0.1328	7.4348	-0.1978	5.2941	7.1560	0.0000	0.0000	
0.1409	7.3375	-0.1492	5.2941	7.1570	0.0000	0.0000	
0.1247	7.4348	-0.1492	5.2941	7.1580	0.0000	0.0000	
0.1288	7.3861	-0.1816	5.2941	7.1590	0.0000	0.0000	
0.1369	7.3861	-0.1816	5.2941	7.1600	0.0000	0.0000	
0.1288	7.3861	-0.1654	5.2941	7.1610	0.0000	0.0000	
0.1369	7.3861	-0.1654	5.2941	7.1620	0.0000	0.0000	
0.1328	7.4348	-0.1167	5.2941	7.1630	0.0000	0.0000	
0.1328	7.3861	-0.1654	5.2454	7.1640	0.0000	0.0000	
0.1328	7.4348	-0.1654	5.2941	7.1650	0.0000	0.0000	
0.1247	7.4348	-0.1978	5.3427	7.1660	0.0000	0.0000	
0.1369	7.4348	-0.1654	5.3427	7.1670	0.0000	0.0000	
0.1369	7.4835	-0.1816	5.3914	7.1680	0.0000	0.0000	
0.1328	7.3861	-0.1654	5.3427	7.1690	0.0000	0.0000	
0.1328	7.4348	-0.1816	5.3427	7.1700	0.0000	0.0000	
0.1409	7.4348	-0.1654	5.3427	7.1710	0.0000	0.0000	
0.1247	7.4348	-0.1816	5.2941	7.1720	0.0000	0.0000	
0.1328	7.4348	-0.1492	5.3427	7.1730	0.0000	0.0000	
0.1288	7.3861	-0.1816	5.3427	7.1740	0.0000	0.0000	
0.1369	7.4348	-0.1978	5.3427	7.1750	0.0000	0.0000	
0.1328	7.4348	-0.1978	5.2941	7.1760	0.0000	0.0000	
0.1328	7.4348	-0.1978	5.3427	7.1770	0.0000	0.0000	
0.1328	7.4348	-0.1654	5.2941	7.1780	0.0000	0.0000	
0.1247	7.4348	-0.1978	5.3427	7.1790	0.0000	0.0000	
0.1450	7.4348	-0.1654	5.3427	7.1800	0.0000	0.0000	
0.1450	7.3861	-0.1978	5.2941	7.1810	0.0000	0.0000	
0.1409	7.4835	-0.1492	5.2454	7.1820	0.0000	0.0000	
0.1369	7.4348	-0.1167	5.2941	7.1830	0.0000	0.0000	
0.1409	7.4348	-0.1816	5.2454	7.1840	0.0000	0.0000	
0.1369	7.3861	-0.1816	5.3427	7.1850	0.0000	0.0000	
0.1409	7.4348	-0.1654	5.2454	7.1860	0.0000	0.0000	
0.1328	7.4835	-0.1816	5.3427	7.1870	0.0000	0.0000	
0.1369	7.3861	-0.1816	5.2941	7.1880	0.0000	0.0000	
0.1490	7.4835	-0.1654	5.3914	7.1890	0.0000	0.0000	
0.1369	7.4348	-0.1816	5.2941	7.1900	0.0000	0.0000	
0.1369	7.4348	-0.1654	5.2941	7.1910	0.0000	0.0000	
0.1409	7.3861	-0.1492	5.2941	7.1920	0.0000	0.0000	
0.1409	7.4348	-0.1654	5.3427	7.1930	0.0000	0.0000	
0.1369	7.4835	-0.1654	5.2941	7.1940	0.0000	0.0000	
0.1450	7.4835	-0.1654	5.2941	7.1950	0.0000	0.0000	
0.1328	7.4348	-0.1654	5.2454	7.1960	0.0000	0.0000	
0.1247	7.4348	-0.1492	5.3427	7.1970	0.0000	0.0000	
0.1288	7.3861	-0.1654	5.3914	7.1980	0.0000	0.0000	
0.1288	7.4348	-0.1654	5.3914	7.1990	0.0000	0.0000	
0.1328	7.4835	-0.1654	5.2941	7.2000	0.0000	0.0000	
0.1247	7.4835	-0.1816	5.3427	7.2010	0.0000	0.0000	
0.1328	7.4835	-0.1816	5.2941	7.2020	0.0000	0.0000	
0.1369	7.3375	-0.1978	5.3914	7.2030	0.0000	0.0000	
0.1247	7.4348	-0.1005	5.3427	7.2040	0.0000	0.0000	
0.1288	7.4348	-0.1816	5.2941	7.2050	0.0000	0.0000	
0.1328	7.4348	-0.1492	5.3427	7.2060	0.0000	0.0000	
0.1288	7.4835	-0.1978	5.3427	7.2070	0.0000	0.0000	
0.1369	7.4835	-0.1654	5.3427	7.2080	0.0000	0.0000	
0.1369	7.4348	-0.1654	5.2941	7.2090	0.0000	0.0000	
0.1450	7.4348	-0.1816	5.2941	7.2100	0.0000	0.0000	
0.1409	7.4348	-0.1492	5.2454	7.2110	0.0000	0.0000	
0.1288	7.5321	-0.1330	5.3427	7.2120	0.0000	0.0000	
0.1450	7.4835	-0.1654	5.3427	7.2130	0.0000	0.0000	
0.1328	7.4348	-0.1978	5.2941	7.2140	0.0000	0.0000	
0.1409	7.4348	-0.1654	5.2941	7.2150	0.0000	0.0000	
0.1288	7.4835	-0.1654	5.3427	7.2160	0.0000	0.0000	
0.1247	7.4348	-0.1816	5.3427	7.2170	0.0000	0.0000	
0.1409	7.5321	-0.1978	5.2941	7.2180	0.0000	0.0000	
0.1409	7.4835	-0.1816	5.3427	7.2190	0.0000	0.0000	
0.1369	7.4835	-0.1816	5.2941	7.2200	0.0000	0.0000	
0.1288	7.3861	-0.1816	5.3427	7.2210	0.0000	0.0000	
0.1450	7.4835	-0.1654	5.3427	7.2220	0.0000	0.0000	
0.1409	7.5321	-0.1167	5.3914	7.2230	0.0000	0.0000	
0.1450	7.4835	-0.1654	5.3427	7.2240	0.0000	0.0000	
0.1328	7.4835	-0.1492	5.2454	7.2250	0.0000	0.0000	
0.1288	7.4348	-0.1654	5.3427	7.2260	0.0000	0.0000	
0.1369	7.4835	-0.1654	5.2941	7.2270	0.0000	0.0000	
0.1409	7.4835	-0.1816	5.2941	7.2280	0.0000	0.0000	
0.1409	7.4835	-0.1654	5.2941	7.2290	0.0000	0.0000	
0.1409	7.4348	-0.1492	5.2941	7.2300	0.0000	0.0000	
0.1288	7.4835	-0.1654	5.2941	7.2310	0.0000	0.0000	
0.1328	7.4835	-0.1816	5.3427	7.2320	0.0000	0.0000	
0.1369	7.4835	-0.1654	5.3427	7.2330	0.0000	0.0000	
0.1369	7.4835	-0.1492	5.2941	7.2340	0.0000	0.0000	
0.1409	7.4835	-0.1654	5.3427	7.2350	0.0000	0.0000	
0.1328	7.4835	-0.1654	5.3914	7.2360	0.0000	0.0000	
0.1247	7.4835	-0.1654	5.2941	7.2370	0.0000	0.0000	
0.1328	7.4835	-0.1654	5.3914	7.2380	0.0000	0.0000	
0.1369	7.5321	-0.1654	5.3427	7.2390	0.0000	0.0000	
0.1328	7.4348	-0.1492	5.3427	7.2400	0.0000	0.0000	
0.1409	7.4835	-0.1492	5.2941	7.2410	0.0000	0.0000	
0.1328	7.4348	-0.1978	5.2941	7.2420	0.0000	0.0000	
0.1409	7.4348	-0.1654	5.2941	7.2430	0.0000	0.0000	
0.1409	7.5321	-0.1654	5.3427	7.2440	0.0000	0.0000	
0.1288	7.4835	-0.1816	5.3427	7.2450	0.0000	0.0000	
0.1288	7.5321	-0.1816	5.3427	7.2460	0.0000	0.0000	
0.1328	7.5321	-0.1816	5.2941	7.2470	0.0000	0.0000	
0.1328	7.4835	-0.1978	5.2941	7.2480	0.0000	0.0000	
0.1369	7.4835	-0.1492	5.3914	7.2490	0.0000	0.0000	
0.1369	7.4835	-0.1654	5.3427	7.2500	0.0000	0.0000	
0.1409	7.4835	-0.1654	5.3427	7.2510	0.0000	0.0000	
0.1328	7.4835	-0.1654	5.2941	7.2520	0.0000	0.0000	
0.1369	7.4348	-0.1654	5.3427	7.2530	0.0000	0.0000	
0.1450	7.5321	-0.1978	5.2941	7.2540	0.0000	0.0000	
0.1409	7.4835	-0.1654	5.3914	7.2550	0.0000	0.0000	
0.1369	7.5321	-0.1978	5.3914	7.2560	0.0000	0.0000	
0.1328	7.4835	-0.1492	5.3427	7.2570	0.0000	0.0000	
0.1288	7.4835	-0.1654	5.2941	7.2580	0.0000	0.0000	
0.1369	7.5321	-0.1816	5.3427	7.2590	0.0000	0.0000	
0.1369	7.5321	-0.1654	5.2941	7.2600	0.0000	0.0000	
0.1369	7.4835	-0.1816	5.3427	7.2610	0.0000	0.0000	
0.1328	7.5321	-0.1654	5.2941	7.2620	0.0000	0.0000	
0.1450	7.5321	-0.1816	5.3427	7.2630	0.0000	0.0000	
0.1328	7.4348	-0.1654	5.2941	7.2640	0.0000	0.0000	
0.1288	7.5321	-0.1654	5.3427	7.2650	0.0000	0.0000	
0.1369	7.5321	-0.1654	5.2941	7.2660	0.0000	0.0000	
0.1328	7.4835	-0.1816	5.3427	7.2670	0.0000	0.0000	
0.1328	7.4835	-0.1816	5.3427	7.2680	0.0000	0.0000	
0.1369	7.5321	-0.1816	5.3427	7.2690	0.0000	0.0000	
0.1369	7.5321	-0.1492	5.2941	7.2700	0.0000	0.0000	
0.1369	7.5321	-0.1816	5.3427	7.2710	0.0000	0.0000	
0.1409	7.5321	-0.1654	5.2941	7.2720	0.0000	0.0000	
0.1409	7.5321	-0.1654	5.2454	7.2730	0.0000	0.0000	
0.1328	7.4835	-0.1330	5.2941	7.2740	0.0000	0.0000	
0.1328	7.5321	-0.1654	5.3427	7.2750	0.0000	0.0000	
0.1369	7.5808	-0.2141	5.3427	7.2760	0.0000	0.0000	
0.1247	7.5321	-0.1492	5.2941	7.2770	0.0000	0.0000	
0.1409	7.4835	-0.1654	5.3427	7.2780	0.0000	0.0000	
0.1328	7.5321	-0.1654	5.3427	7.2790	0.0000	0.0000	
0.1369	7.5321	-0.1978	5.2941	7.2800	0.0000	0.0000	
0.1369	7.5321	-0.1816	5.3427	7.2810	0.0000	0.0000	
0.1409	7.4835	-0.1654	5.3427	7.2820	0.0000	0.0000	
0.1409	7.4835	-0.1978	5.3427	7.2830	0.0000	0.0000	
0.1369	7.4835	-0.1654	5.2454	7.2840	0.0000	0.0000	
0.1369	7.5321	-0.1816	5.3914	7.2850	0.0000	0.0000	
0.1369	7.5808	-0.1654	5.3427	7.2860	0.0000	0.0000	
0.1328	7.4835	-0.1654	5.3427	7.2870	0.0000	0.0000	
0.1450	7.5321	-0.1654	5.2941	7.2880	0.0000	0.0000	
0.1288	7.5321	-0.1654	5.3427	7.2890	0.0000	0.0000	
0.1409	7.5321	-0.1654	5.3427	7.2900	0.0000	0.0000	
0.1328	7.5321	-0.1816	5.3427	7.2910	0.0000	0.0000	
0.1328	7.5321	-0.1654	5.2941	7.2920	0.0000	0.0000	
0.1409	7.4835	-0.2141	5.2941	7.2930	0.0000	0.0000	
0.1328	7.5321	-0.1816	5.3427	7.2940	0.0000	0.0000	
0.1328	7.4835	-0.2465	5.2941	7.2950	0.0000	0.0000	
0.1369	7.5808	-0.2465	5.3914	7.2960	0.0000	0.0000	
0.1369	7.5808	-0.2303	5.3427	7.2970	0.0000	0.0000	
0.1369	7.5808	-0.2465	5.2941	7.2980	0.0000	0.0000	
0.1328	7.5808	-0.1654	5.3427	7.2990	0.0000	0.0000	
0.1328	7.5321	-0.1978	5.2941	7.3000	0.0000	0.0000	
0.1328	7.5808	-0.1654	5.2941	7.3010	0.0000	0.0000	
0.1409	7.5808	-0.1654	5.3427	7.3020	0.0000	0.0000	
0.1328	7.5321	-0.1654	5.3427	7.3030	0.0000	0.0000	
0.1288	7.6294	-0.1654	5.3427	7.3040	0.0000	0.0000	
0.1328	7.5321	-0.1654	5.3427	7.3050	0.0000	0.0000	
0.1409	7.5808	-0.1816	5.3427	7.3060	0.0000	0.0000	
0.1328	7.5808	-0.1816	5.3427	7.3070	0.0000	0.0000	
0.1369	7.5808	-0.1492	5.3427	7.3080	0.0000	0.0000	
0.1247	7.5808	-0.1816	5.2941	7.3090	0.0000	0.0000	
0.1328	7.5321	-0.1654	5.3427	7.3100	0.0000	0.0000	
0.1328	7.5808	-0.1654	5.2454	7.3110	0.0000	0.0000	
0.1328	7.5321	-0.1654	5.3427	7.3120	0.0000	0.0000	
0.1328	7.5321	-0.2465	5.3427	7.3130	0.0000	0.0000	
0.1369	7.5808	-0.2627	5.2941	7.3140	0.0000	0.0000	
0.1328	7.6294	-0.2465	5.2941	7.3150	0.0000	0.0000	
0.1409	7.5808	-0.2465	5.3914	7.3160	0.0000	0.0000	
0.1328	7.5808	-0.2465	5.3427	7.3170	0.0000	0.0000	
0.1409	7.5321	-0.2141	5.3427	7.3180	0.0000	0.0000	
0.1288	7.5808	-0.1816	5.3427	7.3190	0.0000	0.0000	
0.1369	7.5808	-0.1816	5.3427	7.3200	0.0000	0.0000	
0.1328	7.5808	-0.1816	5.3427	7.3210	0.0000	0.0000	
0.1328	7.6294	-0.1816	5.3914	7.3220	0.0000	0.0000	
0.1328	7.5808	-0.1978	5.3427	7.3230	0.0000	0.0000	
0.1288	7.5321	-0.1654	5.2941	7.3240	0.0000	0.0000	
0.1328	7.5808	-0.1654	5.3427	7.3250	0.0000	0.0000	
0.1328	7.5808	-0.1978	5.2941	7.3260	0.0000	0.0000	
0.1328	7.5321	-0.1816	5.3427	7.3270	0.0000	0.0000	
0.1409	7.5808	-0.1492	5.4400	7.3280	0.0000	0.0000	
0.1369	7.6294	-0.1492	5.3427	7.3290	0.0000	0.0000	
0.1288	7.5321	-0.1816	5.2941	7.3300	0.0000	0.0000	
0.1450	7.5808	-0.1492	5.3427	7.3310	0.0000	0.0000	
0.1288	7.5808	-0.1492	5.3427	7.3320	0.0000	0.0000	
0.1369	7.5321	-0.2303	5.3427	7.3330	0.0000	0.0000	
0.1328	7.5808	-0.1654	5.3427	7.3340	0.0000	0.0000	
0.1328	7.6294	-0.2141	5.3427	7.3350	0.0000	0.0000	
0.1328	7.5808	-0.2303	5.3427	7.3360	0.0000	0.0000	
0.1369	7.6294	-0.2303	5.4400	7.3370	0.0000	0.0000	
0.1328	7.5808	-0.1978	5.3427	7.3380	0.0000	0.0000	
0.1369	7.5808	-0.1654	5.3427	7.3390	0.0000	0.0000	
0.1247	7.5808	-0.1816	5.2941	7.3400	0.0000	0.0000	
0.1369	7.5808	-0.1654	5.2454	7.3410	0.0000	0.0000	
0.1328	7.6294	-0.1492	5.3427	7.3420	0.0000	0.0000	
0.1369	7.5808	-0.1492	5.3427	7.3430	0.0000	0.0000	
0.1288	7.6294	-0.1492	5.3914	7.3440	0.0000	0.0000	
0.1288	7.5808	-0.1492	5.2941	7.3450	0.0000	0.0000	
0.1369	7.5808	-0.1654	5.3427	7.3460	0.0000	0.0000	
0.1369	7.6294	-0.1654	5.3427	7.3470	0.0000	0.0000	
0.1288	7.5808	-0.1816	5.2941	7.3480	0.0000	0.0000	
0.1369	7.5321	-0.1654	5.2941	7.3490	0.0000	0.0000	
0.1369	7.5808	-0.1654	5.3914	7.3500	0.0000	0.0000	
0.1328	7.6294	-0.1654	5.3427	7.3510	0.0000	0.0000	
0.1288	7.6294	-0.1654	5.3427	7.3520	0.0000	0.0000	
0.1369	7.5808	-0.1816	5.2941	7.3530	0.0000	0.0000	
0.1288	7.6294	-0.2465	5.4400	7.3540	0.0000	0.0000	
0.1328	7.5808	-0.2303	5.3914	7.3550	0.0000	0.0000	
0.1409	7.5321	-0.2141	5.3427	7.3560	0.0000	0.0000	
0.1409	7.6294	-0.2303	5.2941	7.3570	0.0000	0.0000	
0.1409	7.6294	-0.1654	5.3427	7.3580	0.0000	0.0000	
0.1328	7.6294	-0.1654	5.3427	7.3590	0.0000	0.0000	
0.1328	7.6294	-0.1654	5.3427	7.3600	0.0000	0.0000	
0.1369	7.5808	-0.1654	5.3427	7.3610	0.0000	0.0000	
0.1328	7.5321	-0.1816	5.3427	7.3620	0.0000	0.0000	
0.1328	7.5808	-0.1816	5.3427	7.3630	0.0000	0.0000	
0.1369	7.6294	-0.1654	5.3914	7.3640	0.0000	0.0000	
0.1369	7.5808	-0.1816	5.3914	7.3650	0.0000	0.0000	
0.1328	7.5808	-0.1654	5.3427	7.3660	0.0000	0.0000	
0.1328	7.6294	-0.1654	5.3427	7.3670	0.0000	0.0000	
0.1490	7.5808	-0.1654	5.3427	7.3680	0.0000	0.0000	
0.1409	7.6294	-0.1816	5.3427	7.3690	0.0000	0.0000	
0.1328	7.5808	-0.1816	5.3427	7.3700	0.0000	0.0000	
0.1288	7.5808	-0.1654	5.3427	7.3710	0.0000	0.0000	
0.1288	7.5808	-0.1816	5.3914	7.3720	0.0000	0.0000	
0.1288	7.6294	-0.1654	5.3427	7.3730	0.0000	0.0000	
0.1328	7.5808	-0.1816	5.3427	7.3740	0.0000	0.0000	
0.1369	7.6294	-0.1816	5.2941	7.3750	0.0000	0.0000	
0.1369	7.6294	-0.1654	5.2941	7.3760	0.0000	0.0000	
0.1409	7.5808	-0.1654	5.3427	7.3770	0.0000	0.0000	
0.1328	7.6294	-0.1978	5.2941	7.3780	0.0000	0.0000	
0.1369	7.6294	-0.1816	5.3914	7.3790	0.0000	0.0000	
0.1409	7.6294	-0.1978	5.3427	7.3800	0.0000	0.0000	
0.1369	7.6294	-0.1654	5.3427	7.3810	0.0000	0.0000	
0.1369	7.5808	-0.1492	5.3914	7.3820	0.0000	0.0000	
0.1328	7.5808	-0.1654	5.2941	7.3830	0.0000	0.0000	
0.1369	7.6294	-0.0843	5.2941	7.3840	0.0000	0.0000	
0.1369	7.6294	-0.1492	5.3427	7.3850	0.0000	0.0000	
0.1369	7.6294	-0.1816	5.3427	7.3860	0.0000	0.0000	
0.1450	7.6294	-0.1654	5.2941	7.3870	0.0000	0.0000	
0.1409	7.6294	-0.1978	5.2941	7.3880	0.0000	0.0000	
0.1369	7.6294	-0.1654	5.2454	7.3890	0.0000	0.0000	
0.1328	7.6781	-0.1654	5.3914	7.3900	0.0000	0.0000	
0.1328	7.5321	-0.1978	5.3427	7.3910	0.0000	0.0000	
0.1328	7.7267	-0.1492	5.3427	7.3920	0.0000	0.0000	
0.1328	7.6781	-0.1816	5.2941	7.3930	0.0000	0.0000	
0.1247	7.6781	-0.1816	5.3427	7.3940	0.0000	0.0000	
0.1369	7.6781	-0.1654	5.3427	7.3950	0.0000	0.0000	
0.1328	7.5808	-0.1654	5.3427	7.3960	0.0000	0.0000	
0.1450	7.6294	-0.1654	5.3914	7.3970	0.0000	0.0000	
0.1409	7.5808	-0.1654	5.2941	7.3980	0.0000	0.0000	
0.1409	7.6294	-0.1978	5.2454	7.3990	0.0000	0.0000	
0.1369	7.6781	-0.1816	5.2941	7.4000	0.0000	0.0000	
0.1450	7.7267	-0.1492	5.2941	7.4010	0.0000	0.0000	
0.1369	7.6294	-0.1654	5.2941	7.4020	0.0000	0.0000	
0.1409	7.6294	-0.1816	5.3427	7.4030	0.0000	0.0000	
0.1369	7.6781	-0.1816	5.2454	7.4040	0.0000	0.0000	
0.1328	7.6294	-0.1816	5.3914	7.4050	0.0000	0.0000	
0.1369	7.6781	-0.1654	5.3427	7.4060	0.0000	0.0000	
0.1288	7.6294	-0.1654	5.3914	7.4070	0.0000	0.0000	
0.1328	7.6781	-0.1654	5.3427	7.4080	0.0000	0.0000	
0.1409	7.6781	-0.2141	5.3427	7.4090	0.0000	0.0000	
0.1369	7.6294	-0.1330	5.3914	7.4100	0.0000	0.0000	
0.1288	7.6781	-0.1978	5.3914	7.4110	0.0000	0.0000	
0.1409	7.6294	-0.1330	5.3427	7.4120	0.0000	0.0000	
0.1328	7.6781	-0.1654	5.3427	7.4130	0.0000	0.0000	
0.1409	7.6294	-0.1654	5.2941	7.4140	0.0000	0.0000	
0.1369	7.6781	-0.1816	5.3427	7.4150	0.0000	0.0000	
0.1409	7.6781	-0.1492	5.3427	7.4160	0.0000	0.0000	
0.1369	7.6781	-0.1654	5.3427	7.4170	0.0000	0.0000	
0.1369	7.6294	-0.1654	5.3427	7.4180	0.0000	0.0000	
0.1450	7.6294	-0.1330	5.2941	7.4190	0.0000	0.0000	
0.1369	7.6781	-0.1330	5.2941	7.4200	0.0000	0.0000	
0.1490	7.6294	-0.1816	5.2941	7.4210	0.0000	0.0000	
0.1369	7.6781	-0.1978	5.3914	7.4220	0.0000	0.0000	
0.1369	7.6294	-0.1816	5.3427	7.4230	0.0000	0.0000	
0.1369	7.6294	-0.1654	5.3427	7.4240	0.0000	0.0000	
0.1450	7.5808	-0.1816	5.2941	7.4250	0.0000	0.0000	
0.1409	7.7267	-0.1654	5.3914	7.4260	0.0000	0.0000	
0.1328	7.6781	-0.1816	5.2941	7.4270	0.0000	0.0000	
0.1328	7.6294	-0.1654	5.3427	7.4280	0.0000	0.0000	
0.1369	7.6781	-0.1654	5.3427	7.4290	0.0000	0.0000	
0.1369	7.6294	-0.1978	5.3427	7.4300	0.0000	0.0000	
0.1409	7.6781	-0.1654	5.2454	7.4310	0.0000	0.0000	
0.1450	7.6781	-0.1492	5.3427	7.4320	0.0000	0.0000	
0.1450	7.7754	-0.1978	5.3427	7.4330	0.0000	0.0000	
0.1409	7.7267	-0.1654	5.2941	7.4340	0.0000	0.0000	
0.1409	7.6781	-0.1654	5.2941	7.4350	0.0000	0.0000	
0.1409	7.7754	-0.1654	5.3427	7.4360	0.0000	0.0000	
0.1450	7.6781	-0.1654	5.3427	7.4370	0.0000	0.0000	
0.1409	7.6781	-0.1654	5.3914	7.4380	0.0000	0.0000	
0.1369	7.6781	-0.0843	5.3427	7.4390	0.0000	0.0000	
0.1369	7.6294	-0.1654	5.3427	7.4400	0.0000	0.0000	
0.1490	7.7267	-0.1978	5.2941	7.4410	0.0000	0.0000	
0.1450	7.6294	-0.1654	5.2941	7.4420	0.0000	0.0000	
0.1409	7.7267	-0.1654	5.2941	7.4430	0.0000	0.0000	
0.1328	7.6781	-0.1654	5.2941	7.4440	0.0000	0.0000	
0.1450	7.7267	-0.1654	5.2941	7.4450	0.0000	0.0000	
0.1450	7.6781	-0.1654	5.3914	7.4460	0.0000	0.0000	
0.1409	7.6781	-0.1816	5.2941	7.4470	0.0000	0.0000	
0.1409	7.7267	-0.1492	5.2941	7.4480	0.0000	0.0000	
0.1450	7.6781	-0.1816	5.3427	7.4490	0.0000	0.0000	
0.1409	7.6781	-0.1330	5.2941	7.4500	0.0000	0.0000	
0.1328	7.7267	-0.1654	5.3427	7.4510	0.0000	0.0000	
0.1369	7.6781	-0.1654	5.2941	7.4520	0.0000	0.0000	
0.1450	7.7267	-0.1654	5.2941	7.4530	0.0000	0.0000	
0.1531	7.6781	-0.1978	5.2454	7.4540	0.0000	0.0000	
0.1450	7.7267	-0.1816	5.2941	7.4550	0.0000	0.0000	
0.1328	7.7267	-0.1492	5.2941	7.4560	0.0000	0.0000	
0.1450	7.7754	-0.1654	5.3914	7.4570	0.0000	0.0000	
0.1369	7.7267	-0.1492	5.3427	7.4580	0.0000	0.0000	
0.1450	7.7267	-0.1654	5.3427	7.4590	0.0000	0.0000	
0.1450	7.7754	-0.1654	5.2941	7.4600	0.0000	0.0000	
0.1450	7.7754	-0.1816	5.2941	7.4610	0.0000	0.0000	
0.1409	7.6781	-0.1654	5.3427	7.4620	0.0000	0.0000	
0.1369	7.7267	-0.1654	5.3427	7.4630	0.0000	0.0000	
0.1490	7.7754	-0.1978	5.3427	7.4640	0.0000	0.0000	
0.1409	7.6781	-0.1492	5.2941	7.4650	0.0000	0.0000	
0.1369	7.7267	-0.1816	5.2941	7.4660	0.0000	0.0000	
0.1369	7.7267	-0.1654	5.2941	7.4670	0.0000	0.0000	
0.1450	7.6781	-0.1654	5.3427	7.4680	0.0000	0.0000	
0.1450	7.7754	-0.1654	5.2941	7.4690	0.0000	0.0000	
0.1369	7.7267	-0.1492	5.3427	7.4700	0.0000	0.0000	
0.1450	7.7754	-0.1816	5.3914	7.4710	0.0000	0.0000	
0.1490	7.6781	-0.1654	5.3427	7.4720	0.0000	0.0000	
0.1450	7.7267	-0.1816	5.3427	7.4730	0.0000	0.0000	
0.1328	7.6781	-0.1816	5.3427	7.4740	0.0000	0.0000	
0.1369	7.7267	-0.1654	5.2941	7.4750	0.0000	0.0000	
0.1450	7.7267	-0.1816	5.3427	7.4760	0.0000	0.0000	
0.1369	7.7267	-0.1654	5.2454	7.4770	0.0000	0.0000	
0.1369	7.7267	-0.1816	5.2941	7.4780	0.0000	0.0000	
0.1409	7.6781	-0.1167	5.2941	7.4790	0.0000	0.0000	
0.1328	7.7267	-0.1978	5.2941	7.4800	0.0000	0.0000	
0.1409	7.6781	-0.1492	5.2941	7.4810	0.0000	0.0000	
0.1409	7.7267	-0.1978	5.3427	7.4820	0.0000	0.0000	
0.1409	7.7754	-0.1330	5.3427	7.4830	0.0000	0.0000	
0.1450	7.6781	-0.1816	5.2941	7.4840	0.0000	0.0000	
0.1409	7.6781	-0.1654	5.3427	7.4850	0.0000	0.0000	
0.1328	7.8240	-0.1816	5.2941	7.4860	0.0000	0.0000	
0.1490	7.7754	-0.1654	5.3427	7.4870	0.0000	0.0000	
0.1328	7.7754	-0.1978	5.3427	7.4880	0.0000	0.0000	
0.1409	7.7754	-0.1654	5.3427	7.4890	0.0000	0.0000	
0.1450	7.7754	-0.1492	5.2941	7.4900	0.0000	0.0000	
0.1409	7.7754	-0.1816	5.3427	7.4910	0.0000	0.0000	
0.1409	7.7754	-0.1654	5.3427	7.4920	0.0000	0.0000	
0.1409	7.7754	-0.1978	5.3427	7.4930	0.0000	0.0000	
0.1450	7.7754	-0.1654	5.2941	7.4940	0.0000	0.0000	
0.1450	7.7754	-0.1654	5.3914	7.4950	0.0000	0.0000	
0.1450	7.7754	-0.1654	5.3427	7.4960	0.0000	0.0000	
0.1409	7.7267	-0.1654	5.3427	7.4970	0.0000	0.0000	
0.1450	7.7267	-0.1654	5.2941	7.4980	0.0000	0.0000	
0.1490	7.8240	-0.1492	5.3427	7.4990	0.0000	0.0000	
0.1409	7.7754	-0.1816	5.2941	7.5000	0.0000	0.0000	
0.1328	7.7754	-0.1654	5.3914	7.5010	0.0000	0.0000	
0.1369	7.8240	-0.1654	5.3427	7.5020	0.0000	0.0000	
0.1490	7.7267	-0.1816	5.3427	7.5030	0.0000	0.0000	
0.1450	7.7754	-0.1816	5.3914	7.5040	0.0000	0.0000	
0.1409	7.7754	-0.1816	5.3427	7.5050	0.0000	0.0000	
0.1409	7.7754	-0.1978	5.3427	7.5060	0.0000	0.0000	
0.1328	7.7754	-0.1654	5.3427	7.5070	0.0000	0.0000	
0.1369	7.7754	-0.1330	5.3427	7.5080	0.0000	0.0000	
0.1450	7.7754	-0.1492	5.2941	7.5090	0.0000	0.0000	
0.1369	7.7267	-0.1654	5.3914	7.5100	0.0000	0.0000	
0.1409	7.8240	-0.1654	5.2941	7.5110	0.0000	0.0000	
0.1450	7.7754	-0.1492	5.3427	7.5120	0.0000	0.0000	
0.1450	7.7754	-0.1816	5.3427	7.5130	0.0000	0.0000	
0.1409	7.7754	-0.1654	5.2941	7.5140	0.0000	0.0000	
0.1450	7.7754	-0.1654	5.3427	7.5150	0.0000	0.0000	
0.1490	7.8240	-0.1816	5.2941	7.5160	0.0000	0.0000	
0.1450	7.7754	-0.1654	5.3427	7.5170	0.0000	0.0000	
0.1450	7.7267	-0.1816	5.2941	7.5180	0.0000	0.0000	
0.1409	7.8240	-0.1816	5.2941	7.5190	0.0000	0.0000	
0.1409	7.8240	-0.1816	5.3427	7.5200	0.0000	0.0000	
0.1490	7.8240	-0.1492	5.2941	7.5210	0.0000	0.0000	
0.1490	7.7754	-0.1492	5.3427	7.5220	0.0000	0.0000	
0.1450	7.7754	-0.1167	5.3427	7.5230	0.0000	0.0000	
0.1490	7.7267	-0.1816	5.2454	7.5240	0.0000	0.0000	
0.1450	7.7754	-0.1654	5.2941	7.5250	0.0000	0.0000	
0.1450	7.7754	-0.1978	5.3914	7.5260	0.0000	0.0000	
0.1369	7.7754	-0.1654	5.2941	7.5270	0.0000	0.0000	
0.1369	7.8240	-0.1492	5.2941	7.5280	0.0000	0.0000	
0.1409	7.7754	-0.1816	5.3914	7.5290	0.0000	0.0000	
0.1369	7.8240	-0.1492	5.2941	7.5300	0.0000	0.0000	
0.1409	7.7754	-0.1654	5.3914	7.5310	0.0000	0.0000	
0.1409	7.7754	-0.1816	5.3914	7.5320	0.0000	0.0000	
0.1490	7.8240	-0.1816	5.3914	7.5330	0.0000	0.0000	
0.1490	7.8727	-0.1654	5.3427	7.5340	0.0000	0.0000	
0.1409	7.8240	-0.1654	5.3427	7.5350	0.0000	0.0000	
0.1490	7.8727	-0.1654	5.3427	7.5360	0.0000	0.0000	
0.1409	7.8240	-0.1816	5.3914	7.5370	0.0000	0.0000	
0.1450	7.8240	-0.1654	5.2941	7.5380	0.0000	0.0000	
0.1450	7.7754	-0.1816	5.3427	7.5390	0.0000	0.0000	
0.1409	7.8240	-0.1167	5.2941	7.5400	0.0000	0.0000	
0.1450	7.7754	-0.1654	5.2941	7.5410	0.0000	0.0000	
0.1409	7.7754	-0.1492	5.3914	7.5420	0.0000	0.0000	
0.1369	7.8240	-0.1816	5.2454	7.5430	0.0000	0.0000	
0.1450	7.7267	-0.1167	5.3427	7.5440	0.0000	0.0000	
0.1369	7.8240	-0.1978	5.3427	7.5450	0.0000	0.0000	
0.1369	7.8240	-0.1816	5.2941	7.5460	0.0000	0.0000	
0.1409	7.8240	-0.1816	5.3427	7.5470	0.0000	0.0000	
0.1450	7.8240	-0.1654	5.2941	7.5480	0.0000	0.0000	
0.1369	7.8240	-0.1492	5.2941	7.5490	0.0000	0.0000	
0.1369	7.8727	-0.1654	5.2941	7.5500	0.0000	0.0000	
0.1409	7.8727	-0.1654	5.3914	7.5510	0.0000	0.0000	
0.1409	7.8240	-0.1654	5.2941	7.5520	0.0000	0.0000	
0.1409	7.8240	-0.1654	5.3427	7.5530	0.0000	0.0000	
0.1490	7.8727	-0.1978	5.3914	7.5540	0.0000	0.0000	
0.1490	7.7754	-0.1816	5.2941	7.5550	0.0000	0.0000	
0.1450	7.7754	-0.1654	5.3427	7.5560	0.0000	0.0000	
0.1369	7.7754	-0.1816	5.3427	7.5570	0.0000	0.0000	
0.1409	7.8240	-0.1816	5.2941	7.5580	0.0000	0.0000	
0.1490	7.8727	-0.1654	5.2941	7.5590	0.0000	0.0000	
0.1450	7.8727	-0.1330	5.2941	7.5600	0.0000	0.0000	
0.1450	7.8240	-0.1654	5.2941	7.5610	0.0000	0.0000	
0.1409	7.8240	-0.1816	5.2941	7.5620	0.0000	0.0000	
0.1450	7.8240	-0.1654	5.3427	7.5630	0.0000	0.0000	
0.1450	7.8240	-0.1005	5.2941	7.5640	0.0000	0.0000	
0.1490	7.8240	-0.1654	5.3427	7.5650	0.0000	0.0000	
0.1450	7.8240	-0.1816	5.3914	7.5660	0.0000	0.0000	
0.1450	7.8240	-0.1654	5.3427	7.5670	0.0000	0.0000	
0.1369	7.8727	-0.1654	5.3427	7.5680	0.0000	0.0000	
0.1490	7.7754	-0.1492	5.3427	7.5690	0.0000	0.0000	
0.1450	7.8240	-0.1816	5.3427	7.5700	0.0000	0.0000	
0.1490	7.8240	-0.1654	5.2941	7.5710	0.0000	0.0000	
0.1450	7.8240	-0.1654	5.3427	7.5720	0.0000	0.0000	
0.1409	7.9213	-0.1816	5.2941	7.5730	0.0000	0.0000	
0.1369	7.8727	-0.1492	5.2941	7.5740	0.0000	0.0000	
0.1450	7.8240	-0.1654	5.2941	7.5750	0.0000	0.0000	
0.1409	7.8727	-0.1816	5.2941	7.5760	0.0000	0.0000	
0.1409	7.8727	-0.1654	5.3427	7.5770	0.0000	0.0000	
0.1450	7.7754	-0.1654	5.3427	7.5780	0.0000	0.0000	
0.1450	7.8240	-0.1816	5.2941	7.5790	0.0000	0.0000	
0.1409	7.8727	-0.1492	5.2941	7.5800	0.0000	0.0000	
0.1490	7.8240	-0.1816	5.2941	7.5810	0.0000	0.0000	
0.1450	7.8240	-0.1492	5.3427	7.5820	0.0000	0.0000	
0.1450	7.7754	-0.1816	5.2941	7.5830	0.0000	0.0000	
0.1531	7.8727	-0.1654	5.3427	7.5840	0.0000	0.0000	
0.1531	7.7754	-0.1654	5.2941	7.5850	0.0000	0.0000	
0.1369	7.8240	-0.1654	5.2941	7.5860	0.0000	0.0000	
0.1490	7.8240	-0.1816	5.3427	7.5870	0.0000	0.0000	
0.1450	7.9213	-0.1330	5.2941	7.5880	0.0000	0.0000	
0.1571	7.8727	-0.1005	5.3427	7.5890	0.0000	0.0000	
0.1409	7.8727	-0.1654	5.3427	7.5900	0.0000	0.0000	
0.1450	7.8727	-0.1816	5.2941	7.5910	0.0000	0.0000	
0.1490	7.8240	-0.1816	5.2941	7.5920	0.0000	0.0000	
0.1490	7.8240	-0.1330	5.2941	7.5930	0.0000	0.0000	
0.1531	7.8727	-0.1816	5.2941	7.5940	0.0000	0.0000	
0.1450	7.8727	-0.1492	5.2941	7.5950	0.0000	0.0000	
0.1369	7.8727	-0.1654	5.3427	7.5960	0.0000	0.0000	
0.1450	7.8240	-0.1654	5.3427	7.5970	0.0000	0.0000	
0.1409	7.8240	-0.1816	5.2941	7.5980	0.0000	0.0000	
0.1531	7.8240	-0.1816	5.2941	7.5990	0.0000	0.0000	
0.1409	7.8727	-0.1816	5.3427	7.6000	0.0000	0.0000	
0.1409	7.9213	-0.1816	5.3427	7.6010	0.0000	0.0000	
0.1490	7.8727	-0.1816	5.3427	7.6020	0.0000	0.0000	
0.1409	7.8240	-0.1167	5.2454	7.6030	0.0000	0.0000	
0.1490	7.8727	-0.1654	5.2941	7.6040	0.0000	0.0000	
0.1531	7.8727	-0.1492	5.3427	7.6050	0.0000	0.0000	
0.1450	7.8240	-0.1816	5.2941	7.6060	0.0000	0.0000	
0.1490	7.8727	-0.1654	5.3427	7.6070	0.0000	0.0000	
0.1409	7.8240	-0.1654	5.3427	7.6080	0.0000	0.0000	
0.1450	7.8727	-0.1654	5.2941	7.6090	0.0000	0.0000	
0.1450	7.8727	-0.1654	5.3427	7.6100	0.0000	0.0000	
0.1369	7.8727	-0.1654	5.3914	7.6110	0.0000	0.0000	
0.1490	7.8727	-0.1654	5.3914	7.6120	0.0000	0.0000	
0.1531	7.8727	-0.1816	5.3427	7.6130	0.0000	0.0000	
0.1450	7.8240	-0.1816	5.2454	7.6140	0.0000	0.0000	
0.1409	7.8727	-0.1330	5.3427	7.6150	0.0000	0.0000	
0.1490	7.8240	-0.1492	5.3427	7.6160	0.0000	0.0000	
0.1490	7.8727	-0.1978	5.3427	7.6170	0.0000	0.0000	
0.1409	7.8727	-0.1654	5.3427	7.6180	0.0000	0.0000	
0.1369	7.8240	-0.1816	5.2941	7.6190	0.0000	0.0000	
0.1328	7.7754	-0.1654	5.2941	7.6200	0.0000	0.0000	
0.1490	7.8727	-0.1654	5.3427	7.6210	0.0000	0.0000	
0.1531	7.8240	-0.1654	5.3427	7.6220	0.0000	0.0000	
0.1490	7.8727	-0.1167	5.3427	7.6230	0.0000	0.0000	
0.1531	7.8727	-0.1816	5.3427	7.6240	0.0000	0.0000	
0.1369	7.8727	-0.1492	5.3427	7.6250	0.0000	0.0000	
0.1490	7.8727	-0.1654	5.3427	7.6260	0.0000	0.0000	
0.1450	7.8727	-0.1654	5.3427	7.6270	0.0000	0.0000	
0.1409	7.8727	-0.1978	5.3427	7.6280	0.0000	0.0000	
0.1490	7.8727	-0.1654	5.3427	7.6290	0.0000	0.0000	
0.1571	7.8240	-0.1816	5.2941	7.6300	0.0000	0.0000	
0.1490	7.8727	-0.1492	5.3427	7.6310	0.0000	0.0000	
0.1450	7.9213	-0.1654	5.3427	7.6320	0.0000	0.0000	
0.1490	7.8727	-0.1654	5.3427	7.6330	0.0000	0.0000	
0.1450	7.8240	-0.1816	5.3427	7.6340	0.0000	0.0000	
0.1450	7.8727	-0.1492	5.2941	7.6350	0.0000	0.0000	
0.1450	7.8727	-0.1654	5.3427	7.6360	0.0000	0.0000	
0.1409	7.8727	-0.1492	5.3427	7.6370	0.0000	0.0000	
0.1409	7.9700	-0.1816	5.3427	7.6380	0.0000	0.0000	
0.1450	7.9700	-0.1978	5.3914	7.6390	0.0000	0.0000	
0.1369	7.8727	-0.1978	5.3427	7.6400	0.0000	0.0000	
0.1409	7.8727	-0.1816	5.3914	7.6410	0.0000	0.0000	
0.1571	7.8727	-0.1654	5.3914	7.6420	0.0000	0.0000	
0.1531	7.9213	-0.1005	5.3914	7.6430	0.0000	0.0000	
0.1450	7.8240	-0.1978	5.2941	7.6440	0.0000	0.0000	
0.1490	7.8727	-0.1816	5.3427	7.6450	0.0000	0.0000	
0.1450	7.8727	-0.1816	5.2941	7.6460	0.0000	0.0000	
0.1450	7.8727	-0.1978	5.3427	7.6470	0.0000	0.0000	
0.1450	7.9213	-0.1654	5.3914	7.6480	0.0000	0.0000	
0.1369	7.8727	-0.1330	5.2941	7.6490	0.0000	0.0000	
0.1531	7.8727	-0.1816	5.2941	7.6500	0.0000	0.0000	
0.1490	7.9700	-0.1654	5.2941	7.6510	0.0000	0.0000	
0.1450	7.9213	-0.1654	5.2454	7.6520	0.0000	0.0000	
0.1450	7.8727	-0.1816	5.3427	7.6530	0.0000	0.0000	
0.1450	7.8727	-0.1816	5.3427	7.6540	0.0000	0.0000	
0.1450	7.8727	-0.1654	5.2941	7.6550	0.0000	0.0000	
0.1450	7.8727	-0.1816	5.2941	7.6560	0.0000	0.0000	
0.1450	7.9213	-0.1816	5.2941	7.6570	0.0000	0.0000	
0.1409	7.9213	-0.1816	5.3427	7.6580	0.0000	0.0000	
0.1490	7.9213	-0.1654	5.3914	7.6590	0.0000	0.0000	
0.1450	7.8727	-0.1492	5.3427	7.6600	0.0000	0.0000	
0.1409	7.8727	-0.1816	5.2454	7.6610	0.0000	0.0000	
0.1450	7.9213	-0.1654	5.3914	7.6620	0.0000	0.0000	
0.1490	7.8727	-0.1654	5.2454	7.6630	0.0000	0.0000	
0.1450	7.9213	-0.1167	5.3427	7.6640	0.0000	0.0000	
0.1450	7.9700	-0.1654	5.3427	7.6650	0.0000	0.0000	
0.1450	7.9213	-0.1654	5.2941	7.6660	0.0000	0.0000	
0.1409	7.9213	-0.1816	5.3427	7.6670	0.0000	0.0000	
0.1409	7.9213	-0.1330	5.3914	7.6680	0.0000	0.0000	
0.1409	7.9700	-0.1816	5.3427	7.6690	0.0000	0.0000	
0.1450	7.9700	-0.1654	5.2941	7.6700	0.0000	0.0000	
0.1490	7.8727	-0.1492	5.3427	7.6710	0.0000	0.0000	
0.1409	7.8727	-0.1492	5.2941	7.6720	0.0000	0.0000	
0.1409	7.8727	-0.1654	5.3427	7.6730	0.0000	0.0000	
0.1490	7.8727	-0.1978	5.2941	7.6740	0.0000	0.0000	
0.1450	7.9213	-0.1654	5.3914	7.6750	0.0000	0.0000	
0.1490	8.0186	-0.1978	5.3427	7.6760	0.0000	0.0000	
0.1450	7.9700	-0.1654	5.2941	7.6770	0.0000	0.0000	
0.1369	7.9213	-0.1654	5.3427	7.6780	0.0000	0.0000	
0.1450	7.9700	-0.1654	5.3427	7.6790	0.0000	0.0000	
0.1450	7.9213	-0.1654	5.2941	7.6800	0.0000	0.0000	
0.1490	7.8727	-0.1816	5.3427	7.6810	0.0000	0.0000	
0.1450	7.9213	-0.1654	5.3914	7.6820	0.0000	0.0000	
0.1409	7.9213	-0.1654	5.3427	7.6830	0.0000	0.0000	
0.1490	7.8727	-0.1654	5.2941	7.6840	0.0000	0.0000	
0.1490	7.9213	-0.1167	5.3427	7.6850	0.0000	0.0000	
0.1450	7.8727	-0.1654	5.2941	7.6860	0.0000	0.0000	
0.1490	7.9213	-0.1654	5.3427	7.6870	0.0000	0.0000	
0.1571	7.9700	-0.1654	5.3427	7.6880	0.0000	0.0000	
0.1450	7.9700	-0.1654	5.3427	7.6890	0.0000	0.0000	
0.1450	7.9213	-0.1654	5.3427	7.6900	0.0000	0.0000	
0.1450	7.8727	-0.1654	5.3427	7.6910	0.0000	0.0000	
0.1490	7.9213	-0.2141	5.2941	7.6920	0.0000	0.0000	
0.1531	7.9700	-0.1816	5.3427	7.6930	0.0000	0.0000	
0.1409	7.9213	-0.1654	5.2941	7.6940	0.0000	0.0000	
0.1490	7.9213	-0.2465	5.3427	7.6950	0.0000	0.0000	
0.1490	8.0186	-0.1816	5.2941	7.6960	0.0000	0.0000	
0.1450	8.0186	-0.1816	5.3427	7.6970	0.0000	0.0000	
0.1450	7.9700	-0.1654	5.2941	7.6980	0.0000	0.0000	
0.1369	7.9700	-0.1492	5.3427	7.6990	0.0000	0.0000	
0.1490	7.9700	-0.1816	5.3427	7.7000	0.0000	0.0000	
0.1450	7.9213	-0.1492	5.3427	7.7010	0.0000	0.0000	
0.1450	7.9700	-0.1978	5.2941	7.7020	0.0000	0.0000	
0.1450	7.9213	-0.1816	5.2941	7.7030	0.0000	0.0000	
0.1531	7.9213	-0.1654	5.2941	7.7040	0.0000	0.0000	
0.1490	7.9700	-0.1816	5.3427	7.7050	0.0000	0.0000	
0.1490	7.9700	-0.1978	5.3427	7.7060	0.0000	0.0000	
0.1490	8.0186	-0.1978	5.3427	7.7070	0.0000	0.0000	
0.1531	7.9700	-0.1816	5.3914	7.7080	0.0000	0.0000	
0.1490	7.9213	-0.1654	5.3427	7.7090	0.0000	0.0000	
0.1490	7.9700	-0.1654	5.3427	7.7100	0.0000	0.0000	
0.1531	7.9700	-0.1654	5.3427	7.7110	0.0000	0.0000	
0.1571	7.9700	-0.1654	5.3427	7.7120	0.0000	0.0000	
0.1531	7.9700	-0.1492	5.3427	7.7130	0.0000	0.0000	
0.1571	7.9700	-0.2465	5.3427	7.7140	0.0000	0.0000	
0.1531	7.9700	-0.1654	5.3427	7.7150	0.0000	0.0000	
0.1490	7.9700	-0.2465	5.3427	7.7160	0.0000	0.0000	
0.1490	8.0186	-0.1654	5.3914	7.7170	0.0000	0.0000	
0.1490	8.0186	-0.1816	5.3427	7.7180	0.0000	0.0000	
0.1571	7.9700	-0.1816	5.3914	7.7190	0.0000	0.0000	
0.1450	7.9700	-0.1654	5.3427	7.7200	0.0000	0.0000	
0.1571	7.9700	-0.1816	5.3914	7.7210	0.0000	0.0000	
0.1450	7.9700	-0.1816	5.3427	7.7220	0.0000	0.0000	
0.1571	7.9700	-0.1816	5.3427	7.7230	0.0000	0.0000	
0.1490	7.9700	-0.1654	5.2941	7.7240	0.0000	0.0000	
0.1490	7.9700	-0.1654	5.3427	7.7250	0.0000	0.0000	
0.1450	8.0186	-0.1654	5.2941	7.7260	0.0000	0.0000	
0.1409	8.0186	-0.1816	5.2941	7.7270	0.0000	0.0000	
0.1531	8.0186	-0.1654	5.3427	7.7280	0.0000	0.0000	
0.1531	8.0186	-0.1654	5.2941	7.7290	0.0000	0.0000	
0.1571	7.9700	-0.1654	5.3427	7.7300	0.0000	0.0000	
0.1571	8.0186	-0.1654	5.2941	7.7310	0.0000	0.0000	
0.1490	8.0673	-0.1654	5.3914	7.7320	0.0000	0.0000	
0.1571	8.0186	-0.1654	5.3914	7.7330	0.0000	0.0000	
0.1409	8.0186	-0.2465	5.3914	7.7340	0.0000	0.0000	
0.1450	7.9700	-0.2141	5.3914	7.7350	0.0000	0.0000	
0.1490	8.0673	-0.2303	5.3427	7.7360	0.0000	0.0000	
0.1490	7.9700	-0.1654	5.3427	7.7370	0.0000	0.0000	
0.1490	7.9700	-0.1816	5.3427	7.7380	0.0000	0.0000	
0.1369	7.9700	-0.1816	5.2941	7.7390	0.0000	0.0000	
0.1490	7.9213	-0.1492	5.2941	7.7400	0.0000	0.0000	
0.1490	7.9213	-0.1654	5.3427	7.7410	0.0000	0.0000	
0.1450	7.9213	-0.1816	5.2941	7.7420	0.0000	0.0000	
0.1490	8.0186	-0.1654	5.3427	7.7430	0.0000	0.0000	
0.1450	8.0186	-0.1492	5.3914	7.7440	0.0000	0.0000	
0.1490	8.0186	-0.1816	5.3427	7.7450	0.0000	0.0000	
0.1490	8.0186	-0.1816	5.2941	7.7460	0.0000	0.0000	
0.1531	8.0186	-0.1816	5.3427	7.7470	0.0000	0.0000	
0.1490	7.9213	-0.1816	5.3914	7.7480	0.0000	0.0000	
0.1409	8.0186	-0.1492	5.2941	7.7490	0.0000	0.0000	
0.1531	7.9700	-0.1816	5.2941	7.7500	0.0000	0.0000	
0.1531	7.9700	-0.1654	5.3427	7.7510	0.0000	0.0000	
0.1612	8.0186	-0.1492	5.2941	7.7520	0.0000	0.0000	
0.1531	8.0186	-0.1654	5.3914	7.7530	0.0000	0.0000	
0.1531	7.9700	-0.2303	5.3427	7.7540	0.0000	0.0000	
0.1531	8.0186	-0.2465	5.3427	7.7550	0.0000	0.0000	
0.1409	7.9700	-0.2141	5.2941	7.7560	0.0000	0.0000	
0.1490	8.0673	-0.2303	5.3427	7.7570	0.0000	0.0000	
0.1490	8.0673	-0.1654	5.3914	7.7580	0.0000	0.0000	
0.1490	8.0186	-0.1816	5.3427	7.7590	0.0000	0.0000	
0.1531	7.9700	-0.1330	5.3427	7.7600	0.0000	0.0000	
0.1450	8.0186	-0.1816	5.3427	7.7610	0.0000	0.0000	
0.1450	8.0673	-0.1654	5.3427	7.7620	0.0000	0.0000	
0.1490	8.0186	-0.1654	5.3914	7.7630	0.0000	0.0000	
0.1490	7.9700	-0.1654	5.2941	7.7640	0.0000	0.0000	
0.1409	8.0186	-0.1654	5.2941	7.7650	0.0000	0.0000	
0.1490	8.0186	-0.1816	5.3427	7.7660	0.0000	0.0000	
0.1490	8.0186	-0.1654	5.3914	7.7670	0.0000	0.0000	
0.1450	7.9700	-0.1816	5.3914	7.7680	0.0000	0.0000	
0.1490	8.0186	-0.1654	5.3914	7.7690	0.0000	0.0000	
0.1490	8.0186	-0.1654	5.3427	7.7700	0.0000	0.0000	
0.1531	8.0673	-0.1816	5.3427	7.7710	0.0000	0.0000	
0.1490	7.9700	-0.1816	5.3427	7.7720	0.0000	0.0000	
0.1450	8.0186	-0.1654	5.3427	7.7730	0.0000	0.0000	
0.1450	8.0186	-0.2465	5.3427	7.7740	0.0000	0.0000	
0.1531	8.0186	-0.2303	5.3427	7.7750	0.0000	0.0000	
0.1450	8.0186	-0.2627	5.2941	7.7760	0.0000	0.0000	
0.1490	8.0673	-0.1816	5.3427	7.7770	0.0000	0.0000	
0.1490	8.0186	-0.1816	5.3427	7.7780	0.0000	0.0000	
0.1490	8.0673	-0.1816	5.3427	7.7790	0.0000	0.0000	
0.1490	8.0186	-0.1816	5.3427	7.7800	0.0000	0.0000	
0.1531	7.9700	-0.1654	5.3427	7.7810	0.0000	0.0000	
0.1531	8.0186	-0.1816	5.3427	7.7820	0.0000	0.0000	
0.1571	8.0186	-0.1654	5.2454	7.7830	0.0000	0.0000	
0.1490	7.9700	-0.1816	5.3427	7.7840	0.0000	0.0000	
0.1490	8.0186	-0.1654	5.3427	7.7850	0.0000	0.0000	
0.1450	8.0673	-0.1654	5.3427	7.7860	0.0000	0.0000	
0.1490	8.0673	-0.1816	5.3427	7.7870	0.0000	0.0000	
0.1490	8.0186	-0.1654	5.3427	7.7880	0.0000	0.0000	
0.1531	8.0673	-0.1654	5.2941	7.7890	0.0000	0.0000	
0.1571	8.0673	-0.1492	5.3914	7.7900	0.0000	0.0000	
0.1531	8.0186	-0.1492	5.2941	7.7910	0.0000	0.0000	
0.1531	8.0186	-0.1816	5.2941	7.7920	0.0000	0.0000	
0.1490	8.0673	-0.1654	5.3427	7.7930	0.0000	0.0000	
0.1490	8.0186	-0.2303	5.3427	7.7940	0.0000	0.0000	
0.1571	8.0673	-0.1816	5.3427	7.7950	0.0000	0.0000	
0.1450	8.0673	-0.2303	5.3427	7.7960	0.0000	0.0000	
0.1531	8.1159	-0.1816	5.3427	7.7970	0.0000	0.0000	
0.1409	8.0673	-0.1654	5.2941	7.7980	0.0000	0.0000	
0.1490	8.0673	-0.1654	5.2941	7.7990	0.0000	0.0000	
0.1490	7.9700	-0.1654	5.3914	7.8000	0.0000	0.0000	
0.1490	7.9700	-0.1816	5.3427	7.8010	0.0000	0.0000	
0.1490	8.0186	-0.1492	5.2941	7.8020	0.0000	0.0000	
0.1490	7.9700	-0.1654	5.3427	7.8030	0.0000	0.0000	
0.1450	8.0673	-0.1978	5.3427	7.8040	0.0000	0.0000	
0.1450	8.0186	-0.1978	5.3427	7.8050	0.0000	0.0000	
0.1450	8.0186	-0.1654	5.2941	7.8060	0.0000	0.0000	
0.1450	8.1159	-0.1816	5.3427	7.8070	0.0000	0.0000	
0.1571	8.0673	-0.1654	5.3427	7.8080	0.0000	0.0000	
0.1571	8.0673	-0.1816	5.3914	7.8090	0.0000	0.0000	
0.1490	8.0673	-0.1654	5.2941	7.8100	0.0000	0.0000	
0.1409	8.1159	-0.1492	5.3427	7.8110	0.0000	0.0000	
0.1490	8.0673	-0.1654	5.3914	7.8120	0.0000	0.0000	
0.1531	8.1159	-0.1654	5.3427	7.8130	0.0000	0.0000	
0.1531	8.0673	-0.2627	5.3914	7.8140	0.0000	0.0000	
0.1612	8.0673	-0.1978	5.3914	7.8150	0.0000	0.0000	
0.1490	8.0673	-0.2465	5.2941	7.8160	0.0000	0.0000	
0.1531	8.0186	-0.1816	5.3427	7.8170	0.0000	0.0000	
0.1450	8.0673	-0.1816	5.3427	7.8180	0.0000	0.0000	
0.1531	8.1159	-0.1654	5.2941	7.8190	0.0000	0.0000	
0.1490	8.1159	-0.1492	5.3427	7.8200	0.0000	0.0000	
0.1531	8.0673	-0.1816	5.3427	7.8210	0.0000	0.0000	
0.1531	8.0673	-0.1654	5.3427	7.8220	0.0000	0.0000	
0.1571	8.0673	-0.1654	5.3427	7.8230	0.0000	0.0000	
0.1531	8.0186	-0.1654	5.2941	7.8240	0.0000	0.0000	
0.1490	8.0673	-0.1816	5.3427	7.8250	0.0000	0.0000
[truncated: 2,508,572 more chars]
